# Supplementary material for: Dual functional POGases from bacteria encompassing broader O-glycanase and adhesin activities
Source: Nat Commun. 2025 Feb 25;16:1960. doi: 10.1038/s41467-025-57143-8 (PMC11861894; doi:10.1038/s41467-025-57143-8)
Supplement: Supplementary file 7 — Source Data 1 [file 41467_2025_57143_MOESM7_ESM.xlsx]

## Sheet: Data
Block	Column	Row	ID	F635 Mean	B635 Median	F635 Mean - B635
1	1	1	empty	30	4	26
1	2	1	empty	120	16	104
1	3	1	empty	377	33	344
1	4	1	empty	148	33	115
1	5	1	empty	304	16	288
1	6	1	empty	106	4	102
1	7	1	empty	45	4	41
1	8	1	empty	38	0	38
1	9	1	Grid Marker	56	4	52
1	10	1	Grid Marker	79	4	75
1	11	1	Grid Marker	71	0	71
1	1	2	533 Sp0	34	8	26
1	2	2	329 Sp10	779	16	763
1	3	2	533 Sp0	178	33	145
1	4	2	329 Sp10	161	33	128
1	5	2	533 Sp0	440	20	420
1	6	2	329 Sp10	227	8	219
1	7	2	510 Sp0	233	4	229
1	8	2	empty	31	0	31
1	9	2	510 Sp0	63	0	63
1	10	2	empty	46	0	46
1	11	2	510 Sp0	151	0	151
1	1	3	115 Sp8	43	12	31
1	2	3	576 Sp12	142	20	122
1	3	3	115 Sp8	104	33	71
1	4	3	576 Sp12	112	33	79
1	5	3	115 Sp8	77	25	52
1	6	3	576 Sp12	78	16	62
1	7	3	158 Sp8	61	4	57
1	8	3	0	38	4	34
1	9	3	158 Sp8	36	0	36
1	10	3	0	71	0	71
1	11	3	158 Sp8	155	0	155
1	1	4	533 Sp0	121	16	105
1	2	4	329 Sp10	245	25	220
1	3	4	533 Sp0	208	33	175
1	4	4	329 Sp10	1165	37	1128
1	5	4	533 Sp0	194	33	161
1	6	4	329 Sp10	238	20	218
1	7	4	510 Sp0	45	8	37
1	8	4	empty	77	0	77
1	9	4	510 Sp0	150	0	150
1	10	4	empty	48	0	48
1	11	4	510 Sp0	75	0	75
1	1	5	115 Sp8	185	16	169
1	2	5	576 Sp12	162	25	137
1	3	5	115 Sp8	204	33	171
1	4	5	576 Sp12	103	33	70
1	5	5	115 Sp8	85	29	56
1	6	5	576 Sp12	204	25	179
1	7	5	158 Sp8	92	8	84
1	8	5	0	40	4	36
1	9	5	158 Sp8	39	0	39
1	10	5	0	97	0	97
1	11	5	158 Sp8	224	0	224
1	1	6	556 Sp0	66	20	46
1	2	6	298 Sp0	161	29	132
1	3	6	556 Sp0	93	33	60
1	4	6	298 Sp0	139	33	106
1	5	6	556 Sp0	88	29	59
1	6	6	298 Sp0	169	29	140
1	7	6	358 Sp0	85	12	73
1	8	6	empty	57	4	53
1	9	6	358 Sp0	53	0	53
1	10	6	empty	81	0	81
1	11	6	358 Sp0	55	0	55
1	1	7	97 Sp0	123	20	103
1	2	7	383 Sp14	156	29	127
1	3	7	97 Sp0	111	29	82
1	4	7	383 Sp14	106	33	73
1	5	7	97 Sp0	97	29	68
1	6	7	383 Sp14	158	29	129
1	7	7	136 Sp8	101	12	89
1	8	7	0	116	4	112
1	9	7	136 Sp8	45	4	41
1	10	7	0	94	0	94
1	11	7	136 Sp8	48	4	44
1	1	8	556 Sp0	89	16	73
1	2	8	298 Sp0	174	29	145
1	3	8	556 Sp0	109	29	80
1	4	8	298 Sp0	144	29	115
1	5	8	556 Sp0	92	29	63
1	6	8	298 Sp0	104	25	79
1	7	8	358 Sp0	190	16	174
1	8	8	empty	37	4	33
1	9	8	358 Sp0	65	4	61
1	10	8	empty	48	4	44
1	11	8	358 Sp0	60	4	56
1	1	9	97 Sp0	76	12	64
1	2	9	383 Sp14	464	25	439
1	3	9	97 Sp0	115	29	86
1	4	9	383 Sp14	239	33	206
1	5	9	97 Sp0	106	29	77
1	6	9	383 Sp14	118	33	85
1	7	9	136 Sp8	233	25	208
1	8	9	empty	63	4	59
1	9	9	136 Sp8	36	4	32
1	10	9	empty	51	4	47
1	11	9	136 Sp8	75	4	71
1	1	10	Grid Marker	220	8	212
1	2	10	Grid Marker	94	16	78
1	3	10	empty	91	25	66
1	4	10	empty	130	29	101
1	5	10	empty	95	29	66
1	6	10	empty	75	33	42
1	7	10	empty	89	29	60
1	8	10	empty	60	8	52
1	9	10	empty	57	4	53
1	10	10	empty	30	4	26
1	11	10	empty	43	4	39
2	1	1	empty	50	4	46
2	2	1	empty	34	4	30
2	3	1	empty	50	0	50
2	4	1	empty	67	0	67
2	5	1	empty	26	0	26
2	6	1	empty	19	0	19
2	7	1	empty	31	0	31
2	8	1	empty	35	0	35
2	9	1	Grid Marker	52	0	52
2	10	1	Grid Marker	74	0	74
2	11	1	Grid Marker	40	0	40
2	1	2	534 Sp8	75	4	71
2	2	2	330 Sp10	57	4	53
2	3	2	534 Sp8	26	0	26
2	4	2	330 Sp10	726	0	726
2	5	2	534 Sp8	28	0	28
2	6	2	330 Sp10	30	0	30
2	7	2	511 Sp14	51	0	51
2	8	2	empty	28	0	28
2	9	2	511 Sp14	130	0	130
2	10	2	empty	20	0	20
2	11	2	511 Sp14	30	0	30
2	1	3	116 Sp8	91	4	87
2	2	3	0	45	4	41
2	3	3	116 Sp8	123	4	119
2	4	3	0	37	0	37
2	5	3	116 Sp8	66	0	66
2	6	3	0	56	0	56
2	7	3	159 Sp8	37	0	37
2	8	3	0	49	0	49
2	9	3	159 Sp8	31	0	31
2	10	3	0	67	0	67
2	11	3	159 Sp8	33	0	33
2	1	4	534 Sp8	56	4	52
2	2	4	330 Sp10	435	4	431
2	3	4	534 Sp8	43	0	43
2	4	4	330 Sp10	42	0	42
2	5	4	534 Sp8	32	0	32
2	6	4	330 Sp10	27	0	27
2	7	4	511 Sp14	40	0	40
2	8	4	empty	25	0	25
2	9	4	511 Sp14	179	0	179
2	10	4	empty	33	0	33
2	11	4	511 Sp14	88	0	88
2	1	5	116 Sp8	90	4	86
2	2	5	0	108	4	104
2	3	5	116 Sp8	68	0	68
2	4	5	0	90	0	90
2	5	5	116 Sp8	35	0	35
2	6	5	0	40	0	40
2	7	5	159 Sp8	37	0	37
2	8	5	0	29	0	29
2	9	5	159 Sp8	25	0	25
2	10	5	0	85	0	85
2	11	5	159 Sp8	25	0	25
2	1	6	557 Sp14	72	8	64
2	2	6	299 Sp0	69	8	61
2	3	6	557 Sp14	118	4	114
2	4	6	299 Sp0	125	0	125
2	5	6	557 Sp14	39	0	39
2	6	6	299 Sp0	24	0	24
2	7	6	359 Sp14	1770	0	1770
2	8	6	empty	45	0	45
2	9	6	359 Sp14	25	0	25
2	10	6	empty	88	0	88
2	11	6	359 Sp14	44	0	44
2	1	7	98 Sp8	1915	8	1907
2	2	7	384 Sp20	81	12	69
2	3	7	98 Sp8	920	4	916
2	4	7	384 Sp20	85	4	81
2	5	7	98 Sp8	325	0	325
2	6	7	384 Sp20	35	0	35
2	7	7	137 Sp0	29	0	29
2	8	7	0	45	0	45
2	9	7	137 Sp0	24	0	24
2	10	7	0	44	0	44
2	11	7	137 Sp0	26	0	26
2	1	8	557 Sp14	135	8	127
2	2	8	299 Sp0	82	12	70
2	3	8	557 Sp14	107	4	103
2	4	8	299 Sp0	112	4	108
2	5	8	557 Sp14	58	4	54
2	6	8	299 Sp0	86	0	86
2	7	8	359 Sp14	43	0	43
2	8	8	empty	60	0	60
2	9	8	359 Sp14	57	0	57
2	10	8	empty	36	0	36
2	11	8	359 Sp14	37	0	37
2	1	9	98 Sp8	1350	8	1342
2	2	9	384 Sp20	74	12	62
2	3	9	98 Sp8	343	4	339
2	4	9	384 Sp20	96	8	88
2	5	9	98 Sp8	426	4	422
2	6	9	384 Sp20	82	0	82
2	7	9	137 Sp0	68	0	68
2	8	9	empty	278	0	278
2	9	9	137 Sp0	34	0	34
2	10	9	empty	59	0	59
2	11	9	137 Sp0	37	0	37
2	1	10	Grid Marker	141	8	133
2	2	10	Grid Marker	327	8	319
2	3	10	empty	44	4	40
2	4	10	empty	114	8	106
2	5	10	empty	23	4	19
2	6	10	empty	336	0	336
2	7	10	empty	26	0	26
2	8	10	empty	32	0	32
2	9	10	empty	37	0	37
2	10	10	empty	24	0	24
2	11	10	empty	49	0	49
3	1	1	empty	28	0	28
3	2	1	empty	30	0	30
3	3	1	empty	26	0	26
3	4	1	empty	21	0	21
3	5	1	empty	31	0	31
3	6	1	empty	30	0	30
3	7	1	empty	28	0	28
3	8	1	empty	28	0	28
3	9	1	Grid Marker	49	0	49
3	10	1	Grid Marker	30	0	30
3	11	1	Grid Marker	85	0	85
3	1	2	544 Sp8	41	0	41
3	2	2	345 Sp12	30	0	30
3	3	2	544 Sp8	52	0	52
3	4	2	345 Sp12	29	0	29
3	5	2	544 Sp8	40	0	40
3	6	2	345 Sp12	24	0	24
3	7	2	521 Sp14	215	0	215
3	8	2	empty	35	0	35
3	9	2	521 Sp14	28	0	28
3	10	2	empty	25	0	25
3	11	2	521 Sp14	40	0	40
3	1	3	126 Sp14	88	0	88
3	2	3	586 Sp0	34	0	34
3	3	3	126 Sp14	29	0	29
3	4	3	586 Sp0	28	0	28
3	5	3	126 Sp14	23	0	23
3	6	3	586 Sp0	38	0	38
3	7	3	167 SP MDLys	29	0	29
3	8	3	0	54	0	54
3	9	3	167 SP MDLys	35	0	35
3	10	3	0	32	0	32
3	11	3	167 SP MDLys	29	0	29
3	1	4	544 Sp8	214	0	214
3	2	4	345 Sp12	27	0	27
3	3	4	544 Sp8	42	0	42
3	4	4	345 Sp12	21	0	21
3	5	4	544 Sp8	40	0	40
3	6	4	345 Sp12	27	0	27
3	7	4	521 Sp14	23	0	23
3	8	4	empty	28	0	28
3	9	4	521 Sp14	32	0	32
3	10	4	empty	28	0	28
3	11	4	521 Sp14	32	0	32
3	1	5	126 Sp14	20	0	20
3	2	5	586 Sp0	20	0	20
3	3	5	126 Sp14	32	0	32
3	4	5	586 Sp0	33	0	33
3	5	5	126 Sp14	32	0	32
3	6	5	586 Sp0	21	0	21
3	7	5	167 SP MDLys	36	0	36
3	8	5	0	39	0	39
3	9	5	167 SP MDLys	30	0	30
3	10	5	0	25	0	25
3	11	5	167 SP MDLys	26	0	26
3	1	6	567 Sp0	282	0	282
3	2	6	314 Sp0	36	0	36
3	3	6	567 Sp0	502	0	502
3	4	6	314 Sp0	33	0	33
3	5	6	567 Sp0	255	0	255
3	6	6	314 Sp0	22	0	22
3	7	6	370 Sp12	50	0	50
3	8	6	empty	32	0	32
3	9	6	370 Sp12	31	0	31
3	10	6	empty	78	0	78
3	11	6	370 Sp12	34	0	34
3	1	7	105 Sp10	46	0	46
3	2	7	395 Sp20	101	0	101
3	3	7	105 Sp10	30	0	30
3	4	7	395 Sp20	38	0	38
3	5	7	105 Sp10	65	0	65
3	6	7	395 Sp20	30	0	30
3	7	7	147 Sp0	32	0	32
3	8	7	0	43	0	43
3	9	7	147 Sp0	30	0	30
3	10	7	0	30	0	30
3	11	7	147 Sp0	27	0	27
3	1	8	567 Sp0	208	0	208
3	2	8	314 Sp0	20	0	20
3	3	8	567 Sp0	254	0	254
3	4	8	314 Sp0	23	0	23
3	5	8	567 Sp0	236	0	236
3	6	8	314 Sp0	30	0	30
3	7	8	370 Sp12	25	0	25
3	8	8	empty	295	0	295
3	9	8	370 Sp12	41	0	41
3	10	8	empty	29	0	29
3	11	8	370 Sp12	24	0	24
3	1	9	105 Sp10	88	0	88
3	2	9	395 Sp20	55	0	55
3	3	9	105 Sp10	27	0	27
3	4	9	395 Sp20	30	0	30
3	5	9	105 Sp10	29	0	29
3	6	9	395 Sp20	46	0	46
3	7	9	147 Sp0	38	0	38
3	8	9	empty	14	0	14
3	9	9	147 Sp0	38	0	38
3	10	9	empty	33	0	33
3	11	9	147 Sp0	38	0	38
3	1	10	Grid Marker	77	4	73
3	2	10	Grid Marker	96	0	96
3	3	10	empty	374	0	374
3	4	10	empty	42	0	42
3	5	10	empty	22	0	22
3	6	10	empty	42	0	42
3	7	10	empty	46	0	46
3	8	10	empty	39	0	39
3	9	10	empty	31	0	31
3	10	10	empty	29	0	29
3	11	10	empty	21	0	21
4	1	1	empty	103	0	103
4	2	1	empty	31	0	31
4	3	1	empty	31	0	31
4	4	1	empty	52	0	52
4	5	1	empty	36	4	32
4	6	1	empty	45	4	41
4	7	1	empty	42	8	34
4	8	1	empty	44	12	32
4	9	1	Grid Marker	74	20	54
4	10	1	Grid Marker	74	37	37
4	11	1	Grid Marker	110	58	52
4	1	2	545 Sp8	35	0	35
4	2	2	0	53	0	53
4	3	2	545 Sp8	46	0	46
4	4	2	0	152	0	152
4	5	2	545 Sp8	55	0	55
4	6	2	0	87	0	87
4	7	2	522 Sp14	60	4	56
4	8	2	empty	136	4	132
4	9	2	522 Sp14	45	4	41
4	10	2	empty	65	12	53
4	11	2	522 Sp14	76	25	51
4	1	3	126 Sp16	51	0	51
4	2	3	587 Sp24	107	0	107
4	3	3	126 Sp16	42	0	42
4	4	3	587 Sp24	86	0	86
4	5	3	126 Sp16	47	0	47
4	6	3	587 Sp24	56	0	56
4	7	3	168 Sp8	34	4	30
4	8	3	0	60	4	56
4	9	3	168 Sp8	43	4	39
4	10	3	0	48	4	44
4	11	3	168 Sp8	44	12	32
4	1	4	545 Sp8	139	0	139
4	2	4	0	55	0	55
4	3	4	545 Sp8	185	0	185
4	4	4	0	240	0	240
4	5	4	545 Sp8	101	0	101
4	6	4	0	45	0	45
4	7	4	522 Sp14	44	0	44
4	8	4	empty	29	4	25
4	9	4	522 Sp14	48	4	44
4	10	4	empty	39	4	35
4	11	4	522 Sp14	48	8	40
4	1	5	126 Sp16	56	0	56
4	2	5	587 Sp24	54	0	54
4	3	5	126 Sp16	588	0	588
4	4	5	587 Sp24	261	0	261
4	5	5	126 Sp16	53	0	53
4	6	5	587 Sp24	58	0	58
4	7	5	168 Sp8	62	0	62
4	8	5	0	36	4	32
4	9	5	168 Sp8	43	4	39
4	10	5	0	60	4	56
4	11	5	168 Sp8	58	8	50
4	1	6	568 Sp0	93	0	93
4	2	6	0	34	0	34
4	3	6	568 Sp0	40	0	40
4	4	6	0	62	0	62
4	5	6	568 Sp0	34	0	34
4	6	6	0	59	0	59
4	7	6	0	43	4	39
4	8	6	empty	31	4	27
4	9	6	0	52	4	48
4	10	6	empty	48	4	44
4	11	6	0	51	8	43
4	1	7	106 Sp8	36	0	36
4	2	7	0	41	0	41
4	3	7	106 Sp8	108	0	108
4	4	7	0	95	4	91
4	5	7	106 Sp8	34	0	34
4	6	7	0	30	4	26
4	7	7	148 Sp0	40	4	36
4	8	7	0	67	4	63
4	9	7	148 Sp0	34	4	30
4	10	7	0	42	8	34
4	11	7	148 Sp0	46	8	38
4	1	8	568 Sp0	40	0	40
4	2	8	0	50	0	50
4	3	8	568 Sp0	45	0	45
4	4	8	0	78	4	74
4	5	8	568 Sp0	43	0	43
4	6	8	0	37	4	33
4	7	8	0	52	4	48
4	8	8	empty	64	4	60
4	9	8	0	37	4	33
4	10	8	empty	34	4	30
4	11	8	0	57	8	49
4	1	9	106 Sp8	37	0	37
4	2	9	0	90	0	90
4	3	9	106 Sp8	58	0	58
4	4	9	0	23	0	23
4	5	9	106 Sp8	43	0	43
4	6	9	0	42	4	38
4	7	9	148 Sp0	41	4	37
4	8	9	empty	59	4	55
4	9	9	148 Sp0	46	4	42
4	10	9	empty	43	4	39
4	11	9	148 Sp0	55	8	47
4	1	10	Grid Marker	45	0	45
4	2	10	Grid Marker	38	0	38
4	3	10	empty	42	0	42
4	4	10	empty	32	0	32
4	5	10	empty	46	0	46
4	6	10	empty	28	4	24
4	7	10	empty	41	4	37
4	8	10	empty	36	4	32
4	9	10	empty	54	4	50
4	10	10	empty	59	8	51
4	11	10	empty	63	12	51
5	1	1	empty	77	12	65
5	2	1	empty	95	16	79
5	3	1	empty	107	25	82
5	4	1	empty	79	20	59
5	5	1	empty	102	29	73
5	6	1	empty	82	37	45
5	7	1	empty	117	37	80
5	8	1	empty	106	16	90
5	9	1	Grid Marker	159	4	155
5	10	1	Grid Marker	33	4	29
5	11	1	Grid Marker	115	4	111
5	1	2	531 Sp0	121	8	113
5	2	2	325 Sp12	165	16	149
5	3	2	531 Sp0	87	20	67
5	4	2	325 Sp12	120	20	100
5	5	2	531 Sp0	106	29	77
5	6	2	325 Sp12	131	37	94
5	7	2	508 Sp21	146	37	109
5	8	2	empty	94	16	78
5	9	2	508 Sp21	124	8	116
5	10	2	empty	32	4	28
5	11	2	508 Sp21	101	4	97
5	1	3	114 Sp0	49	8	41
5	2	3	0	75	16	59
5	3	3	114 Sp0	73	20	53
5	4	3	0	153	25	128
5	5	3	114 Sp0	91	29	62
5	6	3	0	327	37	290
5	7	3	155 Sp8	130	33	97
5	8	3	0	167	20	147
5	9	3	155 Sp8	89	8	81
5	10	3	0	28	4	24
5	11	3	155 Sp8	33	4	29
5	1	4	531 Sp0	465	8	457
5	2	4	325 Sp12	92	16	76
5	3	4	531 Sp0	87	25	62
5	4	4	325 Sp12	196	25	171
5	5	4	531 Sp0	120	29	91
5	6	4	325 Sp12	230	33	197
5	7	4	508 Sp21	180	33	147
5	8	4	empty	273	25	248
5	9	4	508 Sp21	90	16	74
5	10	4	empty	103	8	95
5	11	4	508 Sp21	163	8	155
5	1	5	114 Sp0	64	12	52
5	2	5	0	128	25	103
5	3	5	114 Sp0	62	33	29
5	4	5	0	145	29	116
5	5	5	114 Sp0	95	33	62
5	6	5	0	195	37	158
5	7	5	155 Sp8	94	37	57
5	8	5	0	207	33	174
5	9	5	155 Sp8	79	25	54
5	10	5	0	109	16	93
5	11	5	155 Sp8	96	20	76
5	1	6	0	138	16	122
5	2	6	295 Sp14	102	33	69
5	3	6	0	218	46	172
5	4	6	295 Sp14	74	41	33
5	5	6	0	168	46	122
5	6	6	295 Sp14	228	50	178
5	7	6	356 Sp0	131	46	85
5	8	6	empty	103	46	57
5	9	6	356 Sp0	88	41	47
5	10	6	empty	94	33	61
5	11	6	356 Sp0	231	37	194
5	1	7	95 Sp8	233	12	221
5	2	7	381 Sp0	77	29	48
5	3	7	95 Sp8	170	41	129
5	4	7	381 Sp0	91	46	45
5	5	7	95 Sp8	216	54	162
5	6	7	381 Sp0	119	54	65
5	7	7	134 Sp8	119	54	65
5	8	7	0	132	54	78
5	9	7	134 Sp8	92	54	38
5	10	7	0	176	54	122
5	11	7	134 Sp8	182	58	124
5	1	8	0	69	8	61
5	2	8	295 Sp14	271	16	255
5	3	8	0	72	33	39
5	4	8	295 Sp14	84	37	47
5	5	8	0	127	41	86
5	6	8	295 Sp14	125	50	75
5	7	8	356 Sp0	823	54	769
5	8	8	empty	180	58	122
5	9	8	356 Sp0	110	62	48
5	10	8	empty	136	67	69
5	11	8	356 Sp0	145	75	70
5	1	9	95 Sp8	84	4	80
5	2	9	381 Sp0	43	12	31
5	3	9	95 Sp8	269	25	244
5	4	9	381 Sp0	100	29	71
5	5	9	95 Sp8	218	37	181
5	6	9	381 Sp0	216	41	175
5	7	9	134 Sp8	120	54	66
5	8	9	empty	128	67	61
5	9	9	134 Sp8	144	75	69
5	10	9	empty	136	79	57
5	11	9	134 Sp8	158	92	66
5	1	10	Grid Marker	127	4	123
5	2	10	Grid Marker	45	4	41
5	3	10	empty	88	12	76
5	4	10	empty	82	25	57
5	5	10	empty	75	33	42
5	6	10	empty	208	37	171
5	7	10	empty	205	50	155
5	8	10	empty	281	62	219
5	9	10	empty	91	71	20
5	10	10	empty	176	83	93
5	11	10	empty	159	96	63
6	1	1	empty	61	12	49
6	2	1	empty	65	12	53
6	3	1	empty	76	4	72
6	4	1	empty	40	8	32
6	5	1	empty	107	4	103
6	6	1	empty	43	4	39
6	7	1	empty	217	4	213
6	8	1	empty	35	4	31
6	9	1	Grid Marker	166	4	162
6	10	1	Grid Marker	131	0	131
6	11	1	Grid Marker	70	0	70
6	1	2	532 Sp0	192	12	180
6	2	2	327 Sp10	116	20	96
6	3	2	532 Sp0	81	8	73
6	4	2	327 Sp10	59	8	51
6	5	2	532 Sp0	66	8	58
6	6	2	327 Sp10	33	4	29
6	7	2	509 Sp21	89	4	85
6	8	2	empty	46	4	42
6	9	2	509 Sp21	38	4	34
6	10	2	empty	35	4	31
6	11	2	509 Sp21	35	0	35
6	1	3	115 Sp0	97	16	81
6	2	3	0	111	29	82
6	3	3	115 Sp0	106	20	86
6	4	3	0	47	12	35
6	5	3	115 Sp0	68	12	56
6	6	3	0	37	4	33
6	7	3	156 Sp8	65	4	61
6	8	3	0	31	4	27
6	9	3	156 Sp8	65	4	61
6	10	3	0	91	4	87
6	11	3	156 Sp8	31	0	31
6	1	4	532 Sp0	121	20	101
6	2	4	327 Sp10	121	37	84
6	3	4	532 Sp0	136	33	103
6	4	4	327 Sp10	153	29	124
6	5	4	532 Sp0	118	16	102
6	6	4	327 Sp10	85	8	77
6	7	4	509 Sp21	54	4	50
6	8	4	empty	67	8	59
6	9	4	509 Sp21	112	8	104
6	10	4	empty	198	4	194
6	11	4	509 Sp21	512	0	512
6	1	5	115 Sp0	120	29	91
6	2	5	0	163	37	126
6	3	5	115 Sp0	133	46	87
6	4	5	0	175	41	134
6	5	5	115 Sp0	135	25	110
6	6	5	0	163	12	151
6	7	5	156 Sp8	236	12	224
6	8	5	0	122	16	106
6	9	5	156 Sp8	119	20	99
6	10	5	0	216	8	208
6	11	5	156 Sp8	65	4	61
6	1	6	555 Sp0	154	41	113
6	2	6	297 Sp0	371	54	317
6	3	6	555 Sp0	255	54	201
6	4	6	297 Sp0	224	54	170
6	5	6	555 Sp0	169	41	128
6	6	6	297 Sp0	90	25	65
6	7	6	357 Sp0	78	25	53
6	8	6	empty	132	33	99
6	9	6	357 Sp0	85	33	52
6	10	6	empty	86	25	61
6	11	6	357 Sp0	105	16	89
6	1	7	96 Sp0	144	62	82
6	2	7	382 Sp0	177	71	106
6	3	7	96 Sp0	152	75	77
6	4	7	382 Sp0	107	75	32
6	5	7	96 Sp0	90	67	23
6	6	7	382 Sp0	89	54	35
6	7	7	136 Sp0	121	50	71
6	8	7	0	119	54	65
6	9	7	136 Sp0	107	58	49
6	10	7	0	115	58	57
6	11	7	136 Sp0	125	46	79
6	1	8	555 Sp0	164	79	85
6	2	8	297 Sp0	163	88	75
6	3	8	555 Sp0	161	92	69
6	4	8	297 Sp0	174	96	78
6	5	8	555 Sp0	155	96	59
6	6	8	297 Sp0	148	88	60
6	7	8	357 Sp0	130	88	42
6	8	8	empty	150	88	62
6	9	8	357 Sp0	162	96	66
6	10	8	empty	131	92	39
6	11	8	357 Sp0	125	83	42
6	1	9	96 Sp0	595	104	491
6	2	9	382 Sp0	299	109	190
6	3	9	96 Sp0	180	109	71
6	4	9	382 Sp0	173	117	56
6	5	9	96 Sp0	178	125	53
6	6	9	382 Sp0	203	125	78
6	7	9	136 Sp0	201	130	71
6	8	9	empty	186	138	48
6	9	9	136 Sp0	208	155	53
6	10	9	empty	209	138	71
6	11	9	136 Sp0	189	134	55
6	1	10	Grid Marker	258	109	149
6	2	10	Grid Marker	261	117	144
6	3	10	empty	212	125	87
6	4	10	empty	548	134	414
6	5	10	empty	190	138	52
6	6	10	empty	183	150	33
6	7	10	empty	225	155	70
6	8	10	empty	387	167	220
6	9	10	empty	446	188	258
6	10	10	empty	187	176	11
6	11	10	empty	193	163	30
7	1	1	empty	44	4	40
7	2	1	empty	34	0	34
7	3	1	empty	30	0	30
7	4	1	empty	24	0	24
7	5	1	empty	33	0	33
7	6	1	empty	32	0	32
7	7	1	empty	43	0	43
7	8	1	empty	70	0	70
7	9	1	Grid Marker	86	0	86
7	10	1	Grid Marker	27	0	27
7	11	1	Grid Marker	40	0	40
7	1	2	542 Sp8	78	0	78
7	2	2	342 Sp8	34	0	34
7	3	2	542 Sp8	31	0	31
7	4	2	342 Sp8	30	0	30
7	5	2	542 Sp8	31	0	31
7	6	2	342 Sp8	235	0	235
7	7	2	519 Sp21	33	0	33
7	8	2	empty	214	0	214
7	9	2	519 Sp21	46	0	46
7	10	2	empty	29	0	29
7	11	2	519 Sp21	60	0	60
7	1	3	123 Sp10	23	0	23
7	2	3	584 Sp0	42	0	42
7	3	3	123 Sp10	32	0	32
7	4	3	584 Sp0	27	0	27
7	5	3	123 Sp10	35	0	35
7	6	3	584 Sp0	34	0	34
7	7	3	165 Sp0	115	0	115
7	8	3	0	104	0	104
7	9	3	165 Sp0	123	0	123
7	10	3	0	57	0	57
7	11	3	165 Sp0	44	0	44
7	1	4	542 Sp8	36	0	36
7	2	4	342 Sp8	46	0	46
7	3	4	542 Sp8	33	0	33
7	4	4	342 Sp8	26	0	26
7	5	4	542 Sp8	55	0	55
7	6	4	342 Sp8	68	0	68
7	7	4	519 Sp21	55	0	55
7	8	4	empty	40	0	40
7	9	4	519 Sp21	57	0	57
7	10	4	empty	347	0	347
7	11	4	519 Sp21	61	0	61
7	1	5	123 Sp10	147	8	139
7	2	5	584 Sp0	70	8	62
7	3	5	123 Sp10	34	0	34
7	4	5	584 Sp0	31	0	31
7	5	5	123 Sp10	32	0	32
7	6	5	584 Sp0	35	4	31
7	7	5	165 Sp0	51	4	47
7	8	5	0	144	4	140
7	9	5	165 Sp0	50	4	46
7	10	5	0	88	0	88
7	11	5	165 Sp0	64	4	60
7	1	6	565 Sp21	63	29	34
7	2	6	312 Sp8	99	25	74
7	3	6	565 Sp21	47	8	39
7	4	6	312 Sp8	47	4	43
7	5	6	565 Sp21	56	4	52
7	6	6	312 Sp8	42	4	38
7	7	6	368 Sp12	47	4	43
7	8	6	empty	58	4	54
7	9	6	368 Sp12	50	4	46
7	10	6	empty	66	4	62
7	11	6	368 Sp12	33	4	29
7	1	7	104 Sp8	82	46	36
7	2	7	393 Sp21	361	41	320
7	3	7	104 Sp8	259	20	239
7	4	7	393 Sp21	90	16	74
7	5	7	104 Sp8	77	16	61
7	6	7	393 Sp21	94	12	82
7	7	7	145 Sp0	101	12	89
7	8	7	0	51	12	39
7	9	7	145 Sp0	122	12	110
7	10	7	0	109	8	101
7	11	7	145 Sp0	60	8	52
7	1	8	565 Sp21	166	67	99
7	2	8	312 Sp8	103	62	41
7	3	8	565 Sp21	89	54	35
7	4	8	312 Sp8	141	54	87
7	5	8	565 Sp21	125	58	67
7	6	8	312 Sp8	105	54	51
7	7	8	368 Sp12	229	54	175
7	8	8	empty	104	50	54
7	9	8	368 Sp12	103	41	62
7	10	8	empty	102	33	69
7	11	8	368 Sp12	97	33	64
7	1	9	104 Sp8	199	117	82
7	2	9	393 Sp21	149	104	45
7	3	9	104 Sp8	158	96	62
7	4	9	393 Sp21	167	88	79
7	5	9	104 Sp8	233	96	137
7	6	9	393 Sp21	178	109	69
7	7	9	145 Sp0	186	117	69
7	8	9	empty	158	121	37
7	9	9	145 Sp0	271	109	162
7	10	9	empty	142	100	42
7	11	9	145 Sp0	165	100	65
7	1	10	Grid Marker	246	163	83
7	2	10	Grid Marker	270	163	107
7	3	10	empty	182	150	32
7	4	10	empty	460	138	322
7	5	10	empty	284	134	150
7	6	10	empty	154	142	12
7	7	10	empty	186	150	36
7	8	10	empty	338	159	179
7	9	10	empty	218	155	63
7	10	10	empty	193	150	43
7	11	10	empty	613	150	463
8	1	1	empty	54	4	50
8	2	1	empty	69	4	65
8	3	1	empty	40	4	36
8	4	1	empty	36	0	36
8	5	1	empty	28	4	24
8	6	1	empty	32	4	28
8	7	1	empty	37	4	33
8	8	1	empty	45	8	37
8	9	1	Grid Marker	70	8	62
8	10	1	Grid Marker	214	8	206
8	11	1	Grid Marker	52	12	40
8	1	2	543 Sp8	36	4	32
8	2	2	343 Sp19	257	4	253
8	3	2	543 Sp8	49	4	45
8	4	2	343 Sp19	33	4	29
8	5	2	543 Sp8	46	4	42
8	6	2	343 Sp19	58	4	54
8	7	2	520 Sp14	82	4	78
8	8	2	empty	38	8	30
8	9	2	520 Sp14	74	8	66
8	10	2	empty	43	8	35
8	11	2	520 Sp14	59	16	43
8	1	3	126 Sp8	41	4	37
8	2	3	585 Sp0	47	4	43
8	3	3	126 Sp8	174	0	174
8	4	3	585 Sp0	49	0	49
8	5	3	126 Sp8	87	0	87
8	6	3	585 Sp0	37	4	33
8	7	3	166 Sp0	195	4	191
8	8	3	0	57	4	53
8	9	3	166 Sp0	63	8	55
8	10	3	0	70	8	62
8	11	3	166 Sp0	68	12	56
8	1	4	543 Sp8	77	4	73
8	2	4	343 Sp19	53	4	49
8	3	4	543 Sp8	63	4	59
8	4	4	343 Sp19	67	4	63
8	5	4	543 Sp8	45	4	41
8	6	4	343 Sp19	37	4	33
8	7	4	520 Sp14	56	8	48
8	8	4	empty	52	4	48
8	9	4	520 Sp14	93	8	85
8	10	4	empty	39	8	31
8	11	4	520 Sp14	72	12	60
8	1	5	126 Sp8	149	4	145
8	2	5	585 Sp0	107	4	103
8	3	5	126 Sp8	78	4	74
8	4	5	585 Sp0	46	4	42
8	5	5	126 Sp8	87	4	83
8	6	5	585 Sp0	50	8	42
8	7	5	166 Sp0	60	8	52
8	8	5	0	74	8	66
8	9	5	166 Sp0	72	8	64
8	10	5	0	76	8	68
8	11	5	166 Sp0	69	12	57
8	1	6	566 Sp0	72	8	64
8	2	6	313 Sp12	41	8	33
8	3	6	566 Sp0	65	4	61
8	4	6	313 Sp12	99	8	91
8	5	6	566 Sp0	53	8	45
8	6	6	313 Sp12	69	8	61
8	7	6	369 Sp12	38	8	30
8	8	6	empty	39	8	31
8	9	6	369 Sp12	50	8	42
8	10	6	empty	48	8	40
8	11	6	369 Sp12	50	8	42
8	1	7	105 Sp0	64	12	52
8	2	7	394 Sp20	73	12	61
8	3	7	105 Sp0	71	8	63
8	4	7	394 Sp20	78	8	70
8	5	7	105 Sp0	37	8	29
8	6	7	394 Sp20	73	8	65
8	7	7	146 Sp0	58	8	50
8	8	7	0	79	8	71
8	9	7	146 Sp0	62	12	50
8	10	7	0	72	8	64
8	11	7	146 Sp0	56	12	44
8	1	8	566 Sp0	213	29	184
8	2	8	313 Sp12	68	29	39
8	3	8	566 Sp0	111	25	86
8	4	8	313 Sp12	59	20	39
8	5	8	566 Sp0	61	16	45
8	6	8	313 Sp12	81	20	61
8	7	8	369 Sp12	45	16	29
8	8	8	empty	50	16	34
8	9	8	369 Sp12	54	16	38
8	10	8	empty	48	12	36
8	11	8	369 Sp12	43	16	27
8	1	9	105 Sp0	150	96	54
8	2	9	394 Sp20	250	92	158
8	3	9	105 Sp0	126	75	51
8	4	9	394 Sp20	112	67	45
8	5	9	105 Sp0	114	67	47
8	6	9	394 Sp20	105	62	43
8	7	9	146 Sp0	104	58	46
8	8	9	empty	125	54	71
8	9	9	146 Sp0	88	50	38
8	10	9	empty	73	41	32
8	11	9	146 Sp0	214	41	173
8	1	10	Grid Marker	328	155	173
8	2	10	Grid Marker	331	150	181
8	3	10	empty	147	134	13
8	4	10	empty	173	130	43
8	5	10	empty	202	134	68
8	6	10	empty	172	130	42
8	7	10	empty	275	130	145
8	8	10	empty	164	125	39
8	9	10	empty	255	117	138
8	10	10	empty	131	104	27
8	11	10	empty	107	96	11
9	1	1	empty	30	4	26
9	2	1	empty	55	4	51
9	3	1	empty	67	12	55
9	4	1	empty	76	20	56
9	5	1	empty	76	29	47
9	6	1	empty	80	33	47
9	7	1	empty	133	33	100
9	8	1	empty	98	33	65
9	9	1	Grid Marker	143	33	110
9	10	1	Grid Marker	92	37	55
9	11	1	Grid Marker	181	50	131
9	1	2	529 Sp0	46	4	42
9	2	2	324 Sp10	359	8	351
9	3	2	529 Sp0	108	16	92
9	4	2	324 Sp10	395	20	375
9	5	2	529 Sp0	66	29	37
9	6	2	324 Sp10	537	29	508
9	7	2	0	135	25	110
9	8	2	empty	108	29	79
9	9	2	0	99	25	74
9	10	2	empty	239	29	210
9	11	2	0	269	37	232
9	1	3	112 Sp8	54	4	50
9	2	3	573 Sp12	1434	8	1426
9	3	3	112 Sp8	64	16	48
9	4	3	573 Sp12	2119	25	2094
9	5	3	112 Sp8	100	29	71
9	6	3	573 Sp12	1910	29	1881
9	7	3	154 Sp0	103	29	74
9	8	3	0	81	25	56
9	9	3	154 Sp0	105	25	80
9	10	3	0	245	29	216
9	11	3	154 Sp0	92	33	59
9	1	4	529 Sp0	40	4	36
9	2	4	324 Sp10	302	8	294
9	3	4	529 Sp0	86	12	74
9	4	4	324 Sp10	1054	20	1034
9	5	4	529 Sp0	212	25	187
9	6	4	324 Sp10	518	29	489
9	7	4	0	167	25	142
9	8	4	empty	168	25	143
9	9	4	0	187	25	162
9	10	4	empty	91	29	62
9	11	4	0	204	33	171
9	1	5	112 Sp8	35	4	31
9	2	5	573 Sp12	1328	8	1320
9	3	5	112 Sp8	594	16	578
9	4	5	573 Sp12	1475	20	1455
9	5	5	112 Sp8	95	29	66
9	6	5	573 Sp12	1998	29	1969
9	7	5	154 Sp0	164	29	135
9	8	5	0	183	29	154
9	9	5	154 Sp0	110	33	77
9	10	5	0	269	33	236
9	11	5	154 Sp0	133	37	96
9	1	6	552 Sp0	73	4	69
9	2	6	286 Sp0	128	8	120
9	3	6	552 Sp0	98	16	82
9	4	6	286 Sp0	118	25	93
9	5	6	552 Sp0	171	29	142
9	6	6	286 Sp0	220	33	187
9	7	6	354 Sp0	113	33	80
9	8	6	empty	105	37	68
9	9	6	354 Sp0	95	37	58
9	10	6	empty	302	37	265
9	11	6	354 Sp0	148	37	111
9	1	7	94 Sp8	275	12	263
9	2	7	379 Sp0	107	16	91
9	3	7	94 Sp8	191	20	171
9	4	7	379 Sp0	1436	25	1411
9	5	7	94 Sp8	368	33	335
9	6	7	379 Sp0	186	33	153
9	7	7	133 Sp10	89	37	52
9	8	7	0	131	41	90
9	9	7	133 Sp10	99	37	62
9	10	7	0	126	41	85
9	11	7	133 Sp10	115	41	74
9	1	8	552 Sp0	101	25	76
9	2	8	286 Sp0	100	20	80
9	3	8	552 Sp0	103	25	78
9	4	8	286 Sp0	266	33	233
9	5	8	552 Sp0	314	33	281
9	6	8	286 Sp0	126	37	89
9	7	8	354 Sp0	129	41	88
9	8	8	empty	193	41	152
9	9	8	354 Sp0	152	41	111
9	10	8	empty	284	46	238
9	11	8	354 Sp0	180	41	139
9	1	9	94 Sp8	144	8	136
9	2	9	379 Sp0	72	12	60
9	3	9	94 Sp8	505	20	485
9	4	9	379 Sp0	266	29	237
9	5	9	94 Sp8	582	33	549
9	6	9	379 Sp0	137	37	100
9	7	9	133 Sp10	114	41	73
9	8	9	empty	126	46	80
9	9	9	133 Sp10	144	46	98
9	10	9	empty	86	46	40
9	11	9	133 Sp10	147	46	101
9	1	10	Grid Marker	65	8	57
9	2	10	Grid Marker	77	8	69
9	3	10	empty	66	16	50
9	4	10	empty	103	25	78
9	5	10	empty	92	33	59
9	6	10	empty	219	41	178
9	7	10	empty	130	50	80
9	8	10	empty	100	54	46
9	9	10	empty	129	54	75
9	10	10	empty	136	58	78
9	11	10	empty	700	54	646
10	1	1	empty	195	62	133
10	2	1	empty	139	71	68
10	3	1	empty	147	75	72
10	4	1	empty	134	83	51
10	5	1	empty	139	83	56
10	6	1	empty	149	83	66
10	7	1	empty	147	75	72
10	8	1	empty	142	75	67
10	9	1	Grid Marker	467	79	388
10	10	1	Grid Marker	178	96	82
10	11	1	Grid Marker	528	88	440
10	1	2	530 Sp14	164	41	123
10	2	2	325 Sp10	239	41	198
10	3	2	530 Sp14	132	46	86
10	4	2	325 Sp10	205	50	155
10	5	2	530 Sp14	143	50	93
10	6	2	325 Sp10	190	41	149
10	7	2	507 Sp24	138	33	105
10	8	2	empty	68	33	35
10	9	2	507 Sp24	90	41	49
10	10	2	empty	125	50	75
10	11	2	507 Sp24	336	50	286
10	1	3	113 Sp0	103	33	70
10	2	3	0	167	33	134
10	3	3	113 Sp0	90	37	53
10	4	3	0	248	41	207
10	5	3	113 Sp0	120	33	87
10	6	3	0	472	25	447
10	7	3	154 Sp8	94	20	74
10	8	3	0	208	16	192
10	9	3	154 Sp8	326	25	301
10	10	3	0	472	29	443
10	11	3	154 Sp8	118	29	89
10	1	4	530 Sp14	142	33	109
10	2	4	325 Sp10	270	33	237
10	3	4	530 Sp14	306	37	269
10	4	4	325 Sp10	401	37	364
10	5	4	530 Sp14	219	37	182
10	6	4	325 Sp10	142	25	117
10	7	4	507 Sp24	112	16	96
10	8	4	empty	112	16	96
10	9	4	507 Sp24	105	20	85
10	10	4	empty	67	25	42
10	11	4	507 Sp24	61	16	45
10	1	5	113 Sp0	95	37	58
10	2	5	0	413	37	376
10	3	5	113 Sp0	98	37	61
10	4	5	0	188	41	147
10	5	5	113 Sp0	155	37	118
10	6	5	0	77	25	52
10	7	5	154 Sp8	129	16	113
10	8	5	0	116	16	100
10	9	5	154 Sp8	331	20	311
10	10	5	0	123	20	103
10	11	5	154 Sp8	155	16	139
10	1	6	553 Sp0	664	41	623
10	2	6	287 Sp8	1160	37	1123
10	3	6	553 Sp0	135	41	94
10	4	6	287 Sp8	401	41	360
10	5	6	553 Sp0	150	39	111
10	6	6	287 Sp8	732	29	703
10	7	6	355 Sp0	244	20	224
10	8	6	empty	196	16	180
10	9	6	355 Sp0	117	20	97
10	10	6	empty	72	20	52
10	11	6	355 Sp0	80	16	64
10	1	7	95 Sp0	196	41	155
10	2	7	380 Sp0	524	46	478
10	3	7	95 Sp0	122	41	81
10	4	7	380 Sp0	507	46	461
10	5	7	95 Sp0	210	41	169
10	6	7	380 Sp0	459	33	426
10	7	7	134 Sp0	104	20	84
10	8	7	0	47	16	31
10	9	7	134 Sp0	92	25	67
10	10	7	0	137	25	112
10	11	7	134 Sp0	90	16	74
10	1	8	553 Sp0	195	41	154
10	2	8	287 Sp8	605	46	559
10	3	8	553 Sp0	193	46	147
10	4	8	287 Sp8	1896	46	1850
10	5	8	553 Sp0	159	41	118
10	6	8	287 Sp8	405	33	372
10	7	8	355 Sp0	131	20	111
10	8	8	empty	69	16	53
10	9	8	355 Sp0	106	25	81
10	10	8	empty	113	25	88
10	11	8	355 Sp0	962	16	946
10	1	9	95 Sp0	267	41	226
10	2	9	380 Sp0	520	50	470
10	3	9	95 Sp0	232	58	174
10	4	9	380 Sp0	607	62	545
10	5	9	95 Sp0	126	46	80
10	6	9	380 Sp0	388	33	355
10	7	9	134 Sp0	214	20	194
10	8	9	empty	213	16	197
10	9	9	134 Sp0	109	25	84
10	10	9	empty	137	25	112
10	11	9	134 Sp0	148	16	132
10	1	10	Grid Marker	435	37	398
10	2	10	Grid Marker	134	58	76
10	3	10	empty	160	67	93
10	4	10	empty	106	71	35
10	5	10	empty	160	58	102
10	6	10	empty	86	37	49
10	7	10	empty	73	20	53
10	8	10	empty	96	20	76
10	9	10	empty	142	25	117
10	10	10	empty	324	25	299
10	11	10	empty	103	16	87
11	1	1	empty	225	88	137
11	2	1	empty	149	113	36
11	3	1	empty	167	134	33
11	4	1	empty	203	138	65
11	5	1	empty	239	146	93
11	6	1	empty	267	159	108
11	7	1	empty	235	180	55
11	8	1	empty	306	180	126
11	9	1	Grid Marker	238	167	71
11	10	1	Grid Marker	216	155	61
11	11	1	Grid Marker	223	150	73
11	1	2	540 Sp21	87	46	41
11	2	2	0	668	71	597
11	3	2	540 Sp21	157	83	74
11	4	2	0	358	92	266
11	5	2	540 Sp21	176	104	72
11	6	2	0	285	117	168
11	7	2	517 Sp24	181	134	47
11	8	2	empty	185	146	39
11	9	2	517 Sp24	179	146	33
11	10	2	empty	245	142	103
11	11	2	517 Sp24	259	146	113
11	1	3	121 Sp14	90	33	57
11	2	3	582 Sp0	81	37	44
11	3	3	121 Sp14	743	50	693
11	4	3	582 Sp0	128	58	70
11	5	3	121 Sp14	116	62	54
11	6	3	582 Sp0	121	75	46
11	7	3	164 Sp0	223	96	127
11	8	3	0	235	113	122
11	9	3	164 Sp0	249	121	128
11	10	3	0	252	134	118
11	11	3	164 Sp0	214	142	72
11	1	4	540 Sp21	212	29	183
11	2	4	0	380	41	339
11	3	4	540 Sp21	155	33	122
11	4	4	0	412	37	375
11	5	4	540 Sp21	94	41	53
11	6	4	0	544	50	494
11	7	4	517 Sp24	113	62	51
11	8	4	empty	105	79	26
11	9	4	517 Sp24	163	100	63
11	10	4	empty	279	109	170
11	11	4	517 Sp24	200	121	79
11	1	5	121 Sp14	80	37	43
11	2	5	582 Sp0	76	54	22
11	3	5	121 Sp14	104	33	71
11	4	5	582 Sp0	114	29	85
11	5	5	121 Sp14	70	29	41
11	6	5	582 Sp0	120	37	83
11	7	5	164 Sp0	104	41	63
11	8	5	0	177	58	119
11	9	5	164 Sp0	122	75	47
11	10	5	0	123	83	40
11	11	5	164 Sp0	125	96	29
11	1	6	563 Sp21	63	16	47
11	2	6	307 Sp10	78	41	37
11	3	6	563 Sp21	87	29	58
11	4	6	307 Sp10	214	25	189
11	5	6	563 Sp21	310	29	281
11	6	6	307 Sp10	121	29	92
11	7	6	366 Sp14	110	33	77
11	8	6	empty	86	37	49
11	9	6	366 Sp14	137	50	87
11	10	6	empty	148	58	90
11	11	6	366 Sp14	122	75	47
11	1	7	102 Sp8	56	16	40
11	2	7	391 Sp21	114	25	89
11	3	7	102 Sp8	101	29	72
11	4	7	391 Sp21	87	29	58
11	5	7	102 Sp8	109	29	80
11	6	7	391 Sp21	94	33	61
11	7	7	144 Sp8	80	33	47
11	8	7	0	163	33	130
11	9	7	144 Sp8	115	37	78
11	10	7	0	94	37	57
11	11	7	144 Sp8	171	58	113
11	1	8	563 Sp21	129	12	117
11	2	8	307 Sp10	96	25	71
11	3	8	563 Sp21	129	29	100
11	4	8	307 Sp10	97	29	68
11	5	8	563 Sp21	116	29	87
11	6	8	307 Sp10	83	33	50
11	7	8	366 Sp14	100	33	67
11	8	8	empty	319	33	286
11	9	8	366 Sp14	166	33	133
11	10	8	empty	89	33	56
11	11	8	366 Sp14	149	46	103
11	1	9	102 Sp8	59	16	43
11	2	9	391 Sp21	156	29	127
11	3	9	102 Sp8	180	29	151
11	4	9	391 Sp21	117	29	88
11	5	9	102 Sp8	133	29	104
11	6	9	391 Sp21	115	33	82
11	7	9	144 Sp8	101	33	68
11	8	9	empty	97	33	64
11	9	9	144 Sp8	97	29	68
11	10	9	empty	178	33	145
11	11	9	144 Sp8	271	41	230
11	1	10	Grid Marker	97	20	77
11	2	10	Grid Marker	294	33	261
11	3	10	empty	163	33	130
11	4	10	empty	213	29	184
11	5	10	empty	143	33	110
11	6	10	empty	136	37	99
11	7	10	empty	150	37	113
11	8	10	empty	174	37	137
11	9	10	empty	94	33	61
11	10	10	empty	408	37	371
11	11	10	empty	157	46	111
12	1	1	empty	205	155	50
12	2	1	empty	219	155	64
12	3	1	empty	144	138	6
12	4	1	empty	177	138	39
12	5	1	empty	181	159	22
12	6	1	empty	175	171	4
12	7	1	empty	236	180	56
12	8	1	empty	1389	188	1201
12	9	1	Grid Marker	221	184	37
12	10	1	Grid Marker	209	180	29
12	11	1	Grid Marker	224	171	53
12	1	2	541 Sp8	244	159	85
12	2	2	341 Sp8	289	163	126
12	3	2	541 Sp8	163	138	25
12	4	2	341 Sp8	162	130	32
12	5	2	541 Sp8	179	142	37
12	6	2	341 Sp8	168	138	30
12	7	2	518 Sp21	153	142	11
12	8	2	empty	175	146	29
12	9	2	518 Sp21	190	150	40
12	10	2	empty	192	146	46
12	11	2	518 Sp21	173	146	27
12	1	3	122 Sp8	173	155	18
12	2	3	583 Sp0	203	155	48
12	3	3	122 Sp8	181	138	43
12	4	3	583 Sp0	168	138	30
12	5	3	122 Sp8	162	138	24
12	6	3	583 Sp0	175	134	41
12	7	3	164 Sp8	177	130	47
12	8	3	0	183	130	53
12	9	3	164 Sp8	152	121	31
12	10	3	0	306	109	197
12	11	3	164 Sp8	143	109	34
12	1	4	541 Sp8	552	142	410
12	2	4	341 Sp8	213	142	71
12	3	4	541 Sp8	399	138	261
12	4	4	341 Sp8	400	134	266
12	5	4	541 Sp8	133	125	8
12	6	4	341 Sp8	144	117	27
12	7	4	518 Sp21	164	113	51
12	8	4	empty	139	109	30
12	9	4	518 Sp21	118	100	18
12	10	4	empty	229	83	146
12	11	4	518 Sp21	115	79	36
12	1	5	122 Sp8	175	117	58
12	2	5	583 Sp0	198	125	73
12	3	5	122 Sp8	227	125	102
12	4	5	583 Sp0	180	121	59
12	5	5	122 Sp8	165	109	56
12	6	5	583 Sp0	128	100	28
12	7	5	164 Sp8	118	96	22
12	8	5	0	138	88	50
12	9	5	164 Sp8	140	75	65
12	10	5	0	71	58	13
12	11	5	164 Sp8	73	50	23
12	1	6	564 Sp21	144	92	52
12	2	6	0	540	100	440
12	3	6	564 Sp21	134	109	25
12	4	6	0	158	109	49
12	5	6	564 Sp21	134	96	38
12	6	6	0	242	79	163
12	7	6	367 Sp12	102	79	23
12	8	6	empty	142	71	71
12	9	6	367 Sp12	101	62	39
12	10	6	empty	88	46	42
12	11	6	367 Sp12	85	37	48
12	1	7	103 Sp0	219	75	144
12	2	7	392 Sp21	151	83	68
12	3	7	103 Sp0	218	92	126
12	4	7	392 Sp21	208	88	120
12	5	7	103 Sp0	108	71	37
12	6	7	392 Sp21	85	50	35
12	7	7	144 Sp14	96	54	42
12	8	7	0	79	46	33
12	9	7	144 Sp14	69	41	28
12	10	7	0	78	37	41
12	11	7	144 Sp14	64	33	31
12	1	8	564 Sp21	183	54	129
12	2	8	0	169	62	107
12	3	8	564 Sp21	143	67	76
12	4	8	0	817	62	755
12	5	8	564 Sp21	79	46	33
12	6	8	0	187	25	162
12	7	8	367 Sp12	148	25	123
12	8	8	empty	68	20	48
12	9	8	367 Sp12	51	25	26
12	10	8	empty	55	29	26
12	11	8	367 Sp12	58	25	33
12	1	9	103 Sp0	139	41	98
12	2	9	392 Sp21	94	46	48
12	3	9	103 Sp0	502	37	465
12	4	9	392 Sp21	78	29	49
12	5	9	103 Sp0	64	25	39
12	6	9	392 Sp21	49	16	33
12	7	9	144 Sp14	59	12	47
12	8	9	empty	56	12	44
12	9	9	144 Sp14	68	16	52
12	10	9	empty	60	20	40
12	11	9	144 Sp14	116	25	91
12	1	10	Grid Marker	196	46	150
12	2	10	Grid Marker	98	37	61
12	3	10	empty	59	20	39
12	4	10	empty	88	16	72
12	5	10	empty	53	12	41
12	6	10	empty	52	12	40
12	7	10	empty	58	16	42
12	8	10	empty	64	20	44
12	9	10	empty	44	20	24
12	10	10	empty	71	25	46
12	11	10	empty	66	29	37
13	1	1	empty	47	8	39
13	2	1	empty	35	8	27
13	3	1	empty	71	12	59
13	4	1	empty	51	25	26
13	5	1	empty	176	33	143
13	6	1	empty	128	46	82
13	7	1	empty	127	46	81
13	8	1	empty	513	50	463
13	9	1	Grid Marker	171	50	121
13	10	1	Grid Marker	190	50	140
13	11	1	Grid Marker	133	50	83
13	1	2	527 Sp14	64	4	60
13	2	2	321 Sp8	49	8	41
13	3	2	527 Sp14	113	12	101
13	4	2	321 Sp8	99	25	74
13	5	2	527 Sp14	111	33	78
13	6	2	321 Sp8	200	37	163
13	7	2	504 Sp24	107	41	66
13	8	2	empty	142	46	96
13	9	2	504 Sp24	315	41	274
13	10	2	empty	107	46	61
13	11	2	504 Sp24	366	50	316
13	1	3	110 Sp8	38	4	34
13	2	3	0	57	4	53
13	3	3	110 Sp8	70	16	54
13	4	3	0	73	29	44
13	5	3	110 Sp8	143	33	110
13	6	3	0	373	37	336
13	7	3	153 Sp8	127	37	90
13	8	3	0	109	37	72
13	9	3	153 Sp8	130	37	93
13	10	3	0	107	41	66
13	11	3	153 Sp8	103	50	53
13	1	4	527 Sp14	60	4	56
13	2	4	321 Sp8	179	8	171
13	3	4	527 Sp14	91	16	75
13	4	4	321 Sp8	188	29	159
13	5	4	527 Sp14	151	33	118
13	6	4	321 Sp8	152	37	115
13	7	4	504 Sp24	138	37	101
13	8	4	empty	74	37	37
13	9	4	504 Sp24	510	37	473
13	10	4	empty	81	41	40
13	11	4	504 Sp24	150	41	109
13	1	5	110 Sp8	43	4	39
13	2	5	0	44	8	36
13	3	5	110 Sp8	46	16	30
13	4	5	0	191	29	162
13	5	5	110 Sp8	113	33	80
13	6	5	0	225	37	188
13	7	5	153 Sp8	120	37	83
13	8	5	0	128	37	91
13	9	5	153 Sp8	121	41	80
13	10	5	0	98	46	52
13	11	5	153 Sp8	185	41	144
13	1	6	550 Sp0	50	4	46
13	2	6	284 Sp0	93	8	85
13	3	6	550 Sp0	166	20	146
13	4	6	284 Sp0	138	29	109
13	5	6	550 Sp0	92	33	59
13	6	6	284 Sp0	268	37	231
13	7	6	352 Sp0	167	41	126
13	8	6	empty	74	37	37
13	9	6	352 Sp0	141	41	100
13	10	6	empty	290	46	244
13	11	6	352 Sp0	212	41	171
13	1	7	93 Sp8	40	4	36
13	2	7	375 Sp22	62	8	54
13	3	7	93 Sp8	98	16	82
13	4	7	375 Sp22	200	29	171
13	5	7	93 Sp8	376	33	343
13	6	7	375 Sp22	162	37	125
13	7	7	131 Sp8	122	37	85
13	8	7	0	68	33	35
13	9	7	131 Sp8	128	37	91
13	10	7	0	102	41	61
13	11	7	131 Sp8	85	37	48
13	1	8	550 Sp0	47	4	43
13	2	8	284 Sp0	87	8	79
13	3	8	550 Sp0	62	12	50
13	4	8	284 Sp0	88	29	59
13	5	8	550 Sp0	148	33	115
13	6	8	284 Sp0	224	37	187
13	7	8	352 Sp0	141	37	104
13	8	8	empty	113	37	76
13	9	8	352 Sp0	137	41	96
13	10	8	empty	119	41	78
13	11	8	352 Sp0	99	37	62
13	1	9	93 Sp8	119	4	115
13	2	9	375 Sp22	51	8	43
13	3	9	93 Sp8	63	12	51
13	4	9	375 Sp22	94	29	65
13	5	9	93 Sp8	186	37	149
13	6	9	375 Sp22	135	37	98
13	7	9	131 Sp8	117	37	80
13	8	9	empty	180	41	139
13	9	9	131 Sp8	170	46	124
13	10	9	empty	1618	41	1577
13	11	9	131 Sp8	156	41	115
13	1	10	Grid Marker	93	4	89
13	2	10	Grid Marker	54	4	50
13	3	10	empty	51	8	43
13	4	10	empty	80	20	60
13	5	10	empty	135	37	98
13	6	10	empty	99	41	58
13	7	10	empty	114	41	73
13	8	10	empty	82	46	36
13	9	10	empty	145	50	95
13	10	10	empty	96	46	50
13	11	10	empty	186	41	145
14	1	1	empty	116	58	58
14	2	1	empty	199	58	141
14	3	1	empty	143	62	81
14	4	1	empty	177	58	119
14	5	1	empty	133	46	87
14	6	1	empty	369	29	340
14	7	1	empty	105	20	85
14	8	1	empty	118	16	102
14	9	1	Grid Marker	805	20	785
14	10	1	Grid Marker	75	20	55
14	11	1	Grid Marker	165	16	149
14	1	2	528 Sp0	135	58	77
14	2	2	322 Sp12	146	50	96
14	3	2	528 Sp0	272	50	222
14	4	2	322 Sp12	191	46	145
14	5	2	528 Sp0	142	37	105
14	6	2	322 Sp12	68	25	43
14	7	2	505 Sp19	128	16	112
14	8	2	empty	779	16	763
14	9	2	505 Sp19	171	20	151
14	10	2	empty	121	16	105
14	11	2	505 Sp19	75	12	63
14	1	3	111 Sp8	127	50	77
14	2	3	0	138	41	97
14	3	3	111 Sp8	114	41	73
14	4	3	0	115	37	78
14	5	3	111 Sp8	115	37	78
14	6	3	0	190	20	170
14	7	3	153Sp23	457	12	445
14	8	3	0	74	16	58
14	9	3	153Sp23	156	25	131
14	10	3	0	400	16	384
14	11	3	153Sp23	173	12	161
14	1	4	528 Sp0	96	46	50
14	2	4	322 Sp12	117	41	76
14	3	4	528 Sp0	153	41	112
14	4	4	322 Sp12	157	41	116
14	5	4	528 Sp0	136	37	99
14	6	4	322 Sp12	128	16	112
14	7	4	505 Sp19	103	12	91
14	8	4	empty	90	16	74
14	9	4	505 Sp19	181	25	156
14	10	4	empty	82	16	66
14	11	4	505 Sp19	200	12	188
14	1	5	111 Sp8	158	41	117
14	2	5	0	162	41	121
14	3	5	111 Sp8	210	41	169
14	4	5	0	387	37	350
14	5	5	111 Sp8	163	29	134
14	6	5	0	81	16	65
14	7	5	153Sp23	105	12	93
14	8	5	0	63	12	51
14	9	5	153Sp23	194	20	174
14	10	5	0	88	20	68
14	11	5	153Sp23	137	12	125
14	1	6	551 Sp14	103	41	62
14	2	6	285 Sp0	123	37	86
14	3	6	551 Sp14	96	41	55
14	4	6	285 Sp0	195	41	154
14	5	6	551 Sp14	79	29	50
14	6	6	285 Sp0	115	20	95
14	7	6	353 Sp0	174	12	162
14	8	6	empty	62	12	50
14	9	6	353 Sp0	78	16	62
14	10	6	empty	107	20	87
14	11	6	353 Sp0	125	16	109
14	1	7	94 Sp0	134	37	97
14	2	7	376 Sp22	91	37	54
14	3	7	94 Sp0	287	41	246
14	4	7	376 Sp22	149	41	108
14	5	7	94 Sp0	82	29	53
14	6	7	376 Sp22	82	16	66
14	7	7	132 Sp0	124	12	112
14	8	7	0	105	12	93
14	9	7	132 Sp0	87	16	71
14	10	7	0	160	16	144
14	11	7	132 Sp0	77	16	61
14	1	8	551 Sp14	140	37	103
14	2	8	285 Sp0	93	37	56
14	3	8	551 Sp14	89	41	48
14	4	8	285 Sp0	107	46	61
14	5	8	551 Sp14	96	37	59
14	6	8	285 Sp0	110	20	90
14	7	8	353 Sp0	121	12	109
14	8	8	empty	67	12	55
14	9	8	353 Sp0	106	16	90
14	10	8	empty	55	12	43
14	11	8	353 Sp0	69	12	57
14	1	9	94 Sp0	99	41	58
14	2	9	376 Sp22	73	41	32
14	3	9	94 Sp0	160	41	119
14	4	9	376 Sp22	116	41	75
14	5	9	94 Sp0	80	33	47
14	6	9	376 Sp22	103	29	74
14	7	9	132 Sp0	124	16	108
14	8	9	empty	59	12	47
14	9	9	132 Sp0	317	8	309
14	10	9	empty	81	8	73
14	11	9	132 Sp0	95	8	87
14	1	10	Grid Marker	83	41	42
14	2	10	Grid Marker	101	41	60
14	3	10	empty	108	41	67
14	4	10	empty	110	46	64
14	5	10	empty	229	41	188
14	6	10	empty	179	25	154
14	7	10	empty	84	16	68
14	8	10	empty	60	10	50
14	9	10	empty	37	8	29
14	10	10	empty	51	4	47
14	11	10	empty	61	4	57
15	1	1	empty	131	25	106
15	2	1	empty	339	37	302
15	3	1	empty	171	37	134
15	4	1	empty	100	29	71
15	5	1	empty	132	29	103
15	6	1	empty	134	33	101
15	7	1	empty	88	37	51
15	8	1	empty	115	41	74
15	9	1	Grid Marker	123	33	90
15	10	1	Grid Marker	324	33	291
15	11	1	Grid Marker	314	41	273
15	1	2	538 Sp14	194	25	169
15	2	2	337 Sp12	68	37	31
15	3	2	538 Sp14	77	33	44
15	4	2	337 Sp12	74	25	49
15	5	2	538 Sp14	76	25	51
15	6	2	337 Sp12	51	29	22
15	7	2	515 Sp24	126	37	89
15	8	2	empty	803	33	770
15	9	2	515 Sp24	152	33	119
15	10	2	empty	171	33	138
15	11	2	515 Sp24	210	37	173
15	1	3	0	152	20	132
15	2	3	580 Sp25	109	37	72
15	3	3	0	183	29	154
15	4	3	580 Sp25	109	20	89
15	5	3	0	322	20	302
15	6	3	580 Sp25	83	25	58
15	7	3	162 Sp14	89	29	60
15	8	3	0	191	29	162
15	9	3	162 Sp14	96	33	63
15	10	3	0	376	33	343
15	11	3	162 Sp14	180	37	143
15	1	4	538 Sp14	86	20	66
15	2	4	337 Sp12	66	33	33
15	3	4	538 Sp14	115	25	90
15	4	4	337 Sp12	87	16	71
15	5	4	538 Sp14	181	20	161
15	6	4	337 Sp12	106	25	81
15	7	4	515 Sp24	165	29	136
15	8	4	empty	108	29	79
15	9	4	515 Sp24	115	29	86
15	10	4	empty	88	33	55
15	11	4	515 Sp24	155	33	122
15	1	5	0	128	20	108
15	2	5	580 Sp25	130	29	101
15	3	5	0	124	25	99
15	4	5	580 Sp25	95	20	75
15	5	5	0	125	25	100
15	6	5	580 Sp25	113	29	84
15	7	5	162 Sp14	95	29	66
15	8	5	0	201	29	172
15	9	5	162 Sp14	94	29	65
15	10	5	0	164	33	131
15	11	5	162 Sp14	120	56	64
15	1	6	561 Sp	163	20	143
15	2	6	305 Sp0	283	25	258
15	3	6	561 Sp	136	25	111
15	4	6	305 Sp0	245	25	220
15	5	6	561 Sp	77	25	52
15	6	6	305 Sp0	602	25	577
15	7	6	364 Sp0	139	29	110
15	8	6	empty	97	25	72
15	9	6	364 Sp0	77	25	52
15	10	6	empty	142	33	109
15	11	6	364 Sp0	95	54	41
15	1	7	100 Sp16	60	16	44
15	2	7	389 Sp22	111	25	86
15	3	7	100 Sp16	144	25	119
15	4	7	389 Sp22	74	25	49
15	5	7	100 Sp16	150	25	125
15	6	7	389 Sp22	84	25	59
15	7	7	141 Sp8	152	25	127
15	8	7	0	175	25	150
15	9	7	141 Sp8	88	25	63
15	10	7	0	154	29	125
15	11	7	141 Sp8	82	33	49
15	1	8	561 Sp	72	12	60
15	2	8	305 Sp0	408	20	388
15	3	8	561 Sp	125	25	100
15	4	8	305 Sp0	182	29	153
15	5	8	561 Sp	71	29	42
15	6	8	305 Sp0	240	25	215
15	7	8	364 Sp0	128	25	103
15	8	8	empty	84	25	59
15	9	8	364 Sp0	118	29	89
15	10	8	empty	132	29	103
15	11	8	364 Sp0	121	33	88
15	1	9	100 Sp16	69	8	61
15	2	9	389 Sp22	87	12	75
15	3	9	100 Sp16	96	25	71
15	4	9	389 Sp22	109	33	76
15	5	9	100 Sp16	98	29	69
15	6	9	389 Sp22	98	25	73
15	7	9	141 Sp8	78	25	53
15	8	9	empty	85	29	56
15	9	9	141 Sp8	115	29	86
15	10	9	empty	107	29	78
15	11	9	141 Sp8	98	29	69
15	1	10	Grid Marker	106	4	102
15	2	10	Grid Marker	296	12	284
15	3	10	empty	71	16	55
15	4	10	empty	92	29	63
15	5	10	empty	79	29	50
15	6	10	empty	92	29	63
15	7	10	empty	102	25	77
15	8	10	empty	169	25	144
15	9	10	empty	305	25	280
15	10	10	empty	108	29	79
15	11	10	empty	82	29	53
16	1	1	empty	322	46	276
16	2	1	empty	85	37	48
16	3	1	empty	73	25	48
16	4	1	empty	67	16	51
16	5	1	empty	56	12	44
16	6	1	empty	61	12	49
16	7	1	empty	50	16	34
16	8	1	empty	57	16	41
16	9	1	Grid Marker	199	16	183
16	10	1	Grid Marker	176	16	160
16	11	1	Grid Marker	235	16	219
16	1	2	539 Sp21	131	41	90
16	2	2	0	934	37	897
16	3	2	539 Sp21	96	25	71
16	4	2	0	218	16	202
16	5	2	539 Sp21	53	8	45
16	6	2	0	243	8	235
16	7	2	516 Sp19	93	12	81
16	8	2	empty	46	12	34
16	9	2	516 Sp19	78	12	66
16	10	2	empty	53	16	37
16	11	2	516 Sp19	80	16	64
16	1	3	121 Sp8	520	37	483
16	2	3	581 Sp0	105	37	68
16	3	3	121 Sp8	125	37	88
16	4	3	581 Sp0	71	25	46
16	5	3	121 Sp8	59	12	47
16	6	3	581 Sp0	46	12	34
16	7	3	163 Sp8	173	12	161
16	8	3	0	288	12	276
16	9	3	163 Sp8	77	16	61
16	10	3	0	323	16	307
16	11	3	163 Sp8	67	16	51
16	1	4	539 Sp21	930	33	897
16	2	4	0	196	33	163
16	3	4	539 Sp21	224	37	187
16	4	4	0	606	29	577
16	5	4	539 Sp21	71	12	59
16	6	4	0	175	12	163
16	7	4	516 Sp19	70	12	58
16	8	4	empty	46	12	34
16	9	4	516 Sp19	125	16	109
16	10	4	empty	51	16	35
16	11	4	516 Sp19	66	16	50
16	1	5	121 Sp8	117	67	50
16	2	5	581 Sp0	79	41	38
16	3	5	121 Sp8	114	37	77
16	4	5	581 Sp0	101	29	72
16	5	5	121 Sp8	65	12	53
16	6	5	581 Sp0	75	12	63
16	7	5	163 Sp8	71	12	59
16	8	5	0	292	16	276
16	9	5	163 Sp8	274	16	258
16	10	5	0	409	16	393
16	11	5	163 Sp8	58	20	38
16	1	6	0	246	83	163
16	2	6	306 Sp0	96	41	55
16	3	6	0	112	33	79
16	4	6	306 Sp0	104	29	75
16	5	6	0	72	16	56
16	6	6	306 Sp0	87	16	71
16	7	6	365 Sp0	107	12	95
16	8	6	empty	47	16	31
16	9	6	365 Sp0	68	16	52
16	10	6	empty	52	12	40
16	11	6	365 Sp0	89	16	73
16	1	7	101 Sp8	107	41	66
16	2	7	390 Sp21	138	37	101
16	3	7	101 Sp8	102	33	69
16	4	7	390 Sp21	302	29	273
16	5	7	101 Sp8	59	16	43
16	6	7	390 Sp21	76	12	64
16	7	7	142 Sp8	77	12	65
16	8	7	0	261	12	249
16	9	7	142 Sp8	61	16	45
16	10	7	0	376	16	360
16	11	7	142 Sp8	70	16	54
16	1	8	0	91	33	58
16	2	8	306 Sp0	120	33	87
16	3	8	0	115	33	82
16	4	8	306 Sp0	98	25	73
16	5	8	0	70	16	54
16	6	8	306 Sp0	85	12	73
16	7	8	365 Sp0	81	12	69
16	8	8	empty	50	16	34
16	9	8	365 Sp0	76	20	56
16	10	8	empty	57	16	41
16	11	8	365 Sp0	72	16	56
16	1	9	101 Sp8	200	29	171
16	2	9	390 Sp21	132	29	103
16	3	9	101 Sp8	75	25	50
16	4	9	390 Sp21	66	16	50
16	5	9	101 Sp8	80	12	68
16	6	9	390 Sp21	97	12	85
16	7	9	142 Sp8	63	16	47
16	8	9	empty	52	16	36
16	9	9	142 Sp8	62	20	42
16	10	9	empty	71	16	55
16	11	9	142 Sp8	70	20	50
16	1	10	Grid Marker	180	29	151
16	2	10	Grid Marker	95	25	70
16	3	10	empty	65	16	49
16	4	10	empty	59	12	47
16	5	10	empty	51	12	39
16	6	10	empty	43	12	31
16	7	10	empty	44	16	28
16	8	10	empty	106	20	86
16	9	10	empty	83	16	67
16	10	10	empty	55	20	35
16	11	10	empty	55	20	35
17	1	1	empty	74	4	70
17	2	1	empty	123	8	115
17	3	1	empty	60	12	48
17	4	1	empty	119	25	94
17	5	1	empty	95	29	66
17	6	1	empty	89	37	52
17	7	1	empty	315	37	278
17	8	1	empty	115	33	82
17	9	1	Grid Marker	144	33	111
17	10	1	Grid Marker	154	33	121
17	11	1	Grid Marker	227	33	194
17	1	2	525 Sp21	34	4	30
17	2	2	317 Sp0	100	8	92
17	3	2	525 Sp21	81	12	69
17	4	2	317 Sp0	145	20	125
17	5	2	525 Sp21	179	29	150
17	6	2	317 Sp0	169	29	140
17	7	2	502 Sp10	226	29	197
17	8	2	empty	209	29	180
17	9	2	502 Sp10	191	29	162
17	10	2	empty	112	33	79
17	11	2	502 Sp10	173	33	140
17	1	3	108 Sp8	43	4	39
17	2	3	571 Sp21	56	8	48
17	3	3	108 Sp8	65	12	53
17	4	3	571 Sp21	101	33	68
17	5	3	108 Sp8	94	29	65
17	6	3	571 Sp21	132	29	103
17	7	3	152 Sp14	75	25	50
17	8	3	0	304	29	275
17	9	3	152 Sp14	98	25	73
17	10	3	0	385	29	356
17	11	3	152 Sp14	86	29	57
17	1	4	525 Sp21	35	4	31
17	2	4	317 Sp0	114	8	106
17	3	4	525 Sp21	61	20	41
17	4	4	317 Sp0	192	37	155
17	5	4	525 Sp21	54	33	21
17	6	4	317 Sp0	198	29	169
17	7	4	502 Sp10	187	29	158
17	8	4	empty	102	25	77
17	9	4	502 Sp10	159	25	134
17	10	4	empty	101	29	72
17	11	4	502 Sp10	217	29	188
17	1	5	108 Sp8	57	4	53
17	2	5	571 Sp21	43	8	35
17	3	5	108 Sp8	74	16	58
17	4	5	571 Sp21	138	29	109
17	5	5	108 Sp8	94	29	65
17	6	5	571 Sp21	359	29	330
17	7	5	152 Sp14	99	29	70
17	8	5	0	334	29	305
17	9	5	152 Sp14	219	25	194
17	10	5	0	791	25	766
17	11	5	152 Sp14	168	29	139
17	1	6	548 Sp10	63	4	59
17	2	6	282 Sp0	86	8	78
17	3	6	548 Sp10	98	16	82
17	4	6	282 Sp0	112	25	87
17	5	6	548 Sp10	144	25	119
17	6	6	282 Sp0	189	29	160
17	7	6	0	303	29	274
17	8	6	empty	95	29	66
17	9	6	0	285	25	260
17	10	6	empty	117	25	92
17	11	6	0	217	25	192
17	1	7	92 Sp0	45	4	41
17	2	7	373 Sp12	48	8	40
17	3	7	92 Sp0	113	12	101
17	4	7	373 Sp12	111	25	86
17	5	7	92 Sp0	315	29	286
17	6	7	373 Sp12	111	29	82
17	7	7	129 Sp0	97	29	68
17	8	7	0	461	25	436
17	9	7	129 Sp0	156	33	123
17	10	7	0	328	29	299
17	11	7	129 Sp0	100	25	75
17	1	8	548 Sp10	84	4	80
17	2	8	282 Sp0	80	8	72
17	3	8	548 Sp10	80	16	64
17	4	8	282 Sp0	163	25	138
17	5	8	548 Sp10	97	29	68
17	6	8	282 Sp0	164	29	135
17	7	8	0	236	29	207
17	8	8	empty	101	33	68
17	9	8	0	110	33	77
17	10	8	empty	59	29	30
17	11	8	0	272	25	247
17	1	9	92 Sp0	61	4	57
17	2	9	373 Sp12	63	8	55
17	3	9	92 Sp0	77	12	65
17	4	9	373 Sp12	134	20	114
17	5	9	92 Sp0	161	29	132
17	6	9	373 Sp12	71	29	42
17	7	9	129 Sp0	98	33	65
17	8	9	empty	146	37	109
17	9	9	129 Sp0	808	33	775
17	10	9	empty	132	29	103
17	11	9	129 Sp0	68	25	43
17	1	10	Grid Marker	319	4	315
17	2	10	Grid Marker	129	4	125
17	3	10	empty	57	12	45
17	4	10	empty	158	20	138
17	5	10	empty	134	33	101
17	6	10	empty	107	37	70
17	7	10	empty	153	37	116
17	8	10	empty	335	41	294
17	9	10	empty	409	41	368
17	10	10	empty	133	37	96
17	11	10	empty	69	29	40
18	1	1	empty	199	33	166
18	2	1	empty	95	37	58
18	3	1	empty	91	41	50
18	4	1	empty	128	37	91
18	5	1	empty	117	29	88
18	6	1	empty	76	20	56
18	7	1	empty	97	12	85
18	8	1	empty	134	12	122
18	9	1	Grid Marker	200	12	188
18	10	1	Grid Marker	60	8	52
18	11	1	Grid Marker	122	4	118
18	1	2	526 Sp14	132	33	99
18	2	2	320 Sp8	328	37	291
18	3	2	526 Sp14	134	37	97
18	4	2	320 Sp8	128	33	95
18	5	2	526 Sp14	159	25	134
18	6	2	320 Sp8	139	16	123
18	7	2	503 Sp14	74	12	62
18	8	2	empty	140	12	128
18	9	2	503 Sp14	76	12	64
18	10	2	empty	63	8	55
18	11	2	503 Sp14	40	4	36
18	1	3	109 Sp0	94	29	65
18	2	3	572 Sp25	144	33	111
18	3	3	109 Sp0	371	33	338
18	4	3	572 Sp25	109	33	76
18	5	3	109 Sp0	231	20	211
18	6	3	572 Sp25	121	16	105
18	7	3	153 Sp0	94	12	82
18	8	3	0	124	12	112
18	9	3	153 Sp0	142	12	130
18	10	3	0	105	12	93
18	11	3	153 Sp0	65	8	57
18	1	4	526 Sp14	184	29	155
18	2	4	320 Sp8	84	25	59
18	3	4	526 Sp14	149	29	120
18	4	4	320 Sp8	130	33	97
18	5	4	526 Sp14	92	25	67
18	6	4	320 Sp8	86	16	70
18	7	4	503 Sp14	146	12	134
18	8	4	empty	141	12	129
18	9	4	503 Sp14	171	12	159
18	10	4	empty	230	12	218
18	11	4	503 Sp14	207	8	199
18	1	5	109 Sp0	108	29	79
18	2	5	572 Sp25	113	25	88
18	3	5	109 Sp0	184	20	164
18	4	5	572 Sp25	219	25	194
18	5	5	109 Sp0	107	20	87
18	6	5	572 Sp25	132	12	120
18	7	5	153 Sp0	70	12	58
18	8	5	0	99	12	87
18	9	5	153 Sp0	96	12	84
18	10	5	0	62	8	54
18	11	5	153 Sp0	89	8	81
18	1	6	549 Sp0	151	25	126
18	2	6	283 Sp0	104	25	79
18	3	6	549 Sp0	134	20	114
18	4	6	283 Sp0	232	20	212
18	5	6	549 Sp0	83	16	67
18	6	6	283 Sp0	94	12	82
18	7	6	351 Sp0	46	8	38
18	8	6	empty	58	8	50
18	9	6	351 Sp0	93	12	81
18	10	6	empty	74	8	66
18	11	6	351 Sp0	79	8	71
18	1	7	92 Sp8	88	25	63
18	2	7	374 Sp22	113	25	88
18	3	7	92 Sp8	79	20	59
18	4	7	374 Sp22	216	20	196
18	5	7	92 Sp8	175	12	163
18	6	7	374 Sp22	64	8	56
18	7	7	130 Sp8	134	8	126
18	8	7	0	95	8	87
18	9	7	130 Sp8	159	12	147
18	10	7	0	74	8	66
18	11	7	130 Sp8	69	8	61
18	1	8	549 Sp0	131	25	106
18	2	8	283 Sp0	114	25	89
18	3	8	549 Sp0	55	25	30
18	4	8	283 Sp0	80	25	55
18	5	8	549 Sp0	77	16	61
18	6	8	283 Sp0	117	8	109
18	7	8	351 Sp0	52	4	48
18	8	8	empty	147	8	139
18	9	8	351 Sp0	74	8	66
18	10	8	empty	53	8	45
18	11	8	351 Sp0	48	8	40
18	1	9	92 Sp8	49	25	24
18	2	9	374 Sp22	133	29	104
18	3	9	92 Sp8	84	29	55
18	4	9	374 Sp22	118	25	93
18	5	9	92 Sp8	106	16	90
18	6	9	374 Sp22	117	8	109
18	7	9	130 Sp8	58	8	50
18	8	9	empty	38	4	34
18	9	9	130 Sp8	51	8	43
18	10	9	empty	82	8	74
18	11	9	130 Sp8	79	8	71
18	1	10	Grid Marker	134	29	105
18	2	10	Grid Marker	236	29	207
18	3	10	empty	96	33	63
18	4	10	empty	77	33	44
18	5	10	empty	76	20	56
18	6	10	empty	54	12	42
18	7	10	empty	128	8	120
18	8	10	empty	52	4	48
18	9	10	empty	117	8	109
18	10	10	empty	52	4	48
18	11	10	empty	124	4	120
19	1	1	empty	133	8	125
19	2	1	empty	62	16	46
19	3	1	empty	147	12	135
19	4	1	empty	87	12	75
19	5	1	empty	172	20	152
19	6	1	empty	79	20	59
19	7	1	empty	153	25	128
19	8	1	empty	104	20	84
19	9	1	Grid Marker	216	20	196
19	10	1	Grid Marker	141	25	116
19	11	1	Grid Marker	78	29	49
19	1	2	537 Sp14	54	8	46
19	2	2	333 Sp14	87	16	71
19	3	2	537 Sp14	89	12	77
19	4	2	333 Sp14	77	12	65
19	5	2	537 Sp14	88	20	68
19	6	2	333 Sp14	70	20	50
19	7	2	514 Sp24	86	20	66
19	8	2	empty	116	20	96
[truncated: 3,281 more rows]

## Sheet: Process-1
Block	Column	Row	ID	F635 Mean	B635 Median	F635 Mean - B635		Block	Column	Row	ID	F635 Mean	B635 Median	F635 Mean - B635		ID	Average	STDEV	%CV		ID	Average	STDEV	%CV
1	1	1	empty	30	4	26		45	4	4	0	2443	33	2410							10 Sp8	92.25	26.5879	28.8216
1	2	1	empty	120	16	104		45	2	2	0	1408	16	1392							100 Sp16	80	26.3565	32.9457
1	3	1	empty	377	33	344		16	2	2	0	934	37	897							100 Sp8	66.5	15.6098	23.4734
1	4	1	empty	148	33	115		45	2	4	0	799	25	774							101 Sp8	63.25	8.92095	14.1043
1	5	1	empty	304	16	288		17	10	5	0	791	25	766							102 Sp8	74.75	25.1578	33.656
1	6	1	empty	106	4	102		12	4	8	0	817	62	755							103 Sp0	101.75	45.9157	45.126
1	7	1	empty	45	4	41		21	10	7	0	677	25	652							104 Sp8	85.5	35.6698	41.719
1	8	1	empty	38	0	38		11	2	2	0	668	71	597							105 Sp0	51	2.94392	5.77239
1	9	1	Grid Marker	56	4	52		16	4	4	0	606	29	577							105 Sp10	42.5	16.9017	39.7687
1	10	1	Grid Marker	79	4	75		45	4	2	0	604	29	575							106 Sp8	43.5	10.1489	23.3308
1	11	1	Grid Marker	71	0	71		21	8	5	0	551	25	526							107 Sp8	63.25	29.8147	47.1379
1	1	2	533 Sp0	34	8	26		11	6	4	0	544	50	494							108 Sp0	162.75	162.315	99.7329
1	2	2	329 Sp10	779	16	763		45	1	2	0	506	16	490							108 Sp8	57.25	5.67891	9.91949
1	3	2	533 Sp0	178	33	145		21	8	3	0	514	29	485							109 Sp0	135.25	63.3949	46.8724
1	4	2	329 Sp10	161	33	128		21	10	3	0	484	29	455							10Sp15	89	20.8966	23.4793
1	5	2	533 Sp0	440	20	420		29	9	7	0	474	20	454							11 Sp8	83	24.9933	30.1124
1	6	2	329 Sp10	227	8	219		10	6	3	0	472	25	447							11 Sp9	42	10.2956	24.5134
1	7	2	510 Sp0	233	4	229		10	10	3	0	472	29	443							110 Sp8	51.75	20.662	39.9265
1	8	2	empty	31	0	31		12	2	6	0	540	100	440							111 Sp8	101.5	28.5715	28.1493
1	9	2	510 Sp0	63	0	63		45	6	2	0	459	20	439							112 Sp8	58.75	11.471	19.5251
1	10	2	empty	46	0	46		17	8	7	0	461	25	436							113 Sp0	69	13.0384	18.8962
1	11	2	510 Sp0	151	0	151		22	10	7	0	427	8	419							114 Sp0	52	8.60233	16.5429
1	1	3	115 Sp8	43	12	31		21	10	5	0	441	25	416							115 Sp0	86.25	4.11299	4.76868
1	2	3	576 Sp12	142	20	122		16	10	5	0	409	16	393							115 Sp8	87	55.2751	63.5346
1	3	3	115 Sp8	104	33	71		14	10	3	0	400	16	384							116 Sp8	76.75	11.2953	14.717
1	4	3	576 Sp12	112	33	79		10	2	5	0	413	37	376							119 Sp14	100	14.8324	14.8324
1	5	3	115 Sp8	77	25	52		11	4	4	0	412	37	375							119 Sp8	86.25	38.9305	45.1368
1	6	3	576 Sp12	78	16	62		45	3	4	0	391	29	362							12 Sp8	111.5	16.9411	15.1938
1	7	3	158 Sp8	61	4	57		45	3	2	0	381	20	361							120 Sp8	61.75	20.0728	32.5065
1	8	3	0	38	4	34		16	10	7	0	376	16	360							121 Sp14	56.25	11.5289	20.4959
1	9	3	158 Sp8	36	0	36		17	10	3	0	385	29	356							121 Sp8	67	18.4932	27.6019
1	10	3	0	71	0	71		14	4	5	0	387	37	350							122 Sp8	45.25	15.6498	34.5852
1	11	3	158 Sp8	155	0	155		15	10	3	0	376	33	343							123 Sp10	33.25	1.5	4.51128
1	1	4	533 Sp0	121	16	105		45	1	4	0	360	20	340							126 Sp14	29	4.24264	14.6298
1	2	4	329 Sp10	245	25	220		11	2	4	0	380	41	339							126 Sp16	51.75	3.77492	7.29453
1	3	4	533 Sp0	208	33	175		45	5	4	0	358	20	338							126 Sp8	97.25	32.2942	33.2074
1	4	4	329 Sp10	1165	37	1128		13	6	3	0	373	37	336							127 Sp8	68	15.1217	22.2378
1	5	4	533 Sp0	194	33	161		45	5	2	0	359	29	330							128 Sp0	74.5	22.9274	30.7751
1	6	4	329 Sp10	238	20	218		22	10	3	0	322	8	314							129 Sp0	82.75	27.1585	32.8199
1	7	4	510 Sp0	45	8	37		22	10	5	0	318	8	310							13 Sp11	73.75	10.5	14.2373
1	8	4	empty	77	0	77		16	10	3	0	323	16	307							13 Sp8	39.75	5.7373	14.4335
1	9	4	510 Sp0	150	0	150		19	6	3	0	322	16	306							130 Sp8	77	33.7738	43.862
1	10	4	empty	48	0	48		17	8	5	0	334	29	305							131 Sp8	92.75	15.5	16.7116
1	11	4	510 Sp0	75	0	75		15	5	3	0	322	20	302							132 Sp0	94.5	19.1224	20.2354
1	1	5	115 Sp8	185	16	169		39	11	8	0	346	46	300							133 Sp10	76.75	15.174	19.7707
1	2	5	576 Sp12	162	25	137		17	10	7	0	328	29	299							134 Sp0	93.5	26.096	27.9101
1	3	5	115 Sp8	204	33	171		5	6	3	0	327	37	290							134 Sp8	66.5	1.73205	2.60459
1	4	5	576 Sp12	103	33	70		29	9	9	0	306	20	286							136 Sp0	62.5	9.84886	15.7582
1	5	5	115 Sp8	85	29	56		16	8	3	0	288	12	276							136 Sp8	61.25	22.8965	37.3821
1	6	5	576 Sp12	204	25	179		16	8	5	0	292	16	276							137 Sp0	31.5	4.93288	15.6599
1	7	5	158 Sp8	92	8	84		17	8	3	0	304	29	275							138 Sp0	81.5	14.0594	17.2508
1	8	5	0	40	4	36		17	7	6	0	303	29	274							14 Sp8	46.5	12.6095	27.1172
1	9	5	158 Sp8	39	0	39		39	9	8	0	322	50	272							140 Sp0	46.5	5.56776	11.9737
1	10	5	0	97	0	97		19	10	5	0	289	20	269							140 Sp8	82.75	15.8403	19.1424
1	11	5	158 Sp8	224	0	224		11	4	2	0	358	92	266							141 Sp8	67.75	13.8414	20.4301
1	1	6	556 Sp0	66	20	46		17	9	6	0	285	25	260							142 Sp8	49	3.91578	7.99139
1	2	6	298 Sp0	161	29	132		16	8	7	0	261	12	249							144 Sp14	43	8.98146	20.8871
1	3	6	556 Sp0	93	33	60		17	11	8	0	272	25	247							144 Sp8	81.75	21.36	26.1285
1	4	6	298 Sp0	139	33	106		4	4	4	0	240	0	240							145 Sp0	83.25	20.6942	24.8579
1	5	6	556 Sp0	88	29	59		9	10	5	0	269	33	236							146 Sp0	47.5	3	6.31579
1	6	6	298 Sp0	169	29	140		16	6	2	0	243	8	235							147 Sp0	34.5	4.12311	11.951
1	7	6	358 Sp0	85	12	73		9	11	2	0	269	37	232							148 Sp0	38.25	2.62996	6.8757
1	8	6	empty	57	4	53		22	8	5	0	237	8	229							148 Sp8	73.5	13.4784	18.3379
1	9	6	358 Sp0	53	0	53		45	6	4	0	229	8	221							15 Sp8	88.5	12.7932	14.4556
1	10	6	empty	81	0	81		9	10	3	0	245	29	216							152 Sp14	84.75	36.8273	43.454
1	11	6	358 Sp0	55	0	55		6	10	5	0	216	8	208							152 Sp8	64.5	10.2144	15.8362
1	1	7	97 Sp0	123	20	103		10	4	3	0	248	41	207							153 Sp0	76.25	12.2304	16.0399
1	2	7	383 Sp14	156	29	127		17	7	8	0	236	29	207							153 Sp8	86.5	6.02771	6.96846
1	3	7	97 Sp0	111	29	82		16	4	2	0	218	16	202							153Sp23	147.75	23.5425	15.934
1	4	7	383 Sp14	106	33	73		12	10	3	0	306	109	197							154 Sp0	81.75	9.81071	12.0009
1	5	7	97 Sp0	97	29	68		20	1	8	0	226	29	197							154 Sp8	160.5	95.8662	59.7297
1	6	7	383 Sp14	158	29	129		22	8	3	0	204	8	196							155 Sp8	67	13.4907	20.1354
1	7	7	136 Sp8	101	12	89		10	8	3	0	208	16	192							156 Sp8	70.5	19	26.9504
1	8	7	0	116	4	112		17	11	6	0	217	25	192							158 Sp8	83.75	50.973	60.8633
1	9	7	136 Sp8	45	4	41		29	7	7	0	201	12	189							159 Sp14	56.75	15.2398	26.8542
1	10	7	0	94	0	94		13	6	5	0	225	37	188							159 Sp8	31.5	5	15.873
1	11	7	136 Sp8	48	4	44		23	8	3	0	197	16	181							16 Sp8	90	22.9637	25.5153
1	1	8	556 Sp0	89	16	73		20	2	3	0	207	29	178							161 Sp8	54	3.16228	5.85607
1	2	8	298 Sp0	174	29	145		5	8	5	0	207	33	174							162 Sp14	64.5	1.29099	2.00154
1	3	8	556 Sp0	109	29	80		44	2	5	0	219	46	173							162 Sp8	71.25	11.471	16.0996
1	4	8	298 Sp0	144	29	115		5	3	6	0	218	46	172							163 Sp8	83	52.1792	62.8665
1	5	8	556 Sp0	92	29	63		15	8	5	0	201	29	172							164 Sp0	77.25	34.7407	44.9718
1	6	8	298 Sp0	104	25	79		9	11	4	0	204	33	171							164 Sp8	33.75	9.97914	29.5678
1	7	8	358 Sp0	190	16	174		14	6	3	0	190	20	170							165 Sp0	67	32.6292	48.7003
1	8	8	empty	37	4	33		11	6	2	0	285	117	168							166 Sp0	58	4.08248	7.03876
1	9	8	358 Sp0	65	4	61		31	9	2	0	188	20	168							167 SP MDLys	30.75	2.87228	9.34075
1	10	8	empty	48	4	44		31	9	4	0	193	25	168							168 Sp8	40	7.43864	18.5966
1	11	8	358 Sp0	60	4	56		27	2	5	0	176	12	164							169 Sp8	69.5	22.8254	32.8423
1	1	9	97 Sp0	76	12	64		12	6	6	0	242	79	163							17 Sp8	59.25	18.8038	31.7364
1	2	9	383 Sp14	464	25	439		16	2	4	0	196	33	163							170 Sp8	79.75	11.3248	14.2003
1	3	9	97 Sp0	115	29	86		16	6	4	0	175	12	163							171 Sp8	132.75	154.912	116.694
1	4	9	383 Sp14	239	33	206		16	1	6	0	246	83	163							173 Sp8	108.25	62.7767	57.9924
1	5	9	97 Sp0	106	29	77		27	6	3	0	171	8	163							176 Sp14	98.5	44.6057	45.285
1	6	9	383 Sp14	118	33	85		9	9	4	0	187	25	162							176 Sp8	62.25	20.0062	32.1386
1	7	9	136 Sp8	233	25	208		12	6	8	0	187	25	162							177 Sp8	41.75	2.62996	6.29929
1	8	9	empty	63	4	59		13	4	5	0	191	29	162							178 Sp8	101.75	46.992	46.1838
1	9	9	136 Sp8	36	4	32		15	8	3	0	191	29	162							179 Sp8	68	11.6046	17.0656
1	10	9	empty	51	4	47		46	6	4	0	198	37	161							18 Sp8	120.25	12.7377	10.5927
1	11	9	136 Sp8	75	4	71		27	10	5	0	176	16	160							180 Sp8	87	21.5561	24.7772
1	1	10	Grid Marker	220	8	212		5	6	5	0	195	37	158							181 Sp8	55.25	19.1725	34.7013
1	2	10	Grid Marker	94	16	78		9	8	5	0	183	29	154							182 Sp8	90.75	15.0638	16.5992
1	3	10	empty	91	25	66		15	3	3	0	183	29	154							183 Sp8	151.5	49.2646	32.5179
1	4	10	empty	130	29	101		4	4	2	0	152	0	152							184 Sp8	192.75	64.9635	33.7035
1	5	10	empty	95	29	66		6	6	5	0	163	12	151							185 Sp8	186	50.5767	27.1918
1	6	10	empty	75	33	42		15	8	7	0	175	25	150							186 Sp8	41.5	7.59386	18.2985
1	7	10	empty	89	29	60		5	8	3	0	167	20	147							187 Sp8	86.75	13.7204	15.816
1	8	10	empty	60	8	52		10	4	5	0	188	41	147							188 Sp0	42.5	5.50757	12.959
1	9	10	empty	57	4	53		27	4	5	0	153	8	145							189 Sp0	76.25	19.4487	25.5064
1	10	10	empty	30	4	26		14	10	7	0	160	16	144							19 Sp0	70.75	15.5644	21.9991
1	11	10	empty	43	4	39		26	6	7	0	168	25	143							19 Sp8	93.25	12.0381	12.9095
2	1	1	empty	50	4	46		9	7	4	0	167	25	142							190 Sp9	253.25	47.6891	18.8308
2	2	1	empty	34	4	30		31	11	4	0	161	20	141							191 Sp9	55.75	7.5	13.4529
2	3	1	empty	50	0	50		7	8	5	0	144	4	140							192 Sp9	59.25	7.04154	11.8845
2	4	1	empty	67	0	67		20	1	4	0	166	29	137							199 Sp9	68.5	18.8414	27.5058
2	5	1	empty	26	0	26		27	2	3	0	145	8	137							20 Sp8	62	5.59762	9.02842
2	6	1	empty	19	0	19		6	4	5	0	175	41	134							200 Sp9	201.5	173.341	86.0252
2	7	1	empty	31	0	31		10	2	3	0	167	33	134							203 Sp12	62	4.16333	6.71505
2	8	1	empty	35	0	35		15	1	3	0	152	20	132							205 Sp12	73.5	16.6833	22.6984
2	9	1	Grid Marker	52	0	52		15	10	5	0	164	33	131							208 Sp0	40	11.9722	29.9305
2	10	1	Grid Marker	74	0	74		36	2	3	0	164	33	131							21 Sp14	54.25	10.6262	19.5875
2	11	1	Grid Marker	40	0	40		11	8	7	0	163	33	130							21 Sp8	52.75	28.8834	54.7552
2	1	2	534 Sp8	75	4	71		5	4	3	0	153	25	128							210 Sp0	104.25	34.6446	33.2323
2	2	2	330 Sp10	57	4	53		20	6	3	0	136	8	128							211 Sp8	88.75	39.7607	44.8008
2	3	2	534 Sp8	26	0	26		36	6	4	0	132	4	128							212 Sp0	66.5	15.1767	22.8222
2	4	2	330 Sp10	726	0	726		6	2	5	0	163	37	126							213 Sp8	59.5	17.7106	29.7658
2	5	2	534 Sp8	28	0	28		15	10	7	0	154	29	125							216 Sp0	85.5	16.6633	19.4893
2	6	2	330 Sp10	30	0	30		5	1	6	0	138	16	122							22 Sp8	69.25	8.69387	12.5543
2	7	2	511 Sp14	51	0	51		5	5	6	0	168	46	122							220 Sp14	51.75	18.7328	36.1986
2	8	2	empty	28	0	28		5	10	7	0	176	54	122							220 Sp8	100	23.1661	23.1661
2	9	2	511 Sp14	130	0	130		11	8	3	0	235	113	122							221 Sp0	66.25	17.9699	27.1244
2	10	2	empty	20	0	20		14	2	5	0	162	41	121							223 Sp0	46.75	12.0381	25.75
2	11	2	511 Sp14	30	0	30		20	3	6	0	145	25	120							224 Sp0	89.75	4.57347	5.09579
2	1	3	116 Sp8	91	4	87		11	8	5	0	177	58	119							225 Sp0	52.25	11.8708	22.7193
2	2	3	0	45	4	41		20	4	3	0	131	12	119							227 Sp8	108	18.2939	16.9388
2	3	3	116 Sp8	123	4	119		31	2	2	0	131	12	119							23 Sp0	45.25	7.36546	16.2773
2	4	3	0	37	0	37		11	10	3	0	252	134	118							230 Sp0	46.5	9.32738	20.0589
2	5	3	116 Sp8	66	0	66		5	4	5	0	145	29	116							230 Sp8	85.5	18.8591	22.0575
2	6	3	0	56	0	56		27	6	5	0	123	8	115							231 Sp0	50	3.91578	7.83156
2	7	3	159 Sp8	37	0	37		20	10	3	0	125	12	113							232 Sp0	46.5	11.9024	25.5965
2	8	3	0	49	0	49		1	8	7	0	116	4	112							233 Sp8	66	18.8503	28.561
2	9	3	159 Sp8	31	0	31		10	10	7	0	137	25	112							234 Sp8	84.5	36.1248	42.7512
2	10	3	0	67	0	67		18	8	3	0	124	12	112							235 Sp0	90.5	27.8628	30.7876
2	11	3	159 Sp8	33	0	33		20	3	2	0	128	16	112							236 Sp8	50.75	17.4045	34.2946
2	1	4	534 Sp8	56	4	52		20	3	3	0	137	25	112							237 Sp8	74.75	7.27438	9.73162
2	2	4	330 Sp10	435	4	431		20	2	5	0	141	29	112							238 Sp0	64.5	28.7692	44.6034
2	3	4	534 Sp8	43	0	43		44	2	3	0	153	41	112							24 Sp0	62.75	11.3541	18.0943
2	4	4	330 Sp10	42	0	42		46	4	4	0	149	37	112							240 Sp8	65.25	15.3704	23.5562
2	5	4	534 Sp8	32	0	32		23	8	7	0	127	16	111							243 Sp8	70	17.0098	24.2997
2	6	4	330 Sp10	27	0	27		27	8	7	0	123	12	111							244 Sp14	61.75	15.543	25.1708
2	7	4	511 Sp14	40	0	40		9	7	2	0	135	25	110							244 Sp8	85.25	27.6812	32.4706
2	8	4	empty	25	0	25		23	10	3	0	129	20	109							245 Sp8	137	96.5229	70.4547
2	9	4	511 Sp14	179	0	179		15	1	5	0	128	20	108							246 Sp0	189.75	97.3666	51.3131
2	10	4	empty	33	0	33		12	2	8	0	169	62	107							247 Sp0	52	5.88784	11.3228
2	11	4	511 Sp14	88	0	88		22	8	7	0	119	12	107							248 Sp0	83.25	10.6888	12.8394
2	1	5	116 Sp8	90	4	86		6	8	5	0	122	16	106							249 Sp0	52.25	16.0909	30.796
2	2	5	0	108	4	104		31	6	2	0	118	12	106							25 Sp0	65.25	12.8679	19.7209
2	3	5	116 Sp8	68	0	68		31	7	2	0	122	16	106							250 Sp8	48.25	7.63217	15.818
2	4	5	0	90	0	90		24	6	5	0	117	12	105							251 Sp8	57	25.8844	45.4112
2	5	5	116 Sp8	35	0	35		27	8	5	0	117	12	105							252 Sp0	58.75	5.31507	9.04693
2	6	5	0	40	0	40		2	2	5	0	108	4	104							253 Sp0	39.75	5.61991	14.1381
2	7	5	159 Sp8	37	0	37		7	8	3	0	104	0	104							253 Sp8	72.5	15.7162	21.6776
2	8	5	0	29	0	29		5	2	5	0	128	25	103							254 Sp8	43	0.816497	1.89883
2	9	5	159 Sp8	25	0	25		10	10	5	0	123	20	103							255 Sp8	78	44.7735	57.4019
2	10	5	0	85	0	85		20	4	5	0	114	12	102							257 Sp0	54.75	7.36546	13.4529
2	11	5	159 Sp8	25	0	25		7	10	7	0	109	8	101							258 Sp0	75	19.799	26.3987
2	1	6	557 Sp14	72	8	64		24	2	5	0	130	29	101							258 Sp8	84.25	19.2765	22.8801
2	2	6	299 Sp0	69	8	61		10	8	5	0	116	16	100							259 Sp0	61.75	18.8746	30.5661
2	3	6	557 Sp14	118	4	114		15	5	5	0	125	25	100							26 Sp8	64.25	11.6154	18.0784
2	4	6	299 Sp0	125	0	125		15	3	5	0	124	25	99							260 Sp0	116.5	71.061	60.9966
2	5	6	557 Sp14	39	0	39		36	4	5	0	115	16	99							261 Sp0	42.75	4.71699	11.0339
2	6	6	299 Sp0	24	0	24		31	7	4	0	127	29	98							261 Sp8	69.75	14.8633	21.3093
2	7	6	359 Sp14	1770	0	1770		36	2	6	0	127	29	98							263 Sp8	56.25	13.9374	24.7775
2	8	6	empty	45	0	45		1	10	5	0	97	0	97							264 Sp0	83.25	24.6492	29.6087
2	9	6	359 Sp14	25	0	25		14	2	3	0	138	41	97							267 Sp8	70	17.8699	25.5284
2	10	6	empty	88	0	88		20	5	4	0	109	12	97							268 Sp8	87.25	13.0735	14.984
2	11	6	359 Sp14	44	0	44		1	10	7	0	94	0	94							269 Sp0	55.5	5.8023	10.4546
2	1	7	98 Sp8	1915	8	1907		20	1	5	0	123	29	94							27 Sp0	78.25	3.94757	5.04482
2	2	7	384 Sp20	81	12	69		28	4	8	0	102	8	94							27 Sp8	93.5	37.3854	39.9844
2	3	7	98 Sp8	920	4	916		5	10	5	0	109	16	93							270 Sp0	63	6.97615	11.0733
2	4	7	384 Sp20	85	4	81		14	8	7	0	105	12	93							271 Sp0	47	6.8313	14.5347
2	5	7	98 Sp8	325	0	325		18	10	3	0	105	12	93							271 Sp8	111.5	67.6585	60.6802
2	6	7	384 Sp20	35	0	35		23	10	5	0	118	25	93							272 Sp8	47.75	7.32006	15.33
2	7	7	137 Sp0	29	0	29		36	2	5	0	125	33	92							273 Sp8	61.25	10.6888	17.4511
2	8	7	0	45	0	45		4	4	7	0	95	4	91							274 Sp0	69	8.98146	13.0166
2	9	7	137 Sp0	24	0	24		13	8	5	0	128	37	91							275 Sp0	60.25	18.8392	31.2684
2	10	7	0	44	0	44		19	8	3	0	111	20	91							277 Sp8	66.75	7.58837	11.3683
2	11	7	137 Sp0	26	0	26		21	8	7	0	116	25	91							278 Sp8	42.5	1.29099	3.03763
2	1	8	557 Sp14	135	8	127		24	2	3	0	116	25	91							280 Sp0	111	36.9414	33.2805
2	2	8	299 Sp0	82	12	70		36	2	4	0	128	37	91							281 Sp0	79.5	12.7148	15.9935
2	3	8	557 Sp14	107	4	103		2	4	5	0	90	0	90							282 Sp0	109.5	31.4166	28.6909
2	4	8	299 Sp0	112	4	108		4	2	9	0	90	0	90							283 Sp0	89.75	13.5	15.0418
2	5	8	557 Sp14	58	4	54		9	8	7	0	131	41	90							284 Sp0	115	49.7192	43.2341
2	6	8	299 Sp0	86	0	86		20	5	9	0	101	12	89							285 Sp0	83	15.1217	18.2189
2	7	8	359 Sp14	43	0	43		29	7	9	0	101	12	89							286 Sp0	122.25	45.3091	37.0627
2	8	8	empty	60	0	60		46	4	2	0	118	29	89							287 Sp8	689.25	319.343	46.332
2	9	8	359 Sp14	57	0	57		7	10	5	0	88	0	88							29 Sp8	89.5	33.551	37.4871
2	10	8	empty	36	0	36		20	8	3	0	100	12	88							295 Sp14	92.25	58.4202	63.3281
2	11	8	359 Sp14	37	0	37		4	6	2	0	87	0	87							297 Sp0	97	48.983	50.4979
2	1	9	98 Sp8	1350	8	1342		6	10	3	0	91	4	87							298 Sp0	123.25	15.5215	12.5935
2	2	9	384 Sp20	74	12	62		18	8	5	0	99	12	87							299 Sp0	81.25	20.6135	25.3705
2	3	9	98 Sp8	343	4	339		18	8	7	0	95	8	87							30 Sp8	58	6.87992	11.8619
2	4	9	384 Sp20	96	8	88		26	2	9	0	112	25	87							300 Sp0	84.5	6.80686	8.05545
2	5	9	98 Sp8	426	4	422		36	2	7	0	116	29	87							301 Sp0	55.25	3.59398	6.50493
2	6	9	384 Sp20	82	0	82		5	5	8	0	127	41	86							302 Sp0	126.75	119.03	93.9096
2	7	9	137 Sp0	68	0	68		2	10	5	0	85	0	85							303 Sp0	53	6.8313	12.8892
2	8	9	empty	278	0	278		9	10	7	0	126	41	85							305 Sp0	270.25	80.8141	29.9035
2	9	9	137 Sp0	34	0	34		19	8	7	0	101	16	85							306 Sp0	73	1.63299	2.23698
2	10	9	empty	59	0	59		20	1	2	0	114	29	85							307 Sp10	70.25	17.2119	24.5009
2	11	9	137 Sp0	37	0	37		24	4	3	0	97	12	85							31 Sp0	118.5	56.5951	47.7595
2	1	10	Grid Marker	141	8	133		36	4	4	0	105	20	85							31 Sp8	45.25	6.0208	13.3056
2	2	10	Grid Marker	327	8	319		20	6	5	0	92	8	84							312 Sp8	52.25	15.13	28.9569
2	3	10	empty	44	4	40		26	2	7	0	109	25	84							313 Sp12	50	12.7017	25.4034
2	4	10	empty	114	8	106		6	2	3	0	111	29	82							314 Sp0	27	5.35413	19.8301
2	5	10	empty	23	4	19		16	3	8	0	115	33	82							315 Sp0	68.5	12.0692	17.6193
2	6	10	empty	336	0	336		20	7	9	0	93	12	81							316 Sp0	105.5	8.34666	7.91152
2	7	10	empty	26	0	26		46	6	2	0	118	37	81							317 Sp0	131.5	20.9523	15.9333
2	8	10	empty	32	0	32		20	5	5	0	88	8	80							32 Sp0	110.75	9.10586	8.22199
2	9	10	empty	37	0	37		28	2	6	0	96	16	80							32 Sp8	39.75	9.63933	24.2499
2	10	10	empty	24	0	24		29	11	7	0	100	20	80							320 Sp8	96.25	21.6545	22.4982
2	11	10	empty	49	0	49		46	2	2	0	117	37	80							321 Sp8	127.75	41.9156	32.8106
3	1	1	empty	28	0	28		46	2	4	0	109	29	80							322 Sp12	100	18.1842	18.1842
3	2	1	empty	30	0	30		16	3	6	0	112	33	79							324 Sp10	430.75	79.2228	18.3918
3	3	1	empty	26	0	26		20	3	4	0	104	25	79							325 Sp10	184.75	41.1045	22.2487
3	4	1	empty	21	0	21		39	11	6	0	120	41	79							325 Sp12	128.5	37.5455	29.2183
3	5	1	empty	31	0	31		5	8	7	0	132	54	78							327 Sp10	77	19.0263	24.7095
3	6	1	empty	30	0	30		14	4	3	0	115	37	78							329 Sp10	355	272.001	76.6201
3	7	1	empty	28	0	28		27	4	3	0	82	4	78							33 Sp0	77.5	19.6384	25.3399
3	8	1	empty	28	0	28		36	11	6	0	98	20	78							33 Sp8	39	5.65685	14.5048
3	9	1	Grid Marker	49	0	49		39	7	6	0	119	41	78							330 Sp10	139	194.893	140.211
3	10	1	Grid Marker	30	0	30		17	9	8	0	110	33	77							331 Sp9	55.25	13.048	23.6163
3	11	1	Grid Marker	85	0	85		20	11	5	0	93	16	77							332 Sp9	53	7.07107	13.3416
3	1	2	544 Sp8	41	0	41		20	3	7	0	95	20	75							333 Sp14	62.75	5.56028	8.861
3	2	2	345 Sp12	30	0	30		26	6	9	0	95	20	75							336 Sp12	54.75	13.8173	25.237
3	3	2	544 Sp8	52	0	52		4	4	8	0	78	4	74							337 Sp12	46	18.5113	40.2419
3	4	2	345 Sp12	29	0	29		9	9	2	0	99	25	74							34 Sp0	78.25	15.3921	19.6704
3	5	2	544 Sp8	40	0	40		26	4	7	0	99	25	74							34 Sp8	133	68.2984	51.3522
3	6	2	345 Sp12	24	0	24		19	10	3	0	98	25	73							341 Sp8	64.75	44.9843	69.4738
3	7	2	521 Sp14	215	0	215		26	4	9	0	98	25	73							342 Sp8	44.5	17.0783	38.3781
3	8	2	empty	35	0	35		13	8	3	0	109	37	72							343 Sp19	49.75	12.5797	25.2859
3	9	2	521 Sp14	28	0	28		20	5	2	0	80	8	72							345 Sp12	26.75	2.06155	7.70674
3	10	2	empty	25	0	25		20	10	7	0	84	12	72							346 Sp12	60.75	4.19325	6.90247
3	11	2	521 Sp14	40	0	40		20	11	7	0	88	16	72							347 Sp20	99.25	21.6083	21.7715
3	1	3	126 Sp14	88	0	88		1	10	3	0	71	0	71							35 Sp8	70.25	20.6942	29.4579
3	2	3	586 Sp0	34	0	34		8	8	7	0	79	8	71							351 Sp0	56.25	14.66	26.0623
3	3	3	126 Sp14	29	0	29		44	6	5	0	87	16	71							352 Sp0	106.5	13.404	12.5859
3	4	3	586 Sp0	28	0	28		20	5	8	0	82	12	70							353 Sp0	92.5	22.2186	24.0201
3	5	3	126 Sp14	23	0	23		27	8	3	0	85	16	69							354 Sp0	97.5	15.9269	16.3353
3	6	3	586 Sp0	38	0	38		8	10	5	0	76	8	68							355 Sp0	128.25	64.9994	50.6818
3	7	3	167 SP MDLys	29	0	29		14	10	5	0	88	20	68							356 Sp0	99.25	64.9686	65.4595
3	8	3	0	54	0	54		20	9	9	0	84	16	68							357 Sp0	53.25	9.84463	18.4876
3	9	3	167 SP MDLys	35	0	35		36	6	9	0	80	12	68							358 Sp0	61.25	8.26136	13.4879
3	10	3	0	32	0	32		2	10	3	0	67	0	67							359 Sp14	45.25	8.4212	18.6104
3	11	3	167 SP MDLys	29	0	29		20	1	7	0	96	29	67							360 Sp0	92.75	24.0607	25.9414
3	1	4	544 Sp8	214	0	214		36	4	6	0	83	16	67							361 Sp0	72	7.25718	10.0794
3	2	4	345 Sp12	27	0	27		8	8	5	0	74	8	66							362 Sp0	68.5	6.75771	9.86527
3	3	4	544 Sp8	42	0	42		13	10	3	0	107	41	66							363 Sp0	52	9.55685	18.3786
3	4	4	345 Sp12	21	0	21		18	10	7	0	74	8	66							364 Sp0	83	21.7715	26.2308
3	5	4	544 Sp8	40	0	40		29	11	9	0	82	16	66							365 Sp0	63.5	8.81287	13.8785
3	6	4	345 Sp12	27	0	27		31	11	2	0	82	16	66							366 Sp14	83.5	15.3514	18.385
3	7	4	521 Sp14	23	0	23		6	8	7	0	119	54	65							367 Sp12	36.5	9.32738	25.5545
3	8	4	empty	28	0	28		14	6	5	0	81	16	65							368 Sp12	53.75	10.7819	20.0594
3	9	4	521 Sp14	32	0	32		20	1	6	0	90	25	65							369 Sp12	34.75	6.29153	18.1051
3	10	4	empty	28	0	28		8	10	7	0	72	8	64							37 Sp0	84.75	3.5	4.12979
3	11	4	521 Sp14	32	0	32		4	8	7	0	67	4	63							370 Sp12	32.75	6.65207	20.3117
3	1	5	126 Sp14	20	0	20		36	2	2	0	88	25	63							371 Sp12	76	34.8234	45.8202
3	2	5	586 Sp0	20	0	20		4	4	6	0	62	0	62							372 Sp12	83.25	7.27438	8.738
3	3	5	126 Sp14	32	0	32		8	10	3	0	70	8	62							373 Sp12	66.25	21.2348	32.0525
3	4	5	586 Sp0	33	0	33		19	2	5	0	74	12	62							374 Sp22	98.5	9.67815	9.82554
3	5	5	126 Sp14	32	0	32		20	1	3	0	91	29	62							375 Sp22	85.5	32.2955	37.7725
3	6	5	586 Sp0	21	0	21		20	11	3	0	78	16	62							376 Sp22	67.25	9.70824	14.4361
3	7	5	167 SP MDLys	36	0	36		5	1	8	0	69	8	61							379 Sp0	145.25	67.0044	46.1304
3	8	5	0	39	0	39		13	10	7	0	102	41	61							38 Sp8	54.25	11.758	21.6737
3	9	5	167 SP MDLys	30	0	30		20	7	4	0	69	8	61							380 Sp0	458.75	22.9111	4.99424
3	10	5	0	25	0	25		20	1	9	0	86	25	61							381 Sp0	57.25	12.7115	22.2036
3	11	5	167 SP MDLys	26	0	26		36	6	3	0	69	8	61							382 Sp0	68.75	30.4124	44.2363
3	1	6	567 Sp0	282	0	282		36	2	9	0	86	25	61							383 Sp14	136.75	50.4273	36.8756
3	2	6	314 Sp0	36	0	36		19	6	5	0	80	20	60							384 Sp20	73.5	9.67815	13.1676
3	3	6	567 Sp0	502	0	502		20	9	4	0	72	12	60							385 Sp20	76.25	6.34429	8.32038
3	4	6	314 Sp0	33	0	33		31	2	4	0	80	20	60							386 Sp20	77.25	8.53913	11.0539
3	5	6	567 Sp0	255	0	255		39	9	6	0	106	46	60							387 Sp20	56.5	14.7083	26.0323
3	6	6	314 Sp0	22	0	22		4	6	6	0	59	0	59							388 Sp12	49	6.48074	13.226
3	7	6	370 Sp12	50	0	50		5	2	3	0	75	16	59							389 Sp22	70.75	7.932	11.2113
3	8	6	empty	32	0	32		20	9	2	0	71	12	59							39 Sp8	68.75	12.2031	17.75
3	9	6	370 Sp12	31	0	31		20	8	5	0	71	12	59							390 Sp21	88.25	18.0624	20.4673
3	10	6	empty	78	0	78		20	3	8	0	79	20	59							391 Sp21	80	13.0384	16.298
3	11	6	370 Sp12	34	0	34		14	8	3	0	74	16	58							392 Sp21	50	13.5892	27.1784
3	1	7	105 Sp10	46	0	46		16	1	8	0	91	33	58							393 Sp21	76	5.71548	7.52036
3	2	7	395 Sp20	101	0	101		23	8	5	0	74	16	58							394 Sp20	60.25	10.8128	17.9466
3	3	7	105 Sp10	30	0	30		24	8	3	0	66	8	58							395 Sp20	42.25	10.7199	25.3726
3	4	7	395 Sp20	38	0	38		24	8	5	0	70	12	58							396 Sp20	67	15.3188	22.8639
3	5	7	105 Sp10	65	0	65		6	10	7	0	115	58	57							397 Sp20	82.75	24.8512	30.0317
3	6	7	395 Sp20	30	0	30		7	10	3	0	57	0	57							398 Sp20	76	32.3625	42.5823
3	7	7	147 Sp0	32	0	32		11	10	7	0	94	37	57							399 Sp19	178.25	86.168	48.3411
3	8	7	0	43	0	43		2	6	3	0	56	0	56							40 Sp0	51	10.328	20.2509
3	9	7	147 Sp0	30	0	30		4	8	3	0	60	4	56							40 Sp8	76.25	20.1391	26.4119
3	10	7	0	30	0	30		4	10	5	0	60	4	56							400 Sp14	68.25	32.857	48.1421
3	11	7	147 Sp0	27	0	27		9	8	3	0	81	25	56							401 Sp14	89	7.07107	7.94502
3	1	8	567 Sp0	208	0	208		16	5	6	0	72	16	56							402 Sp14	103.5	31.2996	30.2412
3	2	8	314 Sp0	20	0	20		20	8	7	0	64	8	56							403 Sp12	84.5	20.7605	24.5687
3	3	8	567 Sp0	254	0	254		36	4	7	0	68	12	56							404 Sp0	105.75	11.2953	10.6811
3	4	8	314 Sp0	23	0	23		36	11	8	0	76	20	56							405 Sp0	80	16.6333	20.7916
3	5	8	567 Sp0	236	0	236		4	2	4	0	55	0	55							406 Sp21	90.75	24.1299	26.5894
3	6	8	314 Sp0	30	0	30		19	8	5	0	71	16	55							407 Sp21	82.25	10.7819	13.1087
3	7	8	370 Sp12	25	0	25		19	10	7	0	80	25	55							408 Sp21	94.25	25.8118	27.3865
3	8	8	empty	295	0	295		20	11	9	0	71	16	55							409 Sp21	64.5	27.8867	43.2352
3	9	8	370 Sp12	41	0	41		3	8	3	0	54	0	54							41 Sp8	66	16.1038	24.3997
3	10	8	empty	29	0	29		16	5	8	0	70	16	54							410 Sp21	96.25	8.53913	8.87182
3	11	8	370 Sp12	24	0	24		18	10	5	0	62	8	54							411 Sp21	48.25	10.3722	21.4969
3	1	9	105 Sp10	88	0	88		20	5	6	0	66	12	54							412 Sp21	98.25	30.9017	31.4521
3	2	9	395 Sp20	55	0	55		27	10	3	0	74	20	54							413 Sp0	47.25	2.98608	6.31974
3	3	9	105 Sp10	27	0	27		4	2	2	0	53	0	53							414 Sp0	93.75	15.6498	16.6931
3	4	9	395 Sp20	30	0	30		8	8	3	0	57	4	53							415 Sp14	48.25	4.71699	9.77615
3	5	9	105 Sp10	29	0	29		12	8	3	0	183	130	53							417 Sp0	49.25	11.4127	23.173
3	6	9	395 Sp20	46	0	46		13	2	3	0	57	4	53							418 Sp19	143.75	92.2113	64.147
3	7	9	147 Sp0	38	0	38		24	6	3	0	61	8	53							419 Sp19	43.75	4.34933	9.94132
3	8	9	empty	14	0	14		10	6	5	0	77	25	52							42 Sp8	84.25	11.3835	13.5115
3	9	9	147 Sp0	38	0	38		13	10	5	0	98	46	52							421 Sp12	140.5	112.634	80.1663
3	10	9	empty	33	0	33		19	2	3	0	60	8	52							422 Sp12	49.5	6.75771	13.6519
3	11	9	147 Sp0	38	0	38		19	4	5	0	68	16	52							423 Sp14	99	19.6977	19.8967
3	1	10	Grid Marker	77	4	73		28	8	5	0	60	8	52							424 Sp14	63.75	15.6924	24.6155
3	2	10	Grid Marker	96	0	96		31	6	4	0	72	20	52							425 Sp14	149.25	44.4025	29.7504
3	3	10	empty	374	0	374		36	6	7	0	60	8	52							426 Sp0	42.75	9.91211	23.1862
3	4	10	empty	42	0	42		36	6	8	0	64	12	52							427 Sp19	73.25	6.44851	8.80343
3	5	10	empty	22	0	22		14	8	5	0	63	12	51							428 Sp24	45.75	10.1119	22.1025
3	6	10	empty	42	0	42		19	4	3	0	67	16	51							429 Sp14	92.75	40.4671	43.6303
3	7	10	empty	46	0	46		28	6	6	0	59	8	51							43 Sp8	49	12.1929	24.8835
3	8	10	empty	39	0	39		44	6	3	0	63	12	51							430 Sp0	57.75	9.84463	17.047
3	9	10	empty	31	0	31		4	2	8	0	50	0	50							431 Sp0	97	14.4453	14.8921
3	10	10	empty	29	0	29		12	8	5	0	138	88	50							432 Sp8	94	12.1929	12.9712
3	11	10	empty	21	0	21		36	4	3	0	66	16	50							434 Sp21	88.5	10.6615	12.0468
4	1	1	empty	103	0	103		36	2	8	0	75	25	50							435 Sp21	76.25	12.842	16.842
4	2	1	empty	31	0	31		2	8	3	0	49	0	49							436 Sp0	134.5	47.4728	35.2958
4	3	1	empty	31	0	31		4	11	8	0	57	8	49							437 Sp0	98.75	15.327	15.521
4	4	1	empty	52	0	52		12	4	6	0	158	109	49							438 Sp14	54.5	18.3576	33.6836
4	5	1	empty	36	4	32		20	7	5	0	57	8	49							439 Sp14	120.25	39.559	32.8973
4	6	1	empty	45	4	41		28	4	6	0	57	8	49							44 Sp8	61.75	8.65544	14.0169
4	7	1	empty	42	8	34		36	6	5	0	53	4	49							440 Sp0	89.5	41.9007	46.8164
4	8	1	empty	44	12	32		36	9	6	0	65	16	49							441 Sp14	93.75	16.0494	17.1194
4	9	1	Grid Marker	74	20	54		4	9	6	0	52	4	48							442 Sp14	65	11.8322	18.2033
4	10	1	Grid Marker	74	37	37		4	7	8	0	52	4	48							443 Sp14	65	11.0454	16.9929
4	11	1	Grid Marker	110	58	52		24	8	7	0	60	12	48							444 Sp22	71.75	9.06918	12.64
4	1	2	545 Sp8	35	0	35		28	10	7	0	56	8	48							445 Sp22	51.75	4.272	8.25508
4	2	2	0	53	0	53		36	4	2	0	60	12	48							446 Sp19	88.5	27.0863	30.606
4	3	2	545 Sp8	46	0	46		36	7	8	0	60	12	48							447 Sp14	58.5	5.44671	9.31062
4	4	2	0	152	0	152		24	10	7	0	63	16	47							448 Sp14	225	58.2638	25.895
4	5	2	545 Sp8	55	0	55		27	10	7	0	63	16	47							449 Sp14	79.75	21.4379	26.8814
4	6	2	0	87	0	87		28	8	7	0	55	8	47							450 Sp14	100	14.5144	14.5144
4	7	2	522 Sp14	60	4	56		23	10	7	0	71	25	46							451 Sp22	41.75	2.98608	7.15228
4	8	2	empty	136	4	132		2	8	7	0	45	0	45							452 Sp22	103.75	45.3532	43.714
4	9	2	522 Sp14	45	4	41		4	6	4	0	45	0	45							453 Sp19	48	15.2096	31.6868
4	10	2	empty	65	12	53		28	10	5	0	57	12	45							454 Sp21	122	140.178	114.9
4	11	2	522 Sp14	76	25	51		36	9	8	0	65	20	45							455 Sp21	41	14.2595	34.7793
4	1	3	126 Sp16	51	0	51		2	10	7	0	44	0	44							456 Sp21	98	55.9404	57.0821
4	2	3	587 Sp24	107	0	107		4	10	3	0	48	4	44							457 Sp21	91	12.3558	13.5778
4	3	3	126 Sp16	42	0	42		13	4	3	0	73	29	44							458 Sp21	65	23.2236	35.7285
4	4	3	587 Sp24	86	0	86		20	9	3	0	56	12	44							459 Sp21	110.5	26.2869	23.789
4	5	3	126 Sp16	47	0	47		3	8	7	0	43	0	43							46 Sp8	58.5	5.8023	9.91846
4	6	3	587 Sp24	56	0	56		4	11	6	0	51	8	43							460 Sp21	69.25	12.0381	17.3836
4	7	3	168 Sp8	34	4	30		20	3	5	0	68	25	43							461 Sp21	101.75	23.1427	22.7446
4	8	3	0	60	4	56		20	10	5	0	55	12	43							462 Sp21	59.25	6.44851	10.8836
4	9	3	168 Sp8	43	4	39		28	2	8	0	59	16	43							463 Sp21	94	12.9099	13.734
4	10	3	0	48	4	44		44	4	5	0	59	16	43							465 Sp10	93	25.9101	27.8603
4	11	3	168 Sp8	44	12	32		24	10	3	0	54	12	42							466 Sp10	64.5	20.0749	31.1238
4	1	4	545 Sp8	139	0	139		36	4	8	0	50	8	42							467 Sp8	60.5	12.3962	20.4896
4	2	4	0	55	0	55		2	2	3	0	45	4	41							468 Sp8	88.75	19.6193	22.1062
4	3	4	545 Sp8	185	0	185		4	2	7	0	41	0	41							469 Sp0	89	25.0333	28.1273
4	4	4	0	240	0	240		12	10	7	0	78	37	41							47 Sp8	80.25	26.8747	33.4887
4	5	4	545 Sp8	101	0	101		20	3	9	0	53	12	41							470 Sp0	50.5	6.55744	12.985
4	6	4	0	45	0	45		2	6	5	0	40	0	40							471 Sp12	74	6.16441	8.33029
4	7	4	522 Sp14	44	0	44		11	10	5	0	123	83	40							472 Sp12	75.5	18.43	24.4107
4	8	4	empty	29	4	25		20	5	3	0	52	12	40							475 Sp14	297	36.341	12.236
4	9	4	522 Sp14	48	4	44		20	9	5	0	52	12	40							476 Sp0	72.75	22.2017	30.5178
4	10	4	empty	39	4	35		3	8	5	0	39	0	39							478 Sp14	367.25	79.3909	21.6177
4	11	4	522 Sp14	48	8	40		4	7	6	0	43	4	39							479 Sp14	58.5	11.3578	19.4151
4	1	5	126 Sp16	56	0	56		5	3	8	0	72	33	39							48 Sp12	51.75	16.1735	31.2532
4	2	5	587 Sp24	54	0	54		7	8	7	0	51	12	39							48 Sp13	64.5	11.4455	17.745
4	3	5	126 Sp16	588	0	588		20	11	4	0	55	16	39							480 Sp14	178.25	25.2108	14.1435
4	4	5	587 Sp24	261	0	261		24	10	5	0	55	16	39							481 Sp0	126.25	70.4101	55.7704
4	5	5	126 Sp16	53	0	53		4	6	9	0	42	4	38							482 Sp0	208.25	41.3793	19.87
4	6	5	587 Sp24	58	0	58		2	4	3	0	37	0	37							483 Sp22	72.5	21.4398	29.5722
4	7	5	168 Sp8	62	0	62		28	6	8	0	45	8	37							484 Sp22	106.5	26.8017	25.166
4	8	5	0	36	4	32		36	6	6	0	45	8	37							485 Sp21	83.25	25.7213	30.8964
4	9	5	168 Sp8	43	4	39		1	8	5	0	40	4	36							486 Sp22	103	23.7065	23.0161
4	10	5	0	60	4	56		13	2	5	0	44	8	36							487 Sp19	124	24.59	19.8306
4	11	5	168 Sp8	58	8	50		20	11	2	0	52	16	36							49 Sp12	118.75	50.6647	42.6651
4	1	6	568 Sp0	93	0	93		20	7	3	0	44	8	36							49 Sp13	57	26.9938	47.3576
4	2	6	0	34	0	34		20	9	7	0	48	12	36							490 Sp21	254.25	251.74	99.0127
4	3	6	568 Sp0	40	0	40		31	4	4	0	52	16	36							491Sp21	49.75	7.36546	14.8049
4	4	6	0	62	0	62		6	4	3	0	47	12	35							492 Sp21	82.75	26.5879	32.1304
4	5	6	568 Sp0	34	0	34		13	8	7	0	68	33	35							494 Sp21	55.75	6.18466	11.0936
4	6	6	0	59	0	59		20	7	2	0	47	12	35							495 Sp21	47.25	3.59398	7.6063
4	7	6	0	43	4	39		20	7	7	0	43	8	35							499 Sp8	70.25	8.61684	12.266
4	8	6	empty	31	4	27		39	7	8	0	81	46	35							50 Sp12	111	48.2977	43.5114
4	9	6	0	52	4	48		1	8	3	0	38	4	34							500 Sp8	209.75	32.5	15.4946
4	10	6	empty	48	4	44		4	2	6	0	34	0	34							501 Sp10	137.75	15.5858	11.3145
4	11	6	0	51	8	43		4	10	7	0	42	8	34							502 Sp10	162	19.799	12.2216
4	1	7	106 Sp8	36	0	36		20	5	7	0	46	12	34							503 Sp14	104.75	49.284	47.0492
4	2	7	0	41	0	41		28	10	3	0	46	12	34							504 Sp24	200	111.077	55.5383
4	3	7	106 Sp8	108	0	108		4	6	8	0	37	4	33							505 Sp19	127.5	31.289	24.5404
4	4	7	0	95	4	91		4	9	8	0	37	4	33							507 Sp24	83.75	24.5679	29.3348
4	5	7	106 Sp8	34	0	34		6	6	3	0	37	4	33							508 Sp21	117.25	21.3288	18.1909
4	6	7	0	30	4	26		12	8	7	0	79	46	33							509 Sp21	68.5	31.607	46.1415
4	7	7	148 Sp0	40	4	36		3	10	3	0	32	0	32							51 Sp12	57	20.3797	35.7539
4	8	7	0	67	4	63		4	8	5	0	36	4	32							51 Sp21	79.5	19.9416	25.0838
4	9	7	148 Sp0	34	4	30		36	6	2	0	40	8	32							51 Sp24	74.25	13.8414	18.6416
4	10	7	0	42	8	34		36	4	9	0	40	8	32							510 Sp0	109.75	47.3101	43.1072
4	11	7	148 Sp0	46	8	38		44	4	3	0	44	12	32							511 Sp14	77.25	40.7216	52.7141
4	1	8	568 Sp0	40	0	40		10	8	7	0	47	16	31							512 Sp14	113.25	15.6285	13.8
4	2	8	0	50	0	50		24	4	5	0	47	16	31							513 Sp14	51.25	4.272	8.33561
4	3	8	568 Sp0	45	0	45		36	7	6	0	43	12	31							514 Sp24	69.75	10.1119	14.4973
4	4	8	0	78	4	74		3	10	7	0	30	0	30							515 Sp24	116.5	19.7737	16.9732
4	5	8	568 Sp0	43	0	43		31	4	2	0	42	12	30							516 Sp19	67.25	9.77667	14.5378
4	6	8	0	37	4	33		2	8	5	0	29	0	29							517 Sp24	60	14.3759	23.9598
4	7	8	0	52	4	48		6	8	3	0	31	4	27							518 Sp21	30.25	9.81071	32.4321
4	8	8	empty	64	4	60		4	6	7	0	30	4	26							519 Sp21	54.5	6.02771	11.06
4	9	8	0	37	4	33		28	8	3	0	38	12	26							52 Sp9	61.5	8.66025	14.0817
4	10	8	empty	34	4	30		3	10	5	0	25	0	25							520 Sp14	63	12.49	19.8254
4	11	8	0	57	8	49		5	10	3	0	28	4	24							521 Sp14	33	5.03322	15.2522
4	1	9	106 Sp8	37	0	37		4	4	9	0	23	0	23							522 Sp14	45	4.24264	9.42809
4	2	9	0	90	0	90		12	10	5	0	71	58	13							523 Sp14	68.75	10.4363	15.1801
4	3	9	106 Sp8	58	0	58		42	5	9	10 Sp8	178	37	141							524 Sp0	83.5	13.5277	16.2009
4	4	9	0	23	0	23		42	5	7	10 Sp8	169	37	132		10 Sp8	92.25	26.5879	28.8216		525 Sp21	42.75	18.1911	42.5523
4	5	9	106 Sp8	43	0	43		42	3	7	10 Sp8	118	37	81							526 Sp14	112.5	17.7106	15.7428
4	6	9	0	42	4	38		42	1	9	10 Sp8	113	33	80							527 Sp14	78.5	16.9411	21.581
4	7	9	148 Sp0	41	4	37		42	1	7	10 Sp8	113	37	76							528 Sp0	98.25	15.13	15.3995
4	8	9	empty	59	4	55		42	3	9	10 Sp8	95	41	54							529 Sp0	61.25	26.2472	42.8526
4	9	9	148 Sp0	46	4	42		15	5	7	100 Sp16	150	25	125							53 Sp9	67	8.60233	12.8393
4	10	9	empty	43	4	39		15	3	7	100 Sp16	144	25	119		100 Sp16	80	26.3565	32.9457		530 Sp14	126.75	38.819	30.6264
4	11	9	148 Sp0	55	8	47		15	3	9	100 Sp16	96	25	71							531 Sp0	87	19.9332	22.9117
4	1	10	Grid Marker	45	0	45		15	5	9	100 Sp16	98	29	69							532 Sp0	94.75	14.523	15.3277
4	2	10	Grid Marker	38	0	38		15	1	9	100 Sp16	69	8	61							533 Sp0	146.5	30.26	20.6553
4	3	10	empty	42	0	42		15	1	7	100 Sp16	60	16	44							534 Sp8	38.75	10.8743	28.0627
4	4	10	empty	32	0	32		19	5	9	100 Sp8	166	20	146							535 Sp8	57	12	21.0526
4	5	10	empty	46	0	46		19	3	7	100 Sp8	100	12	88		100 Sp8	66.5	15.6098	23.4734		536 Sp8	62.5	15.5885	24.9415
4	6	10	empty	28	4	24		19	1	9	100 Sp8	76	8	68							537 Sp14	60.5	14.3875	23.781
4	7	10	empty	41	4	37		19	3	9	100 Sp8	72	16	56							538 Sp14	92	48.7237	52.9606
4	8	10	empty	36	4	32		19	5	7	100 Sp8	70	16	54							539 Sp21	101.75	58.2487	57.2469
4	9	10	empty	54	4	50		19	1	7	100 Sp8	56	8	48							54 Sp8	108.25	69.5671	64.2652
4	10	10	empty	59	8	51		16	1	9	101 Sp8	200	29	171							540 Sp21	80.25	29.3981	36.6332
4	11	10	empty	63	12	51		16	3	7	101 Sp8	102	33	69		101 Sp8	63.25	8.92095	14.1043		541 Sp8	102	109.124	106.984
5	1	1	empty	77	12	65		16	5	9	101 Sp8	80	12	68							542 Sp8	38.75	11.0265	28.4554
5	2	1	empty	95	16	79		16	1	7	101 Sp8	107	41	66							543 Sp8	46.75	8.34166	17.8431
5	3	1	empty	107	25	82		16	3	9	101 Sp8	75	25	50							544 Sp8	43.75	5.56028	12.7092
5	4	1	empty	79	20	59		16	5	7	101 Sp8	59	16	43							545 Sp8	85.25	43.177	50.6475
5	5	1	empty	102	29	73		11	3	9	102 Sp8	180	29	151							546 Sp8	124.25	59.6399	47.9999
5	6	1	empty	82	37	45		11	5	9	102 Sp8	133	29	104		102 Sp8	74.75	25.1578	33.656		547 Sp8	90.25	8.30161	9.19846
5	7	1	empty	117	37	80		11	5	7	102 Sp8	109	29	80							548 Sp10	73.5	8.85061	12.0416
5	8	1	empty	106	16	90		11	3	7	102 Sp8	101	29	72							549 Sp0	87	26.8701	30.8851
5	9	1	Grid Marker	159	4	155		11	1	9	102 Sp8	59	16	43							550 Sp0	67.5	32.1299	47.5999
5	10	1	Grid Marker	33	4	29		11	1	7	102 Sp8	56	16	40							551 Sp14	56.5	5.19615	9.19673
5	11	1	Grid Marker	115	4	111		12	3	9	103 Sp0	502	37	465							552 Sp0	94.5	31.7648	33.6135
5	1	2	531 Sp0	121	8	113		12	1	7	103 Sp0	219	75	144		103 Sp0	101.75	45.9157	45.126		553 Sp0	132.5	21.1739	15.9803
5	2	2	325 Sp12	165	16	149		12	3	7	103 Sp0	218	92	126							555 Sp0	98.75	26.663	27.0005
5	3	2	531 Sp0	87	20	67		12	1	9	103 Sp0	139	41	98							556 Sp0	63.75	6.39661	10.0339
5	4	2	325 Sp12	120	20	100		12	5	9	103 Sp0	64	25	39							557 Sp14	83.75	29.2161	34.885
5	5	2	531 Sp0	106	29	77		12	5	7	103 Sp0	108	71	37							558 Sp0	88.75	35.0939	39.5424
5	6	2	325 Sp12	131	37	94		7	3	7	104 Sp8	259	20	239							559 Sp0	216	17.9072	8.29036
5	7	2	508 Sp21	146	37	109		7	5	9	104 Sp8	233	96	137		104 Sp8	85.5	35.6698	41.719		56 Sp14	77.25	18.8922	24.456
5	8	2	empty	94	16	78		7	1	9	104 Sp8	199	117	82							56 Sp8	46.25	20.5649	44.4647
5	9	2	508 Sp21	124	8	116		7	3	9	104 Sp8	158	96	62							560 Sp0	64	15.1217	23.6277
5	10	2	empty	32	4	28		7	5	7	104 Sp8	77	16	61							561 Sp	80.75	29.1133	36.0536
5	11	2	508 Sp21	101	4	97		7	1	7	104 Sp8	82	46	36							563 Sp21	90.5	24.9065	27.521
5	1	3	114 Sp0	49	8	41		8	3	7	105 Sp0	71	8	63							564 Sp21	49.75	19.2592	38.712
5	2	3	0	75	16	59		8	1	9	105 Sp0	150	96	54		105 Sp0	51	2.94392	5.77239		565 Sp21	48.25	14.4539	29.9564
5	3	3	114 Sp0	73	20	53		8	1	7	105 Sp0	64	12	52							566 Sp0	64	16.8721	26.3626
5	4	3	0	153	25	128		8	3	9	105 Sp0	126	75	51							567 Sp0	256.75	18.9627	7.38566
5	5	3	114 Sp0	91	29	62		8	5	9	105 Sp0	114	67	47							568 Sp0	42	2.44949	5.83212
5	6	3	0	327	37	290		8	5	7	105 Sp0	37	8	29							569 Sp21	62.25	11.0265	17.7132
5	7	3	155 Sp8	130	33	97		3	1	9	105 Sp10	88	0	88							57 Sp0	52.5	12.3423	23.5092
5	8	3	0	167	20	147		3	5	7	105 Sp10	65	0	65		105 Sp10	42.5	16.9017	39.7687		57 Sp9	62.5	13.0256	20.841
5	9	3	155 Sp8	89	8	81		3	1	7	105 Sp10	46	0	46							570 Sp21	132.25	72.1174	54.5311
5	10	3	0	28	4	24		3	3	7	105 Sp10	30	0	30							571 Sp21	82	28.9943	35.3588
5	11	3	155 Sp8	33	4	29		3	5	9	105 Sp10	29	0	29							572 Sp25	106	13.4907	12.7271
5	1	4	531 Sp0	465	8	457		3	3	9	105 Sp10	27	0	27							573 Sp12	1682.75	282.272	16.7745
5	2	4	325 Sp12	92	16	76		4	3	7	106 Sp8	108	0	108							576 Sp12	102	32.5474	31.9092
5	3	4	531 Sp0	87	25	62		4	3	9	106 Sp8	58	0	58		106 Sp8	43.5	10.1489	23.3308		577 Sp12	110.75	7.13559	6.44297
5	4	4	325 Sp12	196	25	171		4	5	9	106 Sp8	43	0	43							58 Sp10	72.75	14.3382	19.7088
5	5	4	531 Sp0	120	29	91		4	1	9	106 Sp8	37	0	37							58 Sp8	57.25	6.75154	11.7931
5	6	4	325 Sp12	230	33	197		4	1	7	106 Sp8	36	0	36							580 Sp25	80	7.87401	9.84251
5	7	4	508 Sp21	180	33	147		4	5	7	106 Sp8	34	0	34							581 Sp0	53.75	14.1038	26.2396
5	8	4	empty	273	25	248		21	5	5	107 Sp8	147	25	122							582 Sp0	60.75	18.9627	31.2143
5	9	4	508 Sp21	90	16	74		21	5	3	107 Sp8	132	25	107		107 Sp8	63.25	29.8147	47.1379		583 Sp0	44.5	12.1792	27.369
5	10	4	empty	103	8	95		21	1	5	107 Sp8	58	4	54							584 Sp0	34.5	5.19615	15.0613
5	11	4	508 Sp21	163	8	155		21	3	3	107 Sp8	64	12	52							585 Sp0	44	3.3665	7.65114
5	1	5	114 Sp0	64	12	52		21	3	5	107 Sp8	56	16	40							586 Sp0	29	5.94418	20.4972
5	2	5	0	128	25	103		21	1	3	107 Sp8	36	4	32							587 Sp24	76.75	24.3772	31.7619
5	3	5	114 Sp0	62	33	29		22	1	3	108 Sp0	470	25	445							588 Sp24	118.5	30.3919	25.6472
5	4	5	0	145	29	116		22	5	5	108 Sp0	431	25	406		108 Sp0	162.75	162.315	99.7329		589 Sp24	94	22.3159	23.7403
5	5	5	114 Sp0	95	33	62		22	3	5	108 Sp0	115	25	90							590 Sp14	102.5	26.4638	25.8184
5	6	5	0	195	37	158		22	5	3	108 Sp0	102	20	82							591 Sp0	140.5	18.43	13.1175
5	7	5	155 Sp8	94	37	57		22	3	3	108 Sp0	98	25	73							592 Sp0	118	67.7397	57.4065
5	8	5	0	207	33	174		22	1	5	108 Sp0	92	25	67							595 Sp14	56.75	13.1244	23.1267
5	9	5	155 Sp8	79	25	54		17	5	3	108 Sp8	94	29	65							596 Sp14	126.5	50.8101	40.1661
5	10	5	0	109	16	93		17	5	5	108 Sp8	94	29	65		108 Sp8	57.25	5.67891	9.91949		598 Sp21	165.5	19.485	11.7734
5	11	5	155 Sp8	96	20	76		17	3	5	108 Sp8	74	16	58							599 Sp0	80.75	29.7139	36.7974
5	1	6	0	138	16	122		17	3	3	108 Sp8	65	12	53							60 Sp0	45.25	3.40343	7.52139
5	2	6	295 Sp14	102	33	69		17	1	5	108 Sp8	57	4	53							60 Sp8	87.5	22.487	25.6995
5	3	6	0	218	46	172		17	1	3	108 Sp8	43	4	39							600 Sp24	159.25	55.3737	34.7716
5	4	6	295 Sp14	74	41	33		18	3	3	109 Sp0	371	33	338							601 Sp24	161.5	22.1736	13.7298
5	5	6	0	168	46	122		18	5	3	109 Sp0	231	20	211		109 Sp0	135.25	63.3949	46.8724		61 Sp0	44.75	6.39661	14.2941
5	6	6	295 Sp14	228	50	178		18	3	5	109 Sp0	184	20	164							618 Sp14	82.75	25.6694	31.0204
5	7	6	356 Sp0	131	46	85		18	5	5	109 Sp0	107	20	87							619 Sp14	89.5	14.7986	16.5348
5	8	6	empty	103	46	57		18	1	5	109 Sp0	108	29	79							62 Sp0	73.5	15.3514	20.8863
5	9	6	356 Sp0	88	41	47		18	1	3	109 Sp0	94	29	65							620 Sp14	100.75	3.30404	3.27944
5	10	6	empty	94	33	61		37	3	9	10Sp15	213	25	188							622 Sp14	107.75	24.2539	22.5094
5	11	6	356 Sp0	231	37	194		37	5	7	10Sp15	129	16	113		10Sp15	89	20.8966	23.4793		623 Sp14	71.25	17.9141	25.1427
5	1	7	95 Sp8	233	12	221		37	1	7	10Sp15	116	16	100							624 Sp14	59	14.4914	24.5617
5	2	7	381 Sp0	77	29	48		37	5	9	10Sp15	97	25	72							627 Sp14	96	23.8467	24.8403
5	3	7	95 Sp8	170	41	129		37	1	9	10Sp15	87	16	71							628 Sp14	81.75	20.3367	24.8768
5	4	7	381 Sp0	91	46	45		37	3	7	10Sp15	85	25	60							632 Sp14	44.5	7.59386	17.0648
5	5	7	95 Sp8	216	54	162		38	5	9	11 Sp8	164	41	123							634 Sp14	45.5	4.04145	8.88231
5	6	7	381 Sp0	119	54	65		38	1	7	11 Sp8	165	46	119		11 Sp8	83	24.9933	30.1124		64 Sp0	43	7.43864	17.2992
5	7	7	134 Sp8	119	54	65		38	3	9	11 Sp8	134	54	80							64 Sp8	77.25	24.1713	31.2897
5	8	7	0	132	54	78		38	3	7	11 Sp8	120	50	70							640 Sp21	302.75	63.4632	20.9623
5	9	7	134 Sp8	92	54	38		38	5	7	11 Sp8	109	46	63							65 Sp0	105	35.6464	33.949
5	10	7	0	176	54	122		38	1	9	11 Sp8	109	46	63							66 Sp0	71.75	25.5131	35.5583
5	11	7	134 Sp8	182	58	124		33	3	7	11 Sp9	55	4	51							67 Sp0	132.75	85.4025	64.3333
5	1	8	0	69	8	61		33	5	9	11 Sp9	54	4	50		11 Sp9	42	10.2956	24.5134		67 Sp8	84	31.0376	36.9495
5	2	8	295 Sp14	271	16	255		33	3	9	11 Sp9	55	8	47							68 Sp0	157.75	90.4668	57.3482
5	3	8	0	72	33	39		33	1	9	11 Sp9	48	4	44							69 Sp8	102.25	42.6018	41.6644
5	4	8	295 Sp14	84	37	47		33	1	7	11 Sp9	31	4	27							7 Sp8	68.25	19.8725	29.1172
5	5	8	0	127	41	86		33	5	7	11 Sp9	27	0	27							70 Sp8	104.75	28.9295	27.6177
5	6	8	295 Sp14	125	50	75		13	5	3	110 Sp8	143	33	110							72 Sp8	125.5	31.5119	25.1091
5	7	8	356 Sp0	823	54	769		13	5	5	110 Sp8	113	33	80		110 Sp8	51.75	20.662	39.9265		73 Sp8	77.25	17.4428	22.5796
5	8	8	empty	180	58	122		13	3	3	110 Sp8	70	16	54							74 Sp0	89.5	20.664	23.0882
5	9	8	356 Sp0	110	62	48		13	1	5	110 Sp8	43	4	39							75 Sp0	102	13.784	13.5138
5	10	8	empty	136	67	69		13	1	3	110 Sp8	38	4	34							76 Sp0	85	12.3558	14.5363
5	11	8	356 Sp0	145	75	70		13	3	5	110 Sp8	46	16	30							77 Sp0	56.5	4.04145	7.15301
5	1	9	95 Sp8	84	4	80		14	3	5	111 Sp8	210	41	169							77 Sp8	105	16.0831	15.3173
5	2	9	381 Sp0	43	12	31		14	5	5	111 Sp8	163	29	134		111 Sp8	101.5	28.5715	28.1493		78 Sp0	48.5	12.261	25.2805
5	3	9	95 Sp8	269	25	244		14	1	5	111 Sp8	158	41	117							79 Sp8	117.75	10.4363	8.86311
5	4	9	381 Sp0	100	29	71		14	5	3	111 Sp8	115	37	78							8 Sp8	63.75	17.8022	27.9249
5	5	9	95 Sp8	218	37	181		14	1	3	111 Sp8	127	50	77							80 Sp18	98.5	18.412	18.6923
5	6	9	381 Sp0	216	41	175		14	3	3	111 Sp8	114	41	73							80 Sp8	65.25	5.67891	8.70331
5	7	9	134 Sp8	120	54	66		9	3	5	112 Sp8	594	16	578							81 Sp8	63.25	19.5512	30.911
5	8	9	empty	128	67	61		9	5	3	112 Sp8	100	29	71		112 Sp8	58.75	11.471	19.5251		82 Sp8	85.75	31.5212	36.7594
5	9	9	134 Sp8	144	75	69		9	5	5	112 Sp8	95	29	66							84 Sp8	64.5	22.8254	35.3883
5	10	9	empty	136	79	57		9	1	3	112 Sp8	54	4	50							85 Sp8	85.5	6.60808	7.72874
5	11	9	134 Sp8	158	92	66		9	3	3	112 Sp8	64	16	48							86 Sp8	49.5	3.31662	6.70025
5	1	10	Grid Marker	127	4	123		9	1	5	112 Sp8	35	4	31							87 Sp0	59.25	22.3663	37.749
5	2	10	Grid Marker	45	4	41		10	5	5	113 Sp0	155	37	118							9 Sp8	83.25	33.49	40.2283
5	3	10	empty	88	12	76		10	5	3	113 Sp0	120	33	87		113 Sp0	69	13.0384	18.8962		90 Sp0	98.5	23.331	23.6862
5	4	10	empty	82	25	57		10	1	3	113 Sp0	103	33	70							92 Sp0	88.75	34.6061	38.9928
5	5	10	empty	75	33	42		10	3	5	113 Sp0	98	37	61							92 Sp8	66.75	15.8403	23.7309
5	6	10	empty	208	37	171		10	1	5	113 Sp0	95	37	58							93 Sp8	99.25	42.2246	42.5437
5	7	10	empty	205	50	155		10	3	3	113 Sp0	90	37	53							94 Sp0	81.75	31.6794	38.7515
5	8	10	empty	281	62	219		5	5	3	114 Sp0	91	29	62							94 Sp8	313.5	132.578	42.2897
5	9	10	empty	91	71	20		5	5	5	114 Sp0	95	33	62		114 Sp0	52	8.60233	16.5429		95 Sp0	144.75	43.2541	29.8819
5	10	10	empty	176	83	93		5	3	3	114 Sp0	73	20	53							95 Sp8	173.25	38.4046	22.1672
5	11	10	empty	159	96	63		5	1	5	114 Sp0	64	12	52							96 Sp0	70.75	12.659	17.8926
6	1	1	empty	61	12	49		5	1	3	114 Sp0	49	8	41							97 Sp0	78.25	7.76209	9.9196
6	2	1	empty	65	12	53		5	3	5	114 Sp0	62	33	29							98 Sp18	72.75	10.6888	14.6925
6	3	1	empty	76	4	72		6	5	5	115 Sp0	135	25	110							98 Sp8	754.75	467.06	61.8827
6	4	1	empty	40	8	32		6	1	5	115 Sp0	120	29	91		115 Sp0	86.25	4.11299	4.76868		99 Sp8	58.25	8.5	14.5923
6	5	1	empty	107	4	103		6	3	5	115 Sp0	133	46	87
6	6	1	empty	43	4	39		6	3	3	115 Sp0	106	20	86
6	7	1	empty	217	4	213		6	1	3	115 Sp0	97	16	81
6	8	1	empty	35	4	31		6	5	3	115 Sp0	68	12	56
6	9	1	Grid Marker	166	4	162		1	3	5	115 Sp8	204	33	171
6	10	1	Grid Marker	131	0	131		1	1	5	115 Sp8	185	16	169		115 Sp8	87	55.2751	63.5346
6	11	1	Grid Marker	70	0	70		1	3	3	115 Sp8	104	33	71
6	1	2	532 Sp0	192	12	180		1	5	5	115 Sp8	85	29	56
6	2	2	327 Sp10	116	20	96		1	5	3	115 Sp8	77	25	52
6	3	2	532 Sp0	81	8	73		1	1	3	115 Sp8	43	12	31
6	4	2	327 Sp10	59	8	51		2	3	3	116 Sp8	123	4	119
6	5	2	532 Sp0	66	8	58		2	1	3	116 Sp8	91	4	87		116 Sp8	76.75	11.2953	14.717
6	6	2	327 Sp10	33	4	29		2	1	5	116 Sp8	90	4	86
6	7	2	509 Sp21	89	4	85		2	3	5	116 Sp8	68	0	68
6	8	2	empty	46	4	42		2	5	3	116 Sp8	66	0	66
6	9	2	509 Sp21	38	4	34		2	5	5	116 Sp8	35	0	35
6	10	2	empty	35	4	31		24	1	3	119 Sp14	176	25	151
6	11	2	509 Sp21	35	0	35		24	3	5	119 Sp14	144	25	119		119 Sp14	100	14.8324	14.8324
6	1	3	115 Sp0	97	16	81		24	1	5	119 Sp14	126	25	101
6	2	3	0	111	29	82		24	5	3	119 Sp14	105	8	97
6	3	3	115 Sp0	106	20	86		24	5	5	119 Sp14	95	12	83
6	4	3	0	47	12	35		24	3	3	119 Sp14	79	12	67
6	5	3	115 Sp0	68	12	56		23	3	5	119 Sp8	217	8	209
6	6	3	0	37	4	33		23	1	5	119 Sp8	151	8	143		119 Sp8	86.25	38.9305	45.1368
6	7	3	156 Sp8	65	4	61		23	5	5	119 Sp8	89	12	77
6	8	3	0	31	4	27		23	3	3	119 Sp8	78	8	70
6	9	3	156 Sp8	65	4	61		23	1	3	119 Sp8	63	8	55
6	10	3	0	91	4	87		23	5	3	119 Sp8	65	16	49
6	11	3	156 Sp8	31	0	31		34	3	7	12 Sp8	189	46	143
6	1	4	532 Sp0	121	20	101		34	1	7	12 Sp8	175	41	134		12 Sp8	111.5	16.9411	15.1938
6	2	4	327 Sp10	121	37	84		34	5	7	12 Sp8	152	41	111
6	3	4	532 Sp0	136	33	103		34	5	9	12 Sp8	141	33	108
6	4	4	327 Sp10	153	29	124		34	3	9	12 Sp8	143	50	93
6	5	4	532 Sp0	118	16	102		34	1	9	12 Sp8	98	41	57
6	6	4	327 Sp10	85	8	77		19	5	3	120 Sp8	106	16	90
6	7	4	509 Sp21	54	4	50		19	3	5	120 Sp8	97	12	85		120 Sp8	61.75	20.0728	32.5065
6	8	4	empty	67	8	59		19	5	5	120 Sp8	92	20	72
6	9	4	509 Sp21	112	8	104		19	3	3	120 Sp8	58	12	46
6	10	4	empty	198	4	194		19	1	3	120 Sp8	52	8	44
6	11	4	509 Sp21	512	0	512		19	1	5	120 Sp8	52	8	44
6	1	5	115 Sp0	120	29	91		11	3	3	121 Sp14	743	50	693
6	2	5	0	163	37	126		11	3	5	121 Sp14	104	33	71		121 Sp14	56.25	11.5289	20.4959
6	3	5	115 Sp0	133	46	87		11	1	3	121 Sp14	90	33	57
6	4	5	0	175	41	134		11	5	3	121 Sp14	116	62	54
6	5	5	115 Sp0	135	25	110		11	1	5	121 Sp14	80	37	43
6	6	5	0	163	12	151		11	5	5	121 Sp14	70	29	41
6	7	5	156 Sp8	236	12	224		16	1	3	121 Sp8	520	37	483
6	8	5	0	122	16	106		16	3	3	121 Sp8	125	37	88		121 Sp8	67	18.4932	27.6019
6	9	5	156 Sp8	119	20	99		16	3	5	121 Sp8	114	37	77
6	10	5	0	216	8	208		16	5	5	121 Sp8	65	12	53
6	11	5	156 Sp8	65	4	61		16	1	5	121 Sp8	117	67	50
6	1	6	555 Sp0	154	41	113		16	5	3	121 Sp8	59	12	47
6	2	6	297 Sp0	371	54	317		12	3	5	122 Sp8	227	125	102
6	3	6	555 Sp0	255	54	201		12	1	5	122 Sp8	175	117	58		122 Sp8	45.25	15.6498	34.5852
6	4	6	297 Sp0	224	54	170		12	5	5	122 Sp8	165	109	56
6	5	6	555 Sp0	169	41	128		12	3	3	122 Sp8	181	138	43
6	6	6	297 Sp0	90	25	65		12	5	3	122 Sp8	162	138	24
6	7	6	357 Sp0	78	25	53		12	1	3	122 Sp8	173	155	18
6	8	6	empty	132	33	99		7	1	5	123 Sp10	147	8	139
6	9	6	357 Sp0	85	33	52		7	5	3	123 Sp10	35	0	35		123 Sp10	33.25	1.5	4.51128
6	10	6	empty	86	25	61		7	3	5	123 Sp10	34	0	34
6	11	6	357 Sp0	105	16	89		7	3	3	123 Sp10	32	0	32
6	1	7	96 Sp0	144	62	82		7	5	5	123 Sp10	32	0	32
6	2	7	382 Sp0	177	71	106		7	1	3	123 Sp10	23	0	23
6	3	7	96 Sp0	152	75	77		3	1	3	126 Sp14	88	0	88
6	4	7	382 Sp0	107	75	32		3	3	5	126 Sp14	32	0	32		126 Sp14	29	4.24264	14.6298
6	5	7	96 Sp0	90	67	23		3	5	5	126 Sp14	32	0	32
6	6	7	382 Sp0	89	54	35		3	3	3	126 Sp14	29	0	29
6	7	7	136 Sp0	121	50	71		3	5	3	126 Sp14	23	0	23
6	8	7	0	119	54	65		3	1	5	126 Sp14	20	0	20
6	9	7	136 Sp0	107	58	49		4	3	5	126 Sp16	588	0	588
6	10	7	0	115	58	57		4	1	5	126 Sp16	56	0	56		126 Sp16	51.75	3.77492	7.29453
6	11	7	136 Sp0	125	46	79		4	5	5	126 Sp16	53	0	53
6	1	8	555 Sp0	164	79	85		4	1	3	126 Sp16	51	0	51
6	2	8	297 Sp0	163	88	75		4	5	3	126 Sp16	47	0	47
6	3	8	555 Sp0	161	92	69		4	3	3	126 Sp16	42	0	42
6	4	8	297 Sp0	174	96	78		8	3	3	126 Sp8	174	0	174
6	5	8	555 Sp0	155	96	59		8	1	5	126 Sp8	149	4	145		126 Sp8	97.25	32.2942	33.2074
6	6	8	297 Sp0	148	88	60		8	5	3	126 Sp8	87	0	87
6	7	8	357 Sp0	130	88	42		8	5	5	126 Sp8	87	4	83
6	8	8	empty	150	88	62		8	3	5	126 Sp8	78	4	74
6	9	8	357 Sp0	162	96	66		8	1	3	126 Sp8	41	4	37
6	10	8	empty	131	92	39		21	7	9	127 Sp8	128	25	103
6	11	8	357 Sp0	125	83	42		21	11	9	127 Sp8	114	25	89		127 Sp8	68	15.1217	22.2378
6	1	9	96 Sp0	595	104	491		21	7	7	127 Sp8	91	25	66
6	2	9	382 Sp0	299	109	190		21	9	7	127 Sp8	89	25	64
6	3	9	96 Sp0	180	109	71		21	11	7	127 Sp8	78	25	53
6	4	9	382 Sp0	173	117	56		21	9	9	127 Sp8	62	29	33
6	5	9	96 Sp0	178	125	53		22	11	9	128 Sp0	312	8	304
6	6	9	382 Sp0	203	125	78		22	7	9	128 Sp0	111	16	95		128 Sp0	74.5	22.9274	30.7751
6	7	9	136 Sp0	201	130	71		22	9	9	128 Sp0	103	12	91
6	8	9	empty	186	138	48		22	7	7	128 Sp0	82	16	66
6	9	9	136 Sp0	208	155	53		22	11	7	128 Sp0	54	8	46
6	10	9	empty	209	138	71		22	9	7	128 Sp0	47	8	39
6	11	9	136 Sp0	189	134	55		17	9	9	129 Sp0	808	33	775
6	1	10	Grid Marker	258	109	149		17	9	7	129 Sp0	156	33	123		129 Sp0	82.75	27.1585	32.8199
6	2	10	Grid Marker	261	117	144		17	11	7	129 Sp0	100	25	75
6	3	10	empty	212	125	87		17	7	7	129 Sp0	97	29	68
6	4	10	empty	548	134	414		17	7	9	129 Sp0	98	33	65
6	5	10	empty	190	138	52		17	11	9	129 Sp0	68	25	43
6	6	10	empty	183	150	33		30	5	9	13 Sp11	182	33	149
6	7	10	empty	225	155	70		30	3	9	13 Sp11	118	33	85		13 Sp11	73.75	10.5	14.2373
6	8	10	empty	387	167	220		30	1	9	13 Sp11	95	16	79
6	9	10	empty	446	188	258		30	5	7	13 Sp11	95	25	70
6	10	10	empty	187	176	11		30	3	7	13 Sp11	81	20	61
6	11	10	empty	193	163	30		30	1	7	13 Sp11	76	20	56
7	1	1	empty	44	4	40		29	1	9	13 Sp8	122	8	114
7	2	1	empty	34	0	34		29	1	7	13 Sp8	49	4	45		13 Sp8	39.75	5.7373	14.4335
7	3	1	empty	30	0	30		29	3	9	13 Sp8	48	4	44
7	4	1	empty	24	0	24		29	5	7	13 Sp8	49	12	37
7	5	1	empty	33	0	33		29	3	7	13 Sp8	37	4	33
7	6	1	empty	32	0	32		29	5	9	13 Sp8	29	4	25
7	7	1	empty	43	0	43		18	9	7	130 Sp8	159	12	147
7	8	1	empty	70	0	70		18	7	7	130 Sp8	134	8	126		130 Sp8	77	33.7738	43.862
7	9	1	Grid Marker	86	0	86		18	11	9	130 Sp8	79	8	71
7	10	1	Grid Marker	27	0	27		18	11	7	130 Sp8	69	8	61
7	11	1	Grid Marker	40	0	40		18	7	9	130 Sp8	58	8	50
7	1	2	542 Sp8	78	0	78		18	9	9	130 Sp8	51	8	43
7	2	2	342 Sp8	34	0	34		13	9	9	131 Sp8	170	46	124
7	3	2	542 Sp8	31	0	31		13	11	9	131 Sp8	156	41	115		131 Sp8	92.75	15.5	16.7116
7	4	2	342 Sp8	30	0	30		13	9	7	131 Sp8	128	37	91
7	5	2	542 Sp8	31	0	31		13	7	7	131 Sp8	122	37	85
7	6	2	342 Sp8	235	0	235		13	7	9	131 Sp8	117	37	80
7	7	2	519 Sp21	33	0	33		13	11	7	131 Sp8	85	37	48
7	8	2	empty	214	0	214		14	9	9	132 Sp0	317	8	309
7	9	2	519 Sp21	46	0	46		14	7	7	132 Sp0	124	12	112		132 Sp0	94.5	19.1224	20.2354
7	10	2	empty	29	0	29		14	7	9	132 Sp0	124	16	108
7	11	2	519 Sp21	60	0	60		14	11	9	132 Sp0	95	8	87
7	1	3	123 Sp10	23	0	23		14	9	7	132 Sp0	87	16	71
7	2	3	584 Sp0	42	0	42		14	11	7	132 Sp0	77	16	61
7	3	3	123 Sp10	32	0	32		9	11	9	133 Sp10	147	46	101
7	4	3	584 Sp0	27	0	27		9	9	9	133 Sp10	144	46	98		133 Sp10	76.75	15.174	19.7707
7	5	3	123 Sp10	35	0	35		9	11	7	133 Sp10	115	41	74
7	6	3	584 Sp0	34	0	34		9	7	9	133 Sp10	114	41	73
7	7	3	165 Sp0	115	0	115		9	9	7	133 Sp10	99	37	62
7	8	3	0	104	0	104		9	7	7	133 Sp10	89	37	52
7	9	3	165 Sp0	123	0	123		10	7	9	134 Sp0	214	20	194
7	10	3	0	57	0	57		10	11	9	134 Sp0	148	16	132		134 Sp0	93.5	26.096	27.9101
7	11	3	165 Sp0	44	0	44		10	7	7	134 Sp0	104	20	84
7	1	4	542 Sp8	36	0	36		10	9	9	134 Sp0	109	25	84
7	2	4	342 Sp8	46	0	46		10	11	7	134 Sp0	90	16	74
7	3	4	542 Sp8	33	0	33		10	9	7	134 Sp0	92	25	67
7	4	4	342 Sp8	26	0	26		5	11	7	134 Sp8	182	58	124
7	5	4	542 Sp8	55	0	55		5	9	9	134 Sp8	144	75	69		134 Sp8	66.5	1.73205	2.60459
7	6	4	342 Sp8	68	0	68		5	7	9	134 Sp8	120	54	66
7	7	4	519 Sp21	55	0	55		5	11	9	134 Sp8	158	92	66
7	8	4	empty	40	0	40		5	7	7	134 Sp8	119	54	65
7	9	4	519 Sp21	57	0	57		5	9	7	134 Sp8	92	54	38
7	10	4	empty	347	0	347		6	11	7	136 Sp0	125	46	79
7	11	4	519 Sp21	61	0	61		6	7	7	136 Sp0	121	50	71		136 Sp0	62.5	9.84886	15.7582
7	1	5	123 Sp10	147	8	139		6	7	9	136 Sp0	201	130	71
7	2	5	584 Sp0	70	8	62		6	11	9	136 Sp0	189	134	55
7	3	5	123 Sp10	34	0	34		6	9	9	136 Sp0	208	155	53
7	4	5	584 Sp0	31	0	31		6	9	7	136 Sp0	107	58	49
7	5	5	123 Sp10	32	0	32		1	7	9	136 Sp8	233	25	208
7	6	5	584 Sp0	35	4	31		1	7	7	136 Sp8	101	12	89		136 Sp8	61.25	22.8965	37.3821
7	7	5	165 Sp0	51	4	47		1	11	9	136 Sp8	75	4	71
7	8	5	0	144	4	140		1	11	7	136 Sp8	48	4	44
7	9	5	165 Sp0	50	4	46		1	9	7	136 Sp8	45	4	41
7	10	5	0	88	0	88		1	9	9	136 Sp8	36	4	32
7	11	5	165 Sp0	64	4	60		2	7	9	137 Sp0	68	0	68
7	1	6	565 Sp21	63	29	34		2	11	9	137 Sp0	37	0	37		137 Sp0	31.5	4.93288	15.6599
7	2	6	312 Sp8	99	25	74		2	9	9	137 Sp0	34	0	34
7	3	6	565 Sp21	47	8	39		2	7	7	137 Sp0	29	0	29
7	4	6	312 Sp8	47	4	43		2	11	7	137 Sp0	26	0	26
7	5	6	565 Sp21	56	4	52		2	9	7	137 Sp0	24	0	24
7	6	6	312 Sp8	42	4	38		23	9	7	138 Sp0	162	20	142
7	7	6	368 Sp12	47	4	43		23	7	7	138 Sp0	108	12	96		138 Sp0	81.5	14.0594	17.2508
7	8	6	empty	58	4	54		23	7	9	138 Sp0	107	16	91
7	9	6	368 Sp12	50	4	46		23	9	9	138 Sp0	96	25	71
7	10	6	empty	66	4	62		23	11	9	138 Sp0	93	25	68
7	11	6	368 Sp12	33	4	29		23	11	7	138 Sp0	80	25	55
7	1	7	104 Sp8	82	46	36		25	5	9	14 Sp8	223	20	203
7	2	7	393 Sp21	361	41	320		25	3	9	14 Sp8	75	16	59		14 Sp8	46.5	12.6095	27.1172
7	3	7	104 Sp8	259	20	239		25	3	7	14 Sp8	70	20	50
7	4	7	393 Sp21	90	16	74		25	5	7	14 Sp8	73	25	48
7	5	7	104 Sp8	77	16	61		25	1	7	14 Sp8	33	4	29
7	6	7	393 Sp21	94	12	82		25	1	9	14 Sp8	30	4	26
7	7	7	145 Sp0	101	12	89		24	7	9	140 Sp0	69	12	57
7	8	7	0	51	12	39		24	7	7	140 Sp0	66	12	54		140 Sp0	46.5	5.56776	11.9737
7	9	7	145 Sp0	122	12	110		24	9	9	140 Sp0	67	20	47
7	10	7	0	109	8	101		24	11	9	140 Sp0	64	20	44
7	11	7	145 Sp0	60	8	52		24	11	7	140 Sp0	61	20	41
7	1	8	565 Sp21	166	67	99		24	9	7	140 Sp0	48	16	32
7	2	8	312 Sp8	103	62	41		19	7	9	140 Sp8	170	16	154
7	3	8	565 Sp21	89	54	35		19	9	7	140 Sp8	131	25	106		140 Sp8	82.75	15.8403	19.1424
7	4	8	312 Sp8	141	54	87		19	11	9	140 Sp8	108	29	79
7	5	8	565 Sp21	125	58	67		19	7	7	140 Sp8	91	16	75
7	6	8	312 Sp8	105	54	51		19	9	9	140 Sp8	96	25	71
7	7	8	368 Sp12	229	54	175		19	11	7	140 Sp8	86	25	61
7	8	8	empty	104	50	54		15	7	7	141 Sp8	152	25	127
7	9	8	368 Sp12	103	41	62		15	9	9	141 Sp8	115	29	86		141 Sp8	67.75	13.8414	20.4301
7	10	8	empty	102	33	69		15	11	9	141 Sp8	98	29	69
7	11	8	368 Sp12	97	33	64		15	9	7	141 Sp8	88	25	63
7	1	9	104 Sp8	199	117	82		15	7	9	141 Sp8	78	25	53
7	2	9	393 Sp21	149	104	45		15	11	7	141 Sp8	82	33	49
7	3	9	104 Sp8	158	96	62		16	7	7	142 Sp8	77	12	65
7	4	9	393 Sp21	167	88	79		16	11	7	142 Sp8	70	16	54		142 Sp8	49	3.91578	7.99139
7	5	9	104 Sp8	233	96	137		16	11	9	142 Sp8	70	20	50
7	6	9	393 Sp21	178	109	69		16	7	9	142 Sp8	63	16	47
7	7	9	145 Sp0	186	117	69		16	9	7	142 Sp8	61	16	45
7	8	9	empty	158	121	37		16	9	9	142 Sp8	62	20	42
7	9	9	145 Sp0	271	109	162		12	11	9	144 Sp14	116	25	91
7	10	9	empty	142	100	42		12	9	9	144 Sp14	68	16	52		144 Sp14	43	8.98146	20.8871
7	11	9	145 Sp0	165	100	65		12	7	9	144 Sp14	59	12	47
7	1	10	Grid Marker	246	163	83		12	7	7	144 Sp14	96	54	42
7	2	10	Grid Marker	270	163	107		12	11	7	144 Sp14	64	33	31
7	3	10	empty	182	150	32		12	9	7	144 Sp14	69	41	28
7	4	10	empty	460	138	322		11	11	9	144 Sp8	271	41	230
7	5	10	empty	284	134	150		11	11	7	144 Sp8	171	58	113		144 Sp8	81.75	21.36	26.1285
7	6	10	empty	154	142	12		11	9	7	144 Sp8	115	37	78
7	7	10	empty	186	150	36		11	7	9	144 Sp8	101	33	68
7	8	10	empty	338	159	179		11	9	9	144 Sp8	97	29	68
7	9	10	empty	218	155	63		11	7	7	144 Sp8	80	33	47
7	10	10	empty	193	150	43		7	9	9	145 Sp0	271	109	162
7	11	10	empty	613	150	463		7	9	7	145 Sp0	122	12	110		145 Sp0	83.25	20.6942	24.8579
8	1	1	empty	54	4	50		7	7	7	145 Sp0	101	12	89
8	2	1	empty	69	4	65		7	7	9	145 Sp0	186	117	69
8	3	1	empty	40	4	36		7	11	9	145 Sp0	165	100	65
8	4	1	empty	36	0	36		7	11	7	145 Sp0	60	8	52
8	5	1	empty	28	4	24		8	11	9	146 Sp0	214	41	173
8	6	1	empty	32	4	28		8	7	7	146 Sp0	58	8	50		146 Sp0	47.5	3	6.31579
8	7	1	empty	37	4	33		8	9	7	146 Sp0	62	12	50
8	8	1	empty	45	8	37		8	7	9	146 Sp0	104	58	46
8	9	1	Grid Marker	70	8	62		8	11	7	146 Sp0	56	12	44
8	10	1	Grid Marker	214	8	206		8	9	9	146 Sp0	88	50	38
8	11	1	Grid Marker	52	12	40		3	7	9	147 Sp0	38	0	38
8	1	2	543 Sp8	36	4	32		3	9	9	147 Sp0	38	0	38		147 Sp0	34.5	4.12311	11.951
8	2	2	343 Sp19	257	4	253		3	11	9	147 Sp0	38	0	38
8	3	2	543 Sp8	49	4	45		3	7	7	147 Sp0	32	0	32
8	4	2	343 Sp19	33	4	29		3	9	7	147 Sp0	30	0	30
8	5	2	543 Sp8	46	4	42		3	11	7	147 Sp0	27	0	27
8	6	2	343 Sp19	58	4	54		4	11	9	148 Sp0	55	8	47
8	7	2	520 Sp14	82	4	78		4	9	9	148 Sp0	46	4	42		148 Sp0	38.25	2.62996	6.8757
8	8	2	empty	38	8	30		4	11	7	148 Sp0	46	8	38
8	9	2	520 Sp14	74	8	66		4	7	9	148 Sp0	41	4	37
8	10	2	empty	43	8	35		4	7	7	148 Sp0	40	4	36
8	11	2	520 Sp14	59	16	43		4	9	7	148 Sp0	34	4	30
8	1	3	126 Sp8	41	4	37		21	7	5	148 Sp8	138	25	113
8	2	3	585 Sp0	47	4	43		21	9	5	148 Sp8	121	29	92		148 Sp8	73.5	13.4784	18.3379
8	3	3	126 Sp8	174	0	174		21	11	5	148 Sp8	102	29	73
8	4	3	585 Sp0	49	0	49		21	11	3	148 Sp8	94	25	69
8	5	3	126 Sp8	87	0	87		21	7	3	148 Sp8	89	29	60
8	6	3	585 Sp0	37	4	33		21	9	3	148 Sp8	69	29	40
8	7	3	166 Sp0	195	4	191		26	5	9	15 Sp8	231	25	206
8	8	3	0	57	4	53		26	3	7	15 Sp8	131	25	106		15 Sp8	88.5	12.7932	14.4556
8	9	3	166 Sp0	63	8	55		26	1	9	15 Sp8	115	25	90
8	10	3	0	70	8	62		26	3	9	15 Sp8	105	25	80
8	11	3	166 Sp0	68	12	56		26	1	7	15 Sp8	103	25	78
8	1	4	543 Sp8	77	4	73		26	5	7	15 Sp8	92	25	67
8	2	4	343 Sp19	53	4	49		17	9	5	152 Sp14	219	25	194
8	3	4	543 Sp8	63	4	59		17	11	5	152 Sp14	168	29	139		152 Sp14	84.75	36.8273	43.454
8	4	4	343 Sp19	67	4	63		17	9	3	152 Sp14	98	25	73
8	5	4	543 Sp8	45	4	41		17	7	5	152 Sp14	99	29	70
8	6	4	343 Sp19	37	4	33		17	11	3	152 Sp14	86	29	57
8	7	4	520 Sp14	56	8	48		17	7	3	152 Sp14	75	25	50
8	8	4	empty	52	4	48		22	7	3	152 Sp8	124	12	112
8	9	4	520 Sp14	93	8	85		22	7	5	152 Sp8	89	12	77		152 Sp8	64.5	10.2144	15.8362
8	10	4	empty	39	8	31		22	9	5	152 Sp8	73	8	65
8	11	4	520 Sp14	72	12	60		22	9	3	152 Sp8	72	8	64
8	1	5	126 Sp8	149	4	145		22	11	3	152 Sp8	56	4	52
8	2	5	585 Sp0	107	4	103		22	11	5	152 Sp8	51	8	43
8	3	5	126 Sp8	78	4	74		18	9	3	153 Sp0	142	12	130
8	4	5	585 Sp0	46	4	42		18	9	5	153 Sp0	96	12	84		153 Sp0	76.25	12.2304	16.0399
8	5	5	126 Sp8	87	4	83		18	7	3	153 Sp0	94	12	82
8	6	5	585 Sp0	50	8	42		18	11	5	153 Sp0	89	8	81
8	7	5	166 Sp0	60	8	52		18	7	5	153 Sp0	70	12	58
8	8	5	0	74	8	66		18	11	3	153 Sp0	65	8	57
8	9	5	166 Sp0	72	8	64		13	11	5	153 Sp8	185	41	144
8	10	5	0	76	8	68		13	9	3	153 Sp8	130	37	93		153 Sp8	86.5	6.02771	6.96846
8	11	5	166 Sp0	69	12	57		13	7	3	153 Sp8	127	37	90
8	1	6	566 Sp0	72	8	64		13	7	5	153 Sp8	120	37	83
8	2	6	313 Sp12	41	8	33		13	9	5	153 Sp8	121	41	80
8	3	6	566 Sp0	65	4	61		13	11	3	153 Sp8	103	50	53
8	4	6	313 Sp12	99	8	91		14	7	3	153Sp23	457	12	445
8	5	6	566 Sp0	53	8	45		14	9	5	153Sp23	194	20	174		153Sp23	147.75	23.5425	15.934
8	6	6	313 Sp12	69	8	61		14	11	3	153Sp23	173	12	161
8	7	6	369 Sp12	38	8	30		14	9	3	153Sp23	156	25	131
8	8	6	empty	39	8	31		14	11	5	153Sp23	137	12	125
8	9	6	369 Sp12	50	8	42		14	7	5	153Sp23	105	12	93
8	10	6	empty	48	8	40		9	7	5	154 Sp0	164	29	135
8	11	6	369 Sp12	50	8	42		9	11	5	154 Sp0	133	37	96		154 Sp0	81.75	9.81071	12.0009
8	1	7	105 Sp0	64	12	52		9	9	3	154 Sp0	105	25	80
8	2	7	394 Sp20	73	12	61		9	9	5	154 Sp0	110	33	77
8	3	7	105 Sp0	71	8	63		9	7	3	154 Sp0	103	29	74
8	4	7	394 Sp20	78	8	70		9	11	3	154 Sp0	92	33	59
8	5	7	105 Sp0	37	8	29		10	9	5	154 Sp8	331	20	311
8	6	7	394 Sp20	73	8	65		10	9	3	154 Sp8	326	25	301		154 Sp8	160.5	95.8662	59.7297
8	7	7	146 Sp0	58	8	50		10	11	5	154 Sp8	155	16	139
8	8	7	0	79	8	71		10	7	5	154 Sp8	129	16	113
8	9	7	146 Sp0	62	12	50		10	11	3	154 Sp8	118	29	89
8	10	7	0	72	8	64		10	7	3	154 Sp8	94	20	74
8	11	7	146 Sp0	56	12	44		5	7	3	155 Sp8	130	33	97
8	1	8	566 Sp0	213	29	184		5	9	3	155 Sp8	89	8	81		155 Sp8	67	13.4907	20.1354
8	2	8	313 Sp12	68	29	39		5	11	5	155 Sp8	96	20	76
8	3	8	566 Sp0	111	25	86		5	7	5	155 Sp8	94	37	57
8	4	8	313 Sp12	59	20	39		5	9	5	155 Sp8	79	25	54
8	5	8	566 Sp0	61	16	45		5	11	3	155 Sp8	33	4	29
8	6	8	313 Sp12	81	20	61		6	7	5	156 Sp8	236	12	224
8	7	8	369 Sp12	45	16	29		6	9	5	156 Sp8	119	20	99		156 Sp8	70.5	19	26.9504
8	8	8	empty	50	16	34		6	7	3	156 Sp8	65	4	61
8	9	8	369 Sp12	54	16	38		6	9	3	156 Sp8	65	4	61
8	10	8	empty	48	12	36		6	11	5	156 Sp8	65	4	61
8	11	8	369 Sp12	43	16	27		6	11	3	156 Sp8	31	0	31
8	1	9	105 Sp0	150	96	54		1	11	5	158 Sp8	224	0	224
8	2	9	394 Sp20	250	92	158		1	11	3	158 Sp8	155	0	155		158 Sp8	83.75	50.973	60.8633
8	3	9	105 Sp0	126	75	51		1	7	5	158 Sp8	92	8	84
8	4	9	394 Sp20	112	67	45		1	7	3	158 Sp8	61	4	57
8	5	9	105 Sp0	114	67	47		1	9	5	158 Sp8	39	0	39
8	6	9	394 Sp20	105	62	43		1	9	3	158 Sp8	36	0	36
8	7	9	146 Sp0	104	58	46		23	9	3	159 Sp14	115	20	95
8	8	9	empty	125	54	71		23	7	3	159 Sp14	87	12	75		159 Sp14	56.75	15.2398	26.8542
8	9	9	146 Sp0	88	50	38		23	7	5	159 Sp14	75	12	63
8	10	9	empty	73	41	32		23	11	3	159 Sp14	73	25	48
8	11	9	146 Sp0	214	41	173		23	11	5	159 Sp14	66	25	41
8	1	10	Grid Marker	328	155	173		23	9	5	159 Sp14	57	20	37
8	2	10	Grid Marker	331	150	181		2	7	3	159 Sp8	37	0	37
8	3	10	empty	147	134	13		2	7	5	159 Sp8	37	0	37		159 Sp8	31.5	5	15.873
8	4	10	empty	173	130	43		2	11	3	159 Sp8	33	0	33
8	5	10	empty	202	134	68		2	9	3	159 Sp8	31	0	31
8	6	10	empty	172	130	42		2	9	5	159 Sp8	25	0	25
8	7	10	empty	275	130	145		2	11	5	159 Sp8	25	0	25
8	8	10	empty	164	125	39		47	3	7	16 Sp8	315	41	274
8	9	10	empty	255	117	138		47	3	9	16 Sp8	168	46	122		16 Sp8	90	22.9637	25.5153
8	10	10	empty	131	104	27		47	5	7	16 Sp8	132	41	91
8	11	10	empty	107	96	11		47	1	9	16 Sp8	117	41	76
9	1	1	empty	30	4	26		47	5	9	16 Sp8	100	29	71
9	2	1	empty	55	4	51		47	1	7	16 Sp8	84	29	55
9	3	1	empty	67	12	55		24	7	3	161 Sp8	82	8	74
9	4	1	empty	76	20	56		24	9	5	161 Sp8	74	16	58		161 Sp8	54	3.16228	5.85607
9	5	1	empty	76	29	47		24	7	5	161 Sp8	67	12	55
9	6	1	empty	80	33	47		24	9	3	161 Sp8	64	12	52
9	7	1	empty	133	33	100		24	11	5	161 Sp8	67	16	51
9	8	1	empty	98	33	65		24	11	3	161 Sp8	66	16	50
9	9	1	Grid Marker	143	33	110		15	11	3	162 Sp14	180	37	143
9	10	1	Grid Marker	92	37	55		15	7	5	162 Sp14	95	29	66		162 Sp14	64.5	1.29099	2.00154
9	11	1	Grid Marker	181	50	131		15	9	5	162 Sp14	94	29	65
9	1	2	529 Sp0	46	4	42		15	11	5	162 Sp14	120	56	64
9	2	2	324 Sp10	359	8	351		15	9	3	162 Sp14	96	33	63
9	3	2	529 Sp0	108	16	92		15	7	3	162 Sp14	89	29	60
9	4	2	324 Sp10	395	20	375		19	9	3	162 Sp8	157	20	137
9	5	2	529 Sp0	66	29	37		19	7	5	162 Sp8	104	16	88		162 Sp8	71.25	11.471	16.0996
9	6	2	324 Sp10	537	29	508		19	7	3	162 Sp8	88	20	68
9	7	2	0	135	25	110		19	11	3	162 Sp8	96	29	67
9	8	2	empty	108	29	79		19	11	5	162 Sp8	87	25	62
9	9	2	0	99	25	74		19	9	5	162 Sp8	78	20	58
9	10	2	empty	239	29	210		16	9	5	163 Sp8	274	16	258
9	11	2	0	269	37	232		16	7	3	163 Sp8	173	12	161		163 Sp8	83	52.1792	62.8665
9	1	3	112 Sp8	54	4	50		16	9	3	163 Sp8	77	16	61
9	2	3	573 Sp12	1434	8	1426		16	7	5	163 Sp8	71	12	59
9	3	3	112 Sp8	64	16	48		16	11	3	163 Sp8	67	16	51
9	4	3	573 Sp12	2119	25	2094		16	11	5	163 Sp8	58	20	38
9	5	3	112 Sp8	100	29	71		11	9	3	164 Sp0	249	121	128
9	6	3	573 Sp12	1910	29	1881		11	7	3	164 Sp0	223	96	127		164 Sp0	77.25	34.7407	44.9718
9	7	3	154 Sp0	103	29	74		11	11	3	164 Sp0	214	142	72
9	8	3	0	81	25	56		11	7	5	164 Sp0	104	41	63
9	9	3	154 Sp0	105	25	80		11	9	5	164 Sp0	122	75	47
9	10	3	0	245	29	216		11	11	5	164 Sp0	125	96	29
9	11	3	154 Sp0	92	33	59		12	9	5	164 Sp8	140	75	65
9	1	4	529 Sp0	40	4	36		12	7	3	164 Sp8	177	130	47		164 Sp8	33.75	9.97914	29.5678
9	2	4	324 Sp10	302	8	294		12	11	3	164 Sp8	143	109	34
9	3	4	529 Sp0	86	12	74		12	9	3	164 Sp8	152	121	31
9	4	4	324 Sp10	1054	20	1034		12	11	5	164 Sp8	73	50	23
9	5	4	529 Sp0	212	25	187		12	7	5	164 Sp8	118	96	22
9	6	4	324 Sp10	518	29	489		7	9	3	165 Sp0	123	0	123
9	7	4	0	167	25	142		7	7	3	165 Sp0	115	0	115		165 Sp0	67	32.6292	48.7003
9	8	4	empty	168	25	143		7	11	5	165 Sp0	64	4	60
9	9	4	0	187	25	162		7	7	5	165 Sp0	51	4	47
9	10	4	empty	91	29	62		7	9	5	165 Sp0	50	4	46
9	11	4	0	204	33	171		7	11	3	165 Sp0	44	0	44
9	1	5	112 Sp8	35	4	31		8	7	3	166 Sp0	195	4	191
9	2	5	573 Sp12	1328	8	1320		8	9	5	166 Sp0	72	8	64		166 Sp0	58	4.08248	7.03876
9	3	5	112 Sp8	594	16	578		8	11	5	166 Sp0	69	12	57
9	4	5	573 Sp12	1475	20	1455		8	11	3	166 Sp0	68	12	56
9	5	5	112 Sp8	95	29	66		8	9	3	166 Sp0	63	8	55
9	6	5	573 Sp12	1998	29	1969		8	7	5	166 Sp0	60	8	52
9	7	5	154 Sp0	164	29	135		3	7	5	167 SP MDLys	36	0	36
9	8	5	0	183	29	154		3	9	3	167 SP MDLys	35	0	35		167 SP MDLys	30.75	2.87228	9.34075
9	9	5	154 Sp0	110	33	77		3	9	5	167 SP MDLys	30	0	30
9	10	5	0	269	33	236		3	7	3	167 SP MDLys	29	0	29
9	11	5	154 Sp0	133	37	96		3	11	3	167 SP MDLys	29	0	29
9	1	6	552 Sp0	73	4	69		3	11	5	167 SP MDLys	26	0	26
9	2	6	286 Sp0	128	8	120		4	7	5	168 Sp8	62	0	62
9	3	6	552 Sp0	98	16	82		4	11	5	168 Sp8	58	8	50		168 Sp8	40	7.43864	18.5966
9	4	6	286 Sp0	118	25	93		4	9	3	168 Sp8	43	4	39
9	5	6	552 Sp0	171	29	142		4	9	5	168 Sp8	43	4	39
9	6	6	286 Sp0	220	33	187		4	11	3	168 Sp8	44	12	32
9	7	6	354 Sp0	113	33	80		4	7	3	168 Sp8	34	4	30
9	8	6	empty	105	37	68		45	2	8	169 Sp8	178	25	153
9	9	6	354 Sp0	95	37	58		45	4	8	169 Sp8	142	50	92		169 Sp8	69.5	22.8254	32.8423
9	10	6	empty	302	37	265		45	2	6	169 Sp8	107	25	82
9	11	6	354 Sp0	148	37	111		45	4	6	169 Sp8	97	33	64
9	1	7	94 Sp8	275	12	263		45	6	6	169 Sp8	48	8	40
9	2	7	379 Sp0	107	16	91		45	6	8	169 Sp8	33	4	29
9	3	7	94 Sp8	191	20	171		48	1	9	17 Sp8	143	46	97
9	4	7	379 Sp0	1436	25	1411		48	1	7	17 Sp8	118	41	77		17 Sp8	59.25	18.8038	31.7364
9	5	7	94 Sp8	368	33	335		48	5	9	17 Sp8	89	16	73
9	6	7	379 Sp0	186	33	153		48	5	7	17 Sp8	69	20	49
9	7	7	133 Sp10	89	37	52		48	3	7	17 Sp8	50	12	38
9	8	7	0	131	41	90		48	3	9	17 Sp8	41	12	29
9	9	7	133 Sp10	99	37	62		46	2	8	170 Sp8	106	12	94
9	10	7	0	126	41	85		46	4	6	170 Sp8	129	37	92		170 Sp8	79.75	11.3248	14.2003
9	11	7	133 Sp10	115	41	74		46	4	8	170 Sp8	106	20	86
9	1	8	552 Sp0	101	25	76		46	2	6	170 Sp8	103	29	74
9	2	8	286 Sp0	100	20	80		46	6	6	170 Sp8	104	37	67
9	3	8	552 Sp0	103	25	78		46	6	8	170 Sp8	97	33	64
9	4	8	286 Sp0	266	33	233		41	4	8	171 Sp8	391	25	366
9	5	8	552 Sp0	314	33	281		41	4	6	171 Sp8	390	25	365		171 Sp8	132.75	154.912	116.694
9	6	8	286 Sp0	126	37	89		41	6	6	171 Sp8	73	12	61
9	7	8	354 Sp0	129	41	88		41	6	8	171 Sp8	68	12	56
9	8	8	empty	193	41	152		41	2	8	171 Sp8	74	25	49
9	9	8	354 Sp0	152	41	111		41	2	6	171 Sp8	66	25	41
9	10	8	empty	284	46	238		42	2	6	173 Sp8	496	37	459
9	11	8	354 Sp0	180	41	139		42	2	8	173 Sp8	224	33	191		173 Sp8	108.25	62.7767	57.9924
9	1	9	94 Sp8	144	8	136		42	4	6	173 Sp8	160	37	123
9	2	9	379 Sp0	72	12	60		42	6	8	173 Sp8	94	33	61
9	3	9	94 Sp8	505	20	485		42	6	6	173 Sp8	95	37	58
9	4	9	379 Sp0	266	29	237		42	4	8	173 Sp8	91	41	50
9	5	9	94 Sp8	582	33	549		38	6	8	176 Sp14	469	46	423
9	6	9	379 Sp0	137	37	100		38	6	6	176 Sp14	211	46	165		176 Sp14	98.5	44.6057	45.285
9	7	9	133 Sp10	114	41	73		38	4	8	176 Sp14	128	46	82
9	8	9	empty	126	46	80		38	4	6	176 Sp14	123	46	77
9	9	9	133 Sp10	144	46	98		38	2	6	176 Sp14	120	50	70
9	10	9	empty	86	46	40		38	2	8	176 Sp14	90	50	40
9	11	9	133 Sp10	147	46	101		37	4	8	176 Sp8	117	33	84
9	1	10	Grid Marker	65	8	57		37	4	6	176 Sp8	107	25	82		176 Sp8	62.25	20.0062	32.1386
9	2	10	Grid Marker	77	8	69		37	2	8	176 Sp8	96	20	76
9	3	10	empty	66	16	50		37	6	6	176 Sp8	55	4	51
9	4	10	empty	103	25	78		37	6	8	176 Sp8	48	8	40
9	5	10	empty	92	33	59		37	2	6	176 Sp8	64	25	39
9	6	10	empty	219	41	178		33	4	8	177 Sp8	54	4	50
9	7	10	empty	130	50	80		33	2	6	177 Sp8	48	4	44		177 Sp8	41.75	2.62996	6.29929
9	8	10	empty	100	54	46		33	4	6	177 Sp8	47	4	43
9	9	10	empty	129	54	75		33	2	8	177 Sp8	46	4	42
9	10	10	empty	136	58	78		33	6	8	177 Sp8	38	0	38
9	11	10	empty	700	54	646		33	6	6	177 Sp8	25	4	21
10	1	1	empty	195	62	133		34	6	6	178 Sp8	500	33	467
10	2	1	empty	139	71	68		34	6	8	178 Sp8	181	29	152		178 Sp8	101.75	46.992	46.1838
10	3	1	empty	147	75	72		34	4	6	178 Sp8	167	37	130
10	4	1	empty	134	83	51		34	4	8	178 Sp8	119	46	73
10	5	1	empty	139	83	56		34	2	6	178 Sp8	93	41	52
10	6	1	empty	149	83	66		34	2	8	178 Sp8	89	37	52
10	7	1	empty	147	75	72		29	6	6	179 Sp8	198	8	190
10	8	1	empty	142	75	67		29	2	8	179 Sp8	83	4	79		179 Sp8	68	11.6046	17.0656
10	9	1	Grid Marker	467	79	388		29	6	8	179 Sp8	89	12	77
10	10	1	Grid Marker	178	96	82		29	4	6	179 Sp8	67	8	59
10	11	1	Grid Marker	528	88	440		29	2	6	179 Sp8	61	4	57
10	1	2	530 Sp14	164	41	123		29	4	8	179 Sp8	40	4	36
10	2	2	325 Sp10	239	41	198		43	3	9	18 Sp8	307	54	253
10	3	2	530 Sp14	132	46	86		43	3	7	18 Sp8	180	41	139		18 Sp8	120.25	12.7377	10.5927
10	4	2	325 Sp10	205	50	155		43	5	7	18 Sp8	163	46	117
10	5	2	530 Sp14	143	50	93		43	5	9	18 Sp8	164	50	114
10	6	2	325 Sp10	190	41	149		43	1	7	18 Sp8	152	41	111
10	7	2	507 Sp24	138	33	105		43	1	9	18 Sp8	140	37	103
10	8	2	empty	68	33	35		30	2	6	180 Sp8	168	20	148
10	9	2	507 Sp24	90	41	49		30	4	6	180 Sp8	129	20	109		180 Sp8	87	21.5561	24.7772
10	10	2	empty	125	50	75		30	6	6	180 Sp8	118	16	102
10	11	2	507 Sp24	336	50	286		30	2	8	180 Sp8	85	16	69
10	1	3	113 Sp0	103	33	70		30	6	8	180 Sp8	84	16	68
10	2	3	0	167	33	134		30	4	8	180 Sp8	72	29	43
10	3	3	113 Sp0	90	37	53		25	6	8	181 Sp8	105	20	85
10	4	3	0	248	41	207		25	4	6	181 Sp8	109	25	84		181 Sp8	55.25	19.1725	34.7013
10	5	3	113 Sp0	120	33	87		25	2	6	181 Sp8	58	12	46
10	6	3	0	472	25	447		25	2	8	181 Sp8	58	12	46
10	7	3	154 Sp8	94	20	74		25	4	8	181 Sp8	74	29	45
10	8	3	0	208	16	192		25	6	6	181 Sp8	54	25	29
10	9	3	154 Sp8	326	25	301		26	2	8	182 Sp8	156	25	131
10	10	3	0	472	29	443		26	6	6	182 Sp8	138	25	113		182 Sp8	90.75	15.0638	16.5992
10	11	3	154 Sp8	118	29	89		26	4	8	182 Sp8	116	29	87
10	1	4	530 Sp14	142	33	109		26	2	6	182 Sp8	107	25	82
10	2	4	325 Sp10	270	33	237		26	6	8	182 Sp8	101	20	81
10	3	4	530 Sp14	306	37	269		26	4	6	182 Sp8	85	25	60
10	4	4	325 Sp10	401	37	364		47	2	6	183 Sp8	255	29	226
10	5	4	530 Sp14	219	37	182		47	6	6	183 Sp8	251	41	210		183 Sp8	151.5	49.2646	32.5179
10	6	4	325 Sp10	142	25	117		47	2	8	183 Sp8	220	46	174
10	7	4	507 Sp24	112	16	96		47	4	6	183 Sp8	158	41	117
10	8	4	empty	112	16	96		47	4	8	183 Sp8	146	41	105
10	9	4	507 Sp24	105	20	85		47	6	8	183 Sp8	100	41	59
10	10	4	empty	67	25	42		48	2	6	184 Sp8	390	41	349
10	11	4	507 Sp24	61	16	45		48	4	8	184 Sp8	275	16	259		184 Sp8	192.75	64.9635	33.7035
10	1	5	113 Sp0	95	37	58		48	2	8	184 Sp8	263	25	238
10	2	5	0	413	37	376		48	6	6	184 Sp8	155	16	139
10	3	5	113 Sp0	98	37	61		48	6	8	184 Sp8	151	16	135
10	4	5	0	188	41	147		48	4	6	184 Sp8	77	12	65
10	5	5	113 Sp0	155	37	118		43	4	8	185 Sp8	308	46	262
10	6	5	0	77	25	52		43	2	6	185 Sp8	276	41	235		185 Sp8	186	50.5767	27.1918
10	7	5	154 Sp8	129	16	113		43	2	8	185 Sp8	268	46	222
10	8	5	0	116	16	100		43	6	6	185 Sp8	198	41	157
10	9	5	154 Sp8	331	20	311		43	6	8	185 Sp8	176	46	130
10	10	5	0	123	20	103		43	4	6	185 Sp8	117	46	71
10	11	5	154 Sp8	155	16	139		44	6	8	186 Sp8	88	25	63
10	1	6	553 Sp0	664	41	623		44	4	8	186 Sp8	61	12	49		186 Sp8	41.5	7.59386	18.2985
10	2	6	287 Sp8	1160	37	1123		44	2	6	186 Sp8	92	46	46
10	3	6	553 Sp0	135	41	94		44	2	8	186 Sp8	89	50	39
10	4	6	287 Sp8	401	41	360		44	4	6	186 Sp8	44	12	32
10	5	6	553 Sp0	150	39	111		44	6	6	186 Sp8	43	16	27
10	6	6	287 Sp8	732	29	703		39	2	8	187 Sp8	177	29	148
10	7	6	355 Sp0	244	20	224		39	4	6	187 Sp8	141	37	104		187 Sp8	86.75	13.7204	15.816
10	8	6	empty	196	16	180		39	6	6	187 Sp8	128	37	91
10	9	6	355 Sp0	117	20	97		39	4	8	187 Sp8	125	46	79
10	10	6	empty	72	20	52		39	2	6	187 Sp8	110	37	73
10	11	6	355 Sp0	80	16	64		39	6	8	187 Sp8	100	41	59
10	1	7	95 Sp0	196	41	155		40	2	8	188 Sp0	143	46	97
10	2	7	380 Sp0	524	46	478		40	6	8	188 Sp0	65	16	49		188 Sp0	42.5	5.50757	12.959
10	3	7	95 Sp0	122	41	81		40	4	6	188 Sp0	61	16	45
10	4	7	380 Sp0	507	46	461		40	2	6	188 Sp0	80	41	39
10	5	7	95 Sp0	210	41	169		40	6	6	188 Sp0	49	12	37
10	6	7	380 Sp0	459	33	426		40	4	8	188 Sp0	41	12	29
10	7	7	134 Sp0	104	20	84		35	2	6	189 Sp0	129	20	109
10	8	7	0	47	16	31		35	6	6	189 Sp0	134	29	105		189 Sp0	76.25	19.4487	25.5064
10	9	7	134 Sp0	92	25	67		35	4	6	189 Sp0	98	29	69
10	10	7	0	137	25	112		35	4	8	189 Sp0	98	29	69
10	11	7	134 Sp0	90	16	74		35	2	8	189 Sp0	87	25	62
10	1	8	553 Sp0	195	41	154		35	6	8	189 Sp0	87	29	58
10	2	8	287 Sp8	605	46	559		44	1	7	19 Sp0	160	50	110
10	3	8	553 Sp0	193	46	147		44	1	9	19 Sp0	144	50	94		19 Sp0	70.75	15.5644	21.9991
10	4	8	287 Sp8	1896	46	1850		44	3	7	19 Sp0	97	33	64
10	5	8	553 Sp0	159	41	118		44	5	7	19 Sp0	76	12	64
10	6	8	287 Sp8	405	33	372		44	3	9	19 Sp0	86	25	61
10	7	8	355 Sp0	131	20	111		44	5	9	19 Sp0	88	29	59
10	8	8	empty	69	16	53		39	3	7	19 Sp8	185	41	144
10	9	8	355 Sp0	106	25	81		39	5	7	19 Sp8	150	41	109		19 Sp8	93.25	12.0381	12.9095
10	10	8	empty	113	25	88		39	5	9	19 Sp8	137	41	96
10	11	8	355 Sp0	962	16	946		39	1	9	19 Sp8	115	29	86
10	1	9	95 Sp0	267	41	226		39	3	9	19 Sp8	119	37	82
10	2	9	380 Sp0	520	50	470		39	1	7	19 Sp8	109	37	72
10	3	9	95 Sp0	232	58	174		31	4	8	190 Sp9	671	33	638
10	4	9	380 Sp0	607	62	545		31	2	6	190 Sp9	324	29	295		190 Sp9	253.25	47.6891	18.8308
10	5	9	95 Sp0	126	46	80		31	6	6	190 Sp9	315	25	290
10	6	9	380 Sp0	388	33	355		31	4	6	190 Sp9	261	29	232
10	7	9	134 Sp0	214	20	194		31	2	8	190 Sp9	221	25	196
10	8	9	empty	213	16	197		31	6	8	190 Sp9	142	29	113
10	9	9	134 Sp0	109	25	84		32	2	8	191 Sp9	89	20	69
10	10	9	empty	137	25	112		32	6	8	191 Sp9	72	8	64		191 Sp9	55.75	7.5	13.4529
10	11	9	134 Sp0	148	16	132		32	6	6	191 Sp9	72	12	60
10	1	10	Grid Marker	435	37	398		32	4	6	191 Sp9	63	12	51
10	2	10	Grid Marker	134	58	76		32	4	8	191 Sp9	64	16	48
10	3	10	empty	160	67	93		32	2	6	191 Sp9	71	25	46
10	4	10	empty	106	71	35		27	2	6	192 Sp9	95	12	83
10	5	10	empty	160	58	102		27	6	8	192 Sp9	77	12	65		192 Sp9	59.25	7.04154	11.8845
10	6	10	empty	86	37	49		27	4	6	192 Sp9	74	12	62
10	7	10	empty	73	20	53		27	6	6	192 Sp9	69	8	61
10	8	10	empty	96	20	76		27	4	8	192 Sp9	57	8	49
10	9	10	empty	142	25	117		27	2	8	192 Sp9	54	8	46
10	10	10	empty	324	25	299		41	4	4	199 Sp9	119	25	94
10	11	10	empty	103	16	87		41	6	2	199 Sp9	108	20	88		199 Sp9	68.5	18.8414	27.5058
11	1	1	empty	225	88	137		41	2	2	199 Sp9	93	16	77
11	2	1	empty	149	113	36		41	2	4	199 Sp9	90	25	65
11	3	1	empty	167	134	33		41	4	2	199 Sp9	64	20	44
11	4	1	empty	203	138	65		41	6	4	199 Sp9	51	12	39
11	5	1	empty	239	146	93		40	5	9	20 Sp8	102	8	94
11	6	1	empty	267	159	108		40	3	7	20 Sp8	103	33	70		20 Sp8	62	5.59762	9.02842
11	7	1	empty	235	180	55		40	3	9	20 Sp8	81	20	61
11	8	1	empty	306	180	126		40	1	7	20 Sp8	106	46	60
11	9	1	Grid Marker	238	167	71		40	1	9	20 Sp8	103	46	57
11	10	1	Grid Marker	216	155	61		40	5	7	20 Sp8	57	12	45
11	11	1	Grid Marker	223	150	73		42	2	2	200 Sp9	1167	41	1126
11	1	2	540 Sp21	87	46	41		42	4	4	200 Sp9	506	46	460		200 Sp9	201.5	173.341	86.0252
11	2	2	0	668	71	597		42	4	2	200 Sp9	176	46	130
11	3	2	540 Sp21	157	83	74		42	2	4	200 Sp9	168	41	127
11	4	2	0	358	92	266		42	6	4	200 Sp9	126	37	89
11	5	2	540 Sp21	176	104	72		42	6	2	200 Sp9	123	37	86
11	6	2	0	285	117	168		37	6	2	203 Sp12	85	8	77
11	7	2	517 Sp24	181	134	47		37	2	2	203 Sp12	75	8	67		203 Sp12	62	4.16333	6.71505
11	8	2	empty	185	146	39		37	2	4	203 Sp12	79	16	63
11	9	2	517 Sp24	179	146	33		37	4	4	203 Sp12	86	25	61
11	10	2	empty	245	142	103		37	4	2	203 Sp12	77	20	57
11	11	2	517 Sp24	259	146	113		37	6	4	203 Sp12	51	8	43
11	1	3	121 Sp14	90	33	57		38	2	2	205 Sp12	140	37	103
11	2	3	582 Sp0	81	37	44		38	2	4	205 Sp12	135	41	94		205 Sp12	73.5	16.6833	22.6984
11	3	3	121 Sp14	743	50	693		38	4	4	205 Sp12	126	46	80
11	4	3	582 Sp0	128	58	70		38	4	2	205 Sp12	103	41	62
11	5	3	121 Sp14	116	62	54		38	6	2	205 Sp12	104	46	58
11	6	3	582 Sp0	121	75	46		38	6	4	205 Sp12	105	50	55
11	7	3	164 Sp0	223	96	127		33	6	4	208 Sp0	64	4	60
11	8	3	0	235	113	122		33	4	2	208 Sp0	61	4	57		208 Sp0	40	11.9722	29.9305
11	9	3	164 Sp0	249	121	128		33	2	2	208 Sp0	42	4	38
11	10	3	0	252	134	118		33	2	4	208 Sp0	44	8	36
11	11	3	164 Sp0	214	142	72		33	6	2	208 Sp0	33	4	29
11	1	4	540 Sp21	212	29	183		33	4	4	208 Sp0	33	4	29
11	2	4	0	380	41	339		36	1	7	21 Sp14	176	33	143
11	3	4	540 Sp21	155	33	122		36	1	9	21 Sp14	100	33	67		21 Sp14	54.25	10.6262	19.5875
11	4	4	0	412	37	375		36	3	9	21 Sp14	71	12	59
11	5	4	540 Sp21	94	41	53		36	5	7	21 Sp14	54	8	46
11	6	4	0	544	50	494		36	3	7	21 Sp14	65	20	45
11	7	4	517 Sp24	113	62	51		36	5	9	21 Sp14	51	8	43
11	8	4	empty	105	79	26		35	5	7	21 Sp8	249	29	220
11	9	4	517 Sp24	163	100	63		35	3	7	21 Sp8	121	25	96		21 Sp8	52.75	28.8834	54.7552
11	10	4	empty	279	109	170		35	5	9	21 Sp8	73	33	40
11	11	4	517 Sp24	200	121	79		35	1	9	21 Sp8	64	25	39
11	1	5	121 Sp14	80	37	43		35	3	9	21 Sp8	69	33	36
11	2	5	582 Sp0	76	54	22		35	1	7	21 Sp8	44	12	32
11	3	5	121 Sp14	104	33	71		34	2	4	210 Sp0	213	41	172
11	4	5	582 Sp0	114	29	85		34	6	2	210 Sp0	181	29	152		210 Sp0	104.25	34.6446	33.2323
11	5	5	121 Sp14	70	29	41		34	2	2	210 Sp0	135	37	98
11	6	5	582 Sp0	120	37	83		34	4	4	210 Sp0	131	33	98
11	7	5	164 Sp0	104	41	63		34	6	4	210 Sp0	102	33	69
11	8	5	0	177	58	119		34	4	2	210 Sp0	67	37	30
11	9	5	164 Sp0	122	75	47		29	4	2	211 Sp8	163	8	155
11	10	5	0	123	83	40		29	6	2	211 Sp8	154	12	142		211 Sp8	88.75	39.7607	44.8008
11	11	5	164 Sp0	125	96	29		29	4	4	211 Sp8	98	8	90
11	1	6	563 Sp21	63	16	47		29	6	4	211 Sp8	88	12	76
11	2	6	307 Sp10	78	41	37		29	2	2	211 Sp8	51	4	47
11	3	6	563 Sp21	87	29	58		29	2	4	211 Sp8	42	4	38
11	4	6	307 Sp10	214	25	189		30	2	2	212 Sp0	138	25	113
11	5	6	563 Sp21	310	29	281		30	4	2	212 Sp0	112	25	87		212 Sp0	66.5	15.1767	22.8222
11	6	6	307 Sp10	121	29	92		30	2	4	212 Sp0	87	20	67
11	7	6	366 Sp14	110	33	77		30	4	4	212 Sp0	81	20	61
11	8	6	empty	86	37	49		30	6	4	212 Sp0	67	16	51
11	9	6	366 Sp14	137	50	87		30	6	2	212 Sp0	66	20	46
11	10	6	empty	148	58	90		25	6	2	213 Sp8	109	25	84
11	11	6	366 Sp14	122	75	47		25	4	4	213 Sp8	91	16	75		213 Sp8	59.5	17.7106	29.7658
11	1	7	102 Sp8	56	16	40		25	4	2	213 Sp8	94	20	74
11	2	7	391 Sp21	114	25	89		25	6	4	213 Sp8	74	25	49
11	3	7	102 Sp8	101	29	72		25	2	4	213 Sp8	48	8	40
11	4	7	391 Sp21	87	29	58		25	2	2	213 Sp8	47	8	39
11	5	7	102 Sp8	109	29	80		26	2	2	216 Sp0	146	25	121
11	6	7	391 Sp21	94	33	61		26	6	2	216 Sp0	128	25	103		216 Sp0	85.5	16.6633	19.4893
11	7	7	144 Sp8	80	33	47		26	4	2	216 Sp0	124	29	95
11	8	7	0	163	33	130		26	6	4	216 Sp0	98	20	78
11	9	7	144 Sp8	115	37	78		26	4	4	216 Sp0	95	29	66
11	10	7	0	94	37	57		26	2	4	216 Sp0	90	25	65
11	11	7	144 Sp8	171	58	113		31	1	9	22 Sp8	133	33	100
11	1	8	563 Sp21	129	12	117		31	3	9	22 Sp8	117	37	80		22 Sp8	69.25	8.69387	12.5543
11	2	8	307 Sp10	96	25	71		31	1	7	22 Sp8	101	29	72
11	3	8	563 Sp21	129	29	100		31	3	7	22 Sp8	90	25	65
11	4	8	307 Sp10	97	29	68		31	5	7	22 Sp8	89	29	60
11	5	8	563 Sp21	116	29	87		31	5	9	22 Sp8	96	41	55
11	6	8	307 Sp10	83	33	50		48	2	4	220 Sp14	140	46	94
11	7	8	366 Sp14	100	33	67		48	2	2	220 Sp14	128	50	78		220 Sp14	51.75	18.7328	36.1986
11	8	8	empty	319	33	286		48	6	2	220 Sp14	81	29	52
11	9	8	366 Sp14	166	33	133		48	4	2	220 Sp14	57	16	41
11	10	8	empty	89	33	56		48	6	4	220 Sp14	65	29	36
11	11	8	366 Sp14	149	46	103		48	4	4	220 Sp14	51	16	35
11	1	9	102 Sp8	59	16	43		47	2	2	220 Sp8	400	41	359
11	2	9	391 Sp21	156	29	127		47	6	2	220 Sp8	170	46	124		220 Sp8	100	23.1661	23.1661
11	3	9	102 Sp8	180	29	151		47	2	4	220 Sp8	133	20	113
11	4	9	391 Sp21	117	29	88		47	6	4	220 Sp8	137	46	91
11	5	9	102 Sp8	133	29	104		47	4	4	220 Sp8	109	37	72
11	6	9	391 Sp21	115	33	82		47	4	2	220 Sp8	111	41	70
11	7	9	144 Sp8	101	33	68		43	4	2	221 Sp0	246	33	213
11	8	9	empty	97	33	64		43	6	4	221 Sp0	125	37	88		221 Sp0	66.25	17.9699	27.1244
11	9	9	144 Sp8	97	29	68		43	2	4	221 Sp0	99	25	74
11	10	9	empty	178	33	145		43	6	2	221 Sp0	93	41	52
11	11	9	144 Sp8	271	41	230		43	2	2	221 Sp0	88	37	51
11	1	10	Grid Marker	97	20	77		43	4	4	221 Sp0	70	41	29
11	2	10	Grid Marker	294	33	261		44	2	2	223 Sp0	216	41	175
11	3	10	empty	163	33	130		44	6	4	223 Sp0	76	12	64		223 Sp0	46.75	12.0381	25.75
11	4	10	empty	213	29	184		44	2	4	223 Sp0	92	46	46
11	5	10	empty	143	33	110		44	4	2	223 Sp0	47	8	39
11	6	10	empty	136	37	99		44	4	4	223 Sp0	54	16	38
11	7	10	empty	150	37	113		44	6	2	223 Sp0	47	12	35
11	8	10	empty	174	37	137		39	4	4	224 Sp0	171	29	142
11	9	10	empty	94	33	61		39	6	4	224 Sp0	126	33	93		224 Sp0	89.75	4.57347	5.09579
11	10	10	empty	408	37	371		39	6	2	224 Sp0	125	33	92
11	11	10	empty	157	46	111		39	2	4	224 Sp0	124	33	91
12	1	1	empty	205	155	50		39	4	2	224 Sp0	116	33	83
12	2	1	empty	219	155	64		39	2	2	224 Sp0	87	33	54
12	3	1	empty	144	138	6		40	2	4	225 Sp0	198	41	157
12	4	1	empty	177	138	39		40	2	2	225 Sp0	102	33	69		225 Sp0	52.25	11.8708	22.7193
12	5	1	empty	181	159	22		40	6	2	225 Sp0	62	12	50
12	6	1	empty	175	171	4		40	4	4	225 Sp0	65	16	49
12	7	1	empty	236	180	56		40	6	4	225 Sp0	57	16	41
12	8	1	empty	1389	188	1201		40	4	2	225 Sp0	47	8	39
12	9	1	Grid Marker	221	184	37		35	4	2	227 Sp8	303	37	266
12	10	1	Grid Marker	209	180	29		35	6	4	227 Sp8	160	33	127		227 Sp8	108	18.2939	16.9388
12	11	1	Grid Marker	224	171	53		35	6	2	227 Sp8	156	37	119
12	1	2	541 Sp8	244	159	85		35	2	4	227 Sp8	119	20	99
12	2	2	341 Sp8	289	163	126		35	2	2	227 Sp8	116	29	87
12	3	2	541 Sp8	163	138	25		35	4	4	227 Sp8	98	29	69
12	4	2	341 Sp8	162	130	32		32	3	9	23 Sp0	72	16	56
12	5	2	541 Sp8	179	142	37		32	1	7	23 Sp0	83	29	54		23 Sp0	45.25	7.36546	16.2773
12	6	2	341 Sp8	168	138	30		32	5	9	23 Sp0	60	12	48
12	7	2	518 Sp21	153	142	11		32	3	7	23 Sp0	58	16	42
12	8	2	empty	175	146	29		32	5	7	23 Sp0	49	12	37
12	9	2	518 Sp21	190	150	40		32	1	9	23 Sp0	64	29	35
12	10	2	empty	192	146	46		32	4	4	230 Sp0	72	12	60
12	11	2	518 Sp21	173	146	27		32	2	2	230 Sp0	69	12	57		230 Sp0	46.5	9.32738	20.0589
12	1	3	122 Sp8	173	155	18		32	2	4	230 Sp0	71	20	51
12	2	3	583 Sp0	203	155	48		32	6	4	230 Sp0	50	8	42
12	3	3	122 Sp8	181	138	43		32	4	2	230 Sp0	44	8	36
12	4	3	583 Sp0	168	138	30		32	6	2	230 Sp0	43	8	35
12	5	3	122 Sp8	162	138	24		27	2	2	230 Sp8	144	8	136
12	6	3	583 Sp0	175	134	41		27	4	2	230 Sp8	116	8	108		230 Sp8	85.5	18.8591	22.0575
12	7	3	164 Sp8	177	130	47		27	6	2	230 Sp8	104	12	92
12	8	3	0	183	130	53		27	6	4	230 Sp8	86	8	78
12	9	3	164 Sp8	152	121	31		27	2	4	230 Sp8	72	8	64
12	10	3	0	306	109	197		27	4	4	230 Sp8	71	8	63
12	11	3	164 Sp8	143	109	34		28	6	2	231 Sp0	66	8	58
12	1	4	541 Sp8	552	142	410		28	2	4	231 Sp0	71	16	55		231 Sp0	50	3.91578	7.83156
12	2	4	341 Sp8	213	142	71		28	4	4	231 Sp0	59	8	51
12	3	4	541 Sp8	399	138	261		28	6	4	231 Sp0	56	8	48
12	4	4	341 Sp8	400	134	266		28	4	2	231 Sp0	54	8	46
12	5	4	541 Sp8	133	125	8		28	2	2	231 Sp0	61	16	45
12	6	4	341 Sp8	144	117	27		45	11	6	232 Sp0	102	25	77
12	7	4	518 Sp21	164	113	51		45	11	8	232 Sp0	82	25	57		232 Sp0	46.5	11.9024	25.5965
12	8	4	empty	139	109	30		45	9	6	232 Sp0	85	29	56
12	9	4	518 Sp21	118	100	18		45	7	8	232 Sp0	44	4	40
12	10	4	empty	229	83	146		45	9	8	232 Sp0	37	4	33
12	11	4	518 Sp21	115	79	36		45	7	6	232 Sp0	25	8	17
12	1	5	122 Sp8	175	117	58		46	11	8	233 Sp8	127	29	98
12	2	5	583 Sp0	198	125	73		46	9	6	233 Sp8	125	33	92		233 Sp8	66	18.8503	28.561
12	3	5	122 Sp8	227	125	102		46	11	6	233 Sp8	92	25	67
12	4	5	583 Sp0	180	121	59		46	7	6	233 Sp8	93	37	56
12	5	5	122 Sp8	165	109	56		46	7	8	233 Sp8	86	37	49
12	6	5	583 Sp0	128	100	28		46	9	8	233 Sp8	59	33	26
12	7	5	164 Sp8	118	96	22		41	11	8	234 Sp8	217	33	184
12	8	5	0	138	88	50		41	11	6	234 Sp8	165	41	124		234 Sp8	84.5	36.1248	42.7512
12	9	5	164 Sp8	140	75	65		41	9	6	234 Sp8	147	41	106
12	10	5	0	71	58	13		41	9	8	234 Sp8	70	12	58
12	11	5	164 Sp8	73	50	23		41	7	6	234 Sp8	58	8	50
12	1	6	564 Sp21	144	92	52		41	7	8	234 Sp8	47	8	39
12	2	6	0	540	100	440		42	11	6	235 Sp0	159	29	130
12	3	6	564 Sp21	134	109	25		42	9	6	235 Sp0	156	33	123		235 Sp0	90.5	27.8628	30.7876
12	4	6	0	158	109	49		42	11	8	235 Sp0	131	37	94
12	5	6	564 Sp21	134	96	38		42	7	8	235 Sp0	119	29	90
12	6	6	0	242	79	163		42	7	6	235 Sp0	88	33	55
12	7	6	367 Sp12	102	79	23		42	9	8	235 Sp0	81	33	48
12	8	6	empty	142	71	71		37	11	8	236 Sp8	152	46	106
12	9	6	367 Sp12	101	62	39		37	9	8	236 Sp8	97	29	68		236 Sp8	50.75	17.4045	34.2946
12	10	6	empty	88	46	42		37	9	6	236 Sp8	94	33	61
12	11	6	367 Sp12	85	37	48		37	11	6	236 Sp8	91	46	45
12	1	7	103 Sp0	219	75	144		37	7	6	236 Sp8	37	8	29
12	2	7	392 Sp21	151	83	68		37	7	8	236 Sp8	33	4	29
12	3	7	103 Sp0	218	92	126		38	9	6	237 Sp8	160	46	114
12	4	7	392 Sp21	208	88	120		38	7	8	237 Sp8	126	46	80		237 Sp8	74.75	7.27438	9.73162
12	5	7	103 Sp0	108	71	37		38	7	6	237 Sp8	124	46	78
12	6	7	392 Sp21	85	50	35		38	11	8	237 Sp8	118	41	77
12	7	7	144 Sp14	96	54	42		38	11	6	237 Sp8	101	37	64
12	8	7	0	79	46	33		38	9	8	237 Sp8	94	46	48
12	9	7	144 Sp14	69	41	28		33	9	6	238 Sp0	802	41	761
12	10	7	0	78	37	41		33	9	8	238 Sp0	140	41	99		238 Sp0	64.5	28.7692	44.6034
12	11	7	144 Sp14	64	33	31		33	11	6	238 Sp0	114	37	77
12	1	8	564 Sp21	183	54	129		33	11	8	238 Sp0	82	37	45
12	2	8	0	169	62	107		33	7	6	238 Sp0	62	25	37
12	3	8	564 Sp21	143	67	76		33	7	8	238 Sp0	28	4	24
12	4	8	0	817	62	755		27	3	9	24 Sp0	109	8	101
12	5	8	564 Sp21	79	46	33		27	1	7	24 Sp0	83	12	71		24 Sp0	62.75	11.3541	18.0943
12	6	8	0	187	25	162		27	1	9	24 Sp0	76	8	68
12	7	8	367 Sp12	148	25	123		27	5	7	24 Sp0	74	8	66
12	8	8	empty	68	20	48		27	3	7	24 Sp0	58	12	46
12	9	8	367 Sp12	51	25	26		27	5	9	24 Sp0	49	8	41
12	10	8	empty	55	29	26		34	7	6	240 Sp8	135	33	102
12	11	8	367 Sp12	58	25	33		34	7	8	240 Sp8	113	25	88		240 Sp8	65.25	15.3704	23.5562
12	1	9	103 Sp0	139	41	98		34	9	8	240 Sp8	77	16	61
12	2	9	392 Sp21	94	46	48		34	9	6	240 Sp8	73	16	57
12	3	9	103 Sp0	502	37	465		34	11	8	240 Sp8	71	16	55
12	4	9	392 Sp21	78	29	49		34	11	6	240 Sp8	42	4	38
12	5	9	103 Sp0	64	25	39		29	9	6	243 Sp8	150	20	130
12	6	9	392 Sp21	49	16	33		29	11	8	243 Sp8	111	16	95		243 Sp8	70	17.0098	24.2997
12	7	9	144 Sp14	59	12	47		29	7	6	243 Sp8	77	12	65
12	8	9	empty	56	12	44		29	7	8	243 Sp8	75	12	63
12	9	9	144 Sp14	68	16	52		29	9	8	243 Sp8	73	16	57
12	10	9	empty	60	20	40		29	11	6	243 Sp8	61	20	41
12	11	9	144 Sp14	116	25	91		25	9	6	244 Sp14	110	20	90
12	1	10	Grid Marker	196	46	150		25	7	6	244 Sp14	98	20	78		244 Sp14	61.75	15.543	25.1708
12	2	10	Grid Marker	98	37	61		25	11	6	244 Sp14	96	25	71
12	3	10	empty	59	20	39		25	11	8	244 Sp14	79	25	54
12	4	10	empty	88	16	72		25	7	8	244 Sp14	64	20	44
12	5	10	empty	53	12	41		25	9	8	244 Sp14	49	25	24
12	6	10	empty	52	12	40		30	9	6	244 Sp8	158	25	133
12	7	10	empty	58	16	42		30	7	6	244 Sp8	124	12	112		244 Sp8	85.25	27.6812	32.4706
12	8	10	empty	64	20	44		30	11	6	244 Sp8	131	25	106
12	9	10	empty	44	20	24		30	11	8	244 Sp8	90	25	65
12	10	10	empty	71	25	46		30	7	8	244 Sp8	74	16	58
12	11	10	empty	66	29	37		30	9	8	244 Sp8	66	29	37
13	1	1	empty	47	8	39		26	7	6	245 Sp8	513	25	488
13	2	1	empty	35	8	27		26	9	8	245 Sp8	296	16	280		245 Sp8	137	96.5229	70.4547
13	3	1	empty	71	12	59		26	11	8	245 Sp8	113	12	101
13	4	1	empty	51	25	26		26	7	8	245 Sp8	124	25	99
13	5	1	empty	176	33	143		26	9	6	245 Sp8	84	16	68
13	6	1	empty	128	46	82		26	11	6	245 Sp8	77	12	65
13	7	1	empty	127	46	81		47	7	8	246 Sp0	477	41	436
13	8	1	empty	513	50	463		47	7	6	246 Sp0	354	37	317		246 Sp0	189.75	97.3666	51.3131
13	9	1	Grid Marker	171	50	121		47	9	8	246 Sp0	232	46	186
13	10	1	Grid Marker	190	50	140		47	9	6	246 Sp0	217	41	176
13	11	1	Grid Marker	133	50	83		47	11	6	246 Sp0	121	41	80
13	1	2	527 Sp14	64	4	60		47	11	8	246 Sp0	118	46	72
13	2	2	321 Sp8	49	8	41		48	7	8	247 Sp0	203	16	187
13	3	2	527 Sp14	113	12	101		48	7	6	247 Sp0	76	16	60		247 Sp0	52	5.88784	11.3228
13	4	2	321 Sp8	99	25	74		48	11	8	247 Sp0	77	25	52
13	5	2	527 Sp14	111	33	78		48	9	8	247 Sp0	70	20	50
13	6	2	321 Sp8	200	37	163		48	9	6	247 Sp0	71	25	46
13	7	2	504 Sp24	107	41	66		48	11	6	247 Sp0	82	46	36
13	8	2	empty	142	46	96		43	9	6	248 Sp0	168	46	122
13	9	2	504 Sp24	315	41	274		43	9	8	248 Sp0	148	50	98		248 Sp0	83.25	10.6888	12.8394
13	10	2	empty	107	46	61		43	11	8	248 Sp0	134	50	84
13	11	2	504 Sp24	366	50	316		43	7	6	248 Sp0	123	46	77
13	1	3	110 Sp8	38	4	34		43	7	8	248 Sp0	124	50	74
13	2	3	0	57	4	53		43	11	6	248 Sp0	116	46	70
13	3	3	110 Sp8	70	16	54		44	7	6	249 Sp0	178	20	158
13	4	3	0	73	29	44		44	9	8	249 Sp0	101	33	68		249 Sp0	52.25	16.0909	30.796
13	5	3	110 Sp8	143	33	110		44	7	8	249 Sp0	93	29	64
13	6	3	0	373	37	336		44	11	6	249 Sp0	70	29	41
13	7	3	153 Sp8	127	37	90		44	11	8	249 Sp0	73	37	36
13	8	3	0	109	37	72		44	9	6	249 Sp0	54	25	29
13	9	3	153 Sp8	130	37	93		28	1	9	25 Sp0	181	16	165
13	10	3	0	107	41	66		28	1	7	25 Sp0	93	20	73		25 Sp0	65.25	12.8679	19.7209
13	11	3	153 Sp8	103	50	53		28	3	7	25 Sp0	83	12	71
13	1	4	527 Sp14	60	4	56		28	3	9	25 Sp0	83	12	71
13	2	4	321 Sp8	179	8	171		28	5	9	25 Sp0	54	8	46
13	3	4	527 Sp14	91	16	75		28	5	7	25 Sp0	53	8	45
13	4	4	321 Sp8	188	29	159		40	9	8	250 Sp8	316	20	296
13	5	4	527 Sp14	151	33	118		40	11	6	250 Sp8	79	20	59		250 Sp8	48.25	7.63217	15.818
13	6	4	321 Sp8	152	37	115		40	7	6	250 Sp8	63	16	47
13	7	4	504 Sp24	138	37	101		40	9	6	250 Sp8	62	16	46
13	8	4	empty	74	37	37		40	7	8	250 Sp8	57	16	41
13	9	4	504 Sp24	510	37	473		40	11	8	250 Sp8	52	20	32
13	10	4	empty	81	41	40		35	7	6	251 Sp8	137	33	104
13	11	4	504 Sp24	150	41	109		35	7	8	251 Sp8	124	29	95		251 Sp8	57	25.8844	45.4112
13	1	5	110 Sp8	43	4	39		35	11	8	251 Sp8	80	29	51
13	2	5	0	44	8	36		35	11	6	251 Sp8	77	33	44
13	3	5	110 Sp8	46	16	30		35	9	8	251 Sp8	75	37	38
13	4	5	0	191	29	162		35	9	6	251 Sp8	70	33	37
13	5	5	110 Sp8	113	33	80		31	7	6	252 Sp0	99	29	70
13	6	5	0	225	37	188		31	11	6	252 Sp0	90	25	65		252 Sp0	58.75	5.31507	9.04693
13	7	5	153 Sp8	120	37	83		31	9	6	252 Sp0	90	29	61
13	8	5	0	128	37	91		31	9	8	252 Sp0	89	33	56
13	9	5	153 Sp8	121	41	80		31	11	8	252 Sp0	82	29	53
13	10	5	0	98	46	52		31	7	8	252 Sp0	75	33	42
13	11	5	153 Sp8	185	41	144		32	9	6	253 Sp0	83	12	71
13	1	6	550 Sp0	50	4	46		32	11	6	253 Sp0	63	16	47		253 Sp0	39.75	5.61991	14.1381
13	2	6	284 Sp0	93	8	85		32	11	8	253 Sp0	53	12	41
13	3	6	550 Sp0	166	20	146		32	9	8	253 Sp0	57	20	37
13	4	6	284 Sp0	138	29	109		32	7	8	253 Sp0	38	4	34
13	5	6	550 Sp0	92	33	59		32	7	6	253 Sp0	39	8	31
13	6	6	284 Sp0	268	37	231		27	11	6	253 Sp8	114	20	94
13	7	6	352 Sp0	167	41	126		27	9	6	253 Sp8	108	16	92		253 Sp8	72.5	15.7162	21.6776
13	8	6	empty	74	37	37		27	7	6	253 Sp8	90	12	78
13	9	6	352 Sp0	141	41	100		27	11	8	253 Sp8	83	20	63
13	10	6	empty	290	46	244		27	9	8	253 Sp8	69	12	57
13	11	6	352 Sp0	212	41	171		27	7	8	253 Sp8	57	12	45
13	1	7	93 Sp8	40	4	36		28	7	8	254 Sp8	53	8	45
13	2	7	375 Sp22	62	8	54		28	9	6	254 Sp8	52	8	44		254 Sp8	43	0.816497	1.89883
13	3	7	93 Sp8	98	16	82		28	7	6	254 Sp8	51	8	43
13	4	7	375 Sp22	200	29	171		28	11	8	254 Sp8	47	4	43
13	5	7	93 Sp8	376	33	343		28	9	8	254 Sp8	50	8	42
13	6	7	375 Sp22	162	37	125		28	11	6	254 Sp8	41	8	33
13	7	7	131 Sp8	122	37	85		45	4	7	255 Sp8	198	37	161
13	8	7	0	68	33	35		45	4	9	255 Sp8	195	54	141		255 Sp8	78	44.7735	57.4019
13	9	7	131 Sp8	128	37	91		45	2	7	255 Sp8	98	25	73
13	10	7	0	102	41	61		45	2	9	255 Sp8	91	29	62
13	11	7	131 Sp8	85	37	48		45	6	7	255 Sp8	44	8	36
13	1	8	550 Sp0	47	4	43		45	6	9	255 Sp8	31	12	19
13	2	8	284 Sp0	87	8	79		46	4	7	257 Sp0	137	33	104
13	3	8	550 Sp0	62	12	50		46	6	7	257 Sp0	96	33	63		257 Sp0	54.75	7.36546	13.4529
13	4	8	284 Sp0	88	29	59		46	2	7	257 Sp0	87	29	58
13	5	8	550 Sp0	148	33	115		46	4	9	257 Sp0	60	8	52
13	6	8	284 Sp0	224	37	187		46	2	9	257 Sp0	50	4	46
13	7	8	352 Sp0	141	37	104		46	6	9	257 Sp0	80	37	43
13	8	8	empty	113	37	76		41	2	7	258 Sp0	126	25	101
13	9	8	352 Sp0	137	41	96		41	4	7	258 Sp0	126	25	101		258 Sp0	75	19.799	26.3987
13	10	8	empty	119	41	78		41	6	9	258 Sp0	91	16	75
13	11	8	352 Sp0	99	37	62		41	4	9	258 Sp0	100	29	71
13	1	9	93 Sp8	119	4	115		41	2	9	258 Sp0	73	20	53
13	2	9	375 Sp22	51	8	43		41	6	7	258 Sp0	56	12	44
13	3	9	93 Sp8	63	12	51		42	4	7	258 Sp8	345	41	304
13	4	9	375 Sp22	94	29	65		42	4	9	258 Sp8	154	41	113		258 Sp8	84.25	19.2765	22.8801
13	5	9	93 Sp8	186	37	149		42	2	9	258 Sp8	114	37	77
13	6	9	375 Sp22	135	37	98		42	2	7	258 Sp8	112	37	75
13	7	9	131 Sp8	117	37	80		42	6	7	258 Sp8	105	33	72
13	8	9	empty	180	41	139		42	6	9	258 Sp8	86	33	53
13	9	9	131 Sp8	170	46	124		37	2	7	259 Sp0	112	20	92
13	10	9	empty	1618	41	1577		37	4	9	259 Sp0	111	25	86		259 Sp0	61.75	18.8746	30.5661
13	11	9	131 Sp8	156	41	115		37	4	7	259 Sp0	91	29	62
13	1	10	Grid Marker	93	4	89		37	2	9	259 Sp0	79	20	59
13	2	10	Grid Marker	54	4	50		37	6	9	259 Sp0	52	12	40
13	3	10	empty	51	8	43		37	6	7	259 Sp0	45	8	37
13	4	10	empty	80	20	60		45	5	5	26 Sp8	130	16	114
13	5	10	empty	135	37	98		45	3	5	26 Sp8	107	29	78		26 Sp8	64.25	11.6154	18.0784
13	6	10	empty	99	41	58		45	3	3	26 Sp8	96	29	67
13	7	10	empty	114	41	73		45	5	3	26 Sp8	87	25	62
13	8	10	empty	82	46	36		45	1	5	26 Sp8	70	20	50
13	9	10	empty	145	50	95		45	1	3	26 Sp8	65	20	45
13	10	10	empty	96	46	50		38	4	7	260 Sp0	325	46	279
13	11	10	empty	186	41	145		38	6	7	260 Sp0	269	46	223		260 Sp0	116.5	71.061	60.9966
14	1	1	empty	116	58	58		38	2	7	260 Sp0	134	50	84
14	2	1	empty	199	58	141		38	4	9	260 Sp0	132	50	82
14	3	1	empty	143	62	81		38	2	9	260 Sp0	127	50	77
14	4	1	empty	177	58	119		38	6	9	260 Sp0	115	46	69
14	5	1	empty	133	46	87		33	2	9	261 Sp0	64	4	60
14	6	1	empty	369	29	340		33	2	7	261 Sp0	50	4	46		261 Sp0	42.75	4.71699	11.0339
14	7	1	empty	105	20	85		33	4	9	261 Sp0	54	8	46
14	8	1	empty	118	16	102		33	6	9	261 Sp0	43	0	43
14	9	1	Grid Marker	805	20	785		33	4	7	261 Sp0	40	4	36
14	10	1	Grid Marker	75	20	55		33	6	7	261 Sp0	23	4	19
14	11	1	Grid Marker	165	16	149		34	6	7	261 Sp8	259	37	222
14	1	2	528 Sp0	135	58	77		34	4	7	261 Sp8	133	41	92		261 Sp8	69.75	14.8633	21.3093
14	2	2	322 Sp12	146	50	96		34	2	7	261 Sp8	104	41	63
14	3	2	528 Sp0	272	50	222		34	6	9	261 Sp8	92	29	63
14	4	2	322 Sp12	191	46	145		34	4	9	261 Sp8	107	46	61
14	5	2	528 Sp0	142	37	105		34	2	9	261 Sp8	96	46	50
14	6	2	322 Sp12	68	25	43		29	6	7	263 Sp8	434	12	422
14	7	2	505 Sp19	128	16	112		29	4	7	263 Sp8	81	4	77		263 Sp8	56.25	13.9374	24.7775
14	8	2	empty	779	16	763		29	2	9	263 Sp8	59	8	51
14	9	2	505 Sp19	171	20	151		29	6	9	263 Sp8	58	8	50
14	10	2	empty	121	16	105		29	2	7	263 Sp8	51	4	47
14	11	2	505 Sp19	75	12	63		29	4	9	263 Sp8	34	4	30
14	1	3	111 Sp8	127	50	77		30	6	7	264 Sp0	177	16	161
14	2	3	0	138	41	97		30	4	7	264 Sp0	141	25	116		264 Sp0	83.25	24.6492	29.6087
14	3	3	111 Sp8	114	41	73		30	2	7	264 Sp0	102	16	86
14	4	3	0	115	37	78		30	6	9	264 Sp0	93	20	73
14	5	3	111 Sp8	115	37	78		30	4	9	264 Sp0	91	33	58
14	6	3	0	190	20	170		30	2	9	264 Sp0	75	20	55
14	7	3	153Sp23	457	12	445		25	6	7	267 Sp8	134	20	114
14	8	3	0	74	16	58		25	2	9	267 Sp8	94	8	86		267 Sp8	70	17.8699	25.5284
14	9	3	153Sp23	156	25	131		25	4	9	267 Sp8	103	20	83
14	10	3	0	400	16	384		25	6	9	267 Sp8	88	25	63
14	11	3	153Sp23	173	12	161		25	2	7	267 Sp8	60	12	48
14	1	4	528 Sp0	96	46	50		25	4	7	267 Sp8	75	29	46
14	2	4	322 Sp12	117	41	76		47	6	9	268 Sp8	205	41	164
14	3	4	528 Sp0	153	41	112		47	4	9	268 Sp8	142	37	105		268 Sp8	87.25	13.0735	14.984
14	4	4	322 Sp12	157	41	116		47	2	7	268 Sp8	126	37	89
14	5	4	528 Sp0	136	37	99		47	6	7	268 Sp8	120	41	79
14	6	4	322 Sp12	128	16	112		47	2	9	268 Sp8	122	46	76
14	7	4	505 Sp19	103	12	91		47	4	7	268 Sp8	79	46	33
14	8	4	empty	90	16	74		48	2	7	269 Sp0	100	37	63
14	9	4	505 Sp19	181	25	156		48	6	7	269 Sp0	76	16	60		269 Sp0	55.5	5.8023	10.4546
14	10	4	empty	82	16	66		48	4	9	269 Sp0	78	20	58
14	11	4	505 Sp19	200	12	188		48	6	9	269 Sp0	73	16	57
14	1	5	111 Sp8	158	41	117		48	4	7	269 Sp0	59	12	47
14	2	5	0	162	41	121		48	2	9	269 Sp0	45	16	29
14	3	5	111 Sp8	210	41	169		46	1	3	27 Sp0	124	33	91
14	4	5	0	387	37	350		46	1	5	27 Sp0	112	29	83		27 Sp0	78.25	3.94757	5.04482
14	5	5	111 Sp8	163	29	134		46	3	5	27 Sp0	113	33	80
14	6	5	0	81	16	65		46	3	3	27 Sp0	104	29	75
14	7	5	153Sp23	105	12	93		46	5	3	27 Sp0	112	37	75
14	8	5	0	63	12	51		46	5	5	27 Sp0	100	37	63
14	9	5	153Sp23	194	20	174		41	5	5	27 Sp8	176	20	156
14	10	5	0	88	20	68		41	3	5	27 Sp8	174	25	149		27 Sp8	93.5	37.3854	39.9844
14	11	5	153Sp23	137	12	125		41	3	3	27 Sp8	102	20	82
14	1	6	551 Sp14	103	41	62		41	1	3	27 Sp8	90	16	74
14	2	6	285 Sp0	123	37	86		41	5	3	27 Sp8	89	20	69
14	3	6	551 Sp14	96	41	55		41	1	5	27 Sp8	75	20	55
14	4	6	285 Sp0	195	41	154		43	2	7	270 Sp0	193	41	152
14	5	6	551 Sp14	79	29	50		43	2	9	270 Sp0	118	46	72		270 Sp0	63	6.97615	11.0733
14	6	6	285 Sp0	115	20	95		43	6	7	270 Sp0	111	46	65
14	7	6	353 Sp0	174	12	162		43	6	9	270 Sp0	108	50	58
14	8	6	empty	62	12	50		43	4	7	270 Sp0	103	46	57
14	9	6	353 Sp0	78	16	62		43	4	9	270 Sp0	100	50	50
14	10	6	empty	107	20	87		44	6	9	271 Sp0	128	41	87
14	11	6	353 Sp0	125	16	109		44	2	9	271 Sp0	106	50	56		271 Sp0	47	6.8313	14.5347
14	1	7	94 Sp0	134	37	97		44	2	7	271 Sp0	98	50	48
14	2	7	376 Sp22	91	37	54		44	4	9	271 Sp0	64	20	44
14	3	7	94 Sp0	287	41	246		44	4	7	271 Sp0	52	12	40
14	4	7	376 Sp22	149	41	108		44	6	7	271 Sp0	56	20	36
14	5	7	94 Sp0	82	29	53		39	6	9	271 Sp8	631	41	590
14	6	7	376 Sp22	82	16	66		39	6	7	271 Sp8	253	41	212		271 Sp8	111.5	67.6585	60.6802
14	7	7	132 Sp0	124	12	112		39	4	7	271 Sp8	136	46	90
14	8	7	0	105	12	93		39	4	9	271 Sp8	114	37	77
14	9	7	132 Sp0	87	16	71		39	2	7	271 Sp8	100	33	67
14	10	7	0	160	16	144		39	2	9	271 Sp8	83	29	54
14	11	7	132 Sp0	77	16	61		40	4	9	272 Sp8	65	8	57
14	1	8	551 Sp14	140	37	103		40	2	9	272 Sp8	91	37	54		272 Sp8	47.75	7.32006	15.33
14	2	8	285 Sp0	93	37	56		40	6	9	272 Sp8	66	12	54
14	3	8	551 Sp14	89	41	48		40	6	7	272 Sp8	59	16	43
14	4	8	285 Sp0	107	46	61		40	2	7	272 Sp8	81	41	40
14	5	8	551 Sp14	96	37	59		40	4	7	272 Sp8	52	16	36
14	6	8	285 Sp0	110	20	90		35	6	7	273 Sp8	335	29	306
14	7	8	353 Sp0	121	12	109		35	2	7	273 Sp8	96	20	76		273 Sp8	61.25	10.6888	17.4511
14	8	8	empty	67	12	55		35	4	7	273 Sp8	91	29	62
14	9	8	353 Sp0	106	16	90		35	2	9	273 Sp8	84	29	55
14	10	8	empty	55	12	43		35	6	9	273 Sp8	85	33	52
14	11	8	353 Sp0	69	12	57		35	4	9	273 Sp8	65	33	32
14	1	9	94 Sp0	99	41	58		31	4	7	274 Sp0	126	33	93
14	2	9	376 Sp22	73	41	32		31	2	9	274 Sp0	115	33	82		274 Sp0	69	8.98146	13.0166
14	3	9	94 Sp0	160	41	119		31	6	9	274 Sp0	105	37	68
14	4	9	376 Sp22	116	41	75		31	2	7	274 Sp0	88	25	63
14	5	9	94 Sp0	80	33	47		31	4	9	274 Sp0	104	41	63
14	6	9	376 Sp22	103	29	74		31	6	7	274 Sp0	85	25	60
14	7	9	132 Sp0	124	16	108		32	2	7	275 Sp0	139	20	119
14	8	9	empty	59	12	47		32	2	9	275 Sp0	104	20	84		275 Sp0	60.25	18.8392	31.2684
14	9	9	132 Sp0	317	8	309		32	6	7	275 Sp0	77	12	65
14	10	9	empty	81	8	73		32	4	7	275 Sp0	68	16	52
14	11	9	132 Sp0	95	8	87		32	4	9	275 Sp0	56	16	40
14	1	10	Grid Marker	83	41	42		32	6	9	275 Sp0	39	8	31
14	2	10	Grid Marker	101	41	60		27	4	7	277 Sp8	93	8	85
14	3	10	empty	108	41	67		27	2	7	277 Sp8	85	12	73		277 Sp8	66.75	7.58837	11.3683
14	4	10	empty	110	46	64		27	6	7	277 Sp8	79	8	71
14	5	10	empty	229	41	188		27	6	9	277 Sp8	79	12	67
14	6	10	empty	179	25	154		27	4	9	277 Sp8	64	8	56
14	7	10	empty	84	16	68		27	2	9	277 Sp8	62	8	54
14	8	10	empty	60	10	50		28	6	7	278 Sp8	94	8	86
14	9	10	empty	37	8	29		28	4	9	278 Sp8	52	8	44		278 Sp8	42.5	1.29099	3.03763
14	10	10	empty	51	4	47		28	6	9	278 Sp8	51	8	43
14	11	10	empty	61	4	57		28	2	7	278 Sp8	62	20	42
15	1	1	empty	131	25	106		28	4	7	278 Sp8	53	12	41
15	2	1	empty	339	37	302		28	2	9	278 Sp8	53	12	41
15	3	1	empty	171	37	134		21	6	8	280 Sp0	194	25	169
15	4	1	empty	100	29	71		21	6	6	280 Sp0	166	25	141		280 Sp0	111	36.9414	33.2805
15	5	1	empty	132	29	103		21	4	6	280 Sp0	158	20	138
15	6	1	empty	134	33	101		21	4	8	280 Sp0	128	25	103
15	7	1	empty	88	37	51		21	2	8	280 Sp0	70	8	62
15	8	1	empty	115	41	74		21	2	6	280 Sp0	50	8	42
15	9	1	Grid Marker	123	33	90		22	4	6	281 Sp0	163	25	138
15	10	1	Grid Marker	324	33	291		22	2	6	281 Sp0	116	25	91		281 Sp0	79.5	12.7148	15.9935
15	11	1	Grid Marker	314	41	273		22	6	8	281 Sp0	110	20	90
15	1	2	538 Sp14	194	25	169		22	4	8	281 Sp0	102	33	69
15	2	2	337 Sp12	68	37	31		22	6	6	281 Sp0	88	20	68
15	3	2	538 Sp14	77	33	44		22	2	8	281 Sp0	76	25	51
15	4	2	337 Sp12	74	25	49		17	6	6	282 Sp0	189	29	160
15	5	2	538 Sp14	76	25	51		17	4	8	282 Sp0	163	25	138		282 Sp0	109.5	31.4166	28.6909
15	6	2	337 Sp12	51	29	22		17	6	8	282 Sp0	164	29	135
15	7	2	515 Sp24	126	37	89		17	4	6	282 Sp0	112	25	87
15	8	2	empty	803	33	770		17	2	6	282 Sp0	86	8	78
15	9	2	515 Sp24	152	33	119		17	2	8	282 Sp0	80	8	72
15	10	2	empty	171	33	138		18	4	6	283 Sp0	232	20	212
15	11	2	515 Sp24	210	37	173		18	6	8	283 Sp0	117	8	109		283 Sp0	89.75	13.5	15.0418
15	1	3	0	152	20	132		18	2	8	283 Sp0	114	25	89
15	2	3	580 Sp25	109	37	72		18	6	6	283 Sp0	94	12	82
15	3	3	0	183	29	154		18	2	6	283 Sp0	104	25	79
15	4	3	580 Sp25	109	20	89		18	4	8	283 Sp0	80	25	55
15	5	3	0	322	20	302		13	6	6	284 Sp0	268	37	231
15	6	3	580 Sp25	83	25	58		13	6	8	284 Sp0	224	37	187		284 Sp0	115	49.7192	43.2341
15	7	3	162 Sp14	89	29	60		13	4	6	284 Sp0	138	29	109
15	8	3	0	191	29	162		13	2	6	284 Sp0	93	8	85
15	9	3	162 Sp14	96	33	63		13	2	8	284 Sp0	87	8	79
15	10	3	0	376	33	343		13	4	8	284 Sp0	88	29	59
15	11	3	162 Sp14	180	37	143		14	4	6	285 Sp0	195	41	154
15	1	4	538 Sp14	86	20	66		14	6	6	285 Sp0	115	20	95		285 Sp0	83	15.1217	18.2189
15	2	4	337 Sp12	66	33	33		14	6	8	285 Sp0	110	20	90
15	3	4	538 Sp14	115	25	90		14	2	6	285 Sp0	123	37	86
15	4	4	337 Sp12	87	16	71		14	4	8	285 Sp0	107	46	61
15	5	4	538 Sp14	181	20	161		14	2	8	285 Sp0	93	37	56
15	6	4	337 Sp12	106	25	81		9	4	8	286 Sp0	266	33	233
15	7	4	515 Sp24	165	29	136		9	6	6	286 Sp0	220	33	187		286 Sp0	122.25	45.3091	37.0627
15	8	4	empty	108	29	79		9	2	6	286 Sp0	128	8	120
15	9	4	515 Sp24	115	29	86		9	4	6	286 Sp0	118	25	93
15	10	4	empty	88	33	55		9	6	8	286 Sp0	126	37	89
15	11	4	515 Sp24	155	33	122		9	2	8	286 Sp0	100	20	80
15	1	5	0	128	20	108		10	4	8	287 Sp8	1896	46	1850
15	2	5	580 Sp25	130	29	101		10	2	6	287 Sp8	1160	37	1123		287 Sp8	689.25	319.343	46.332
15	3	5	0	124	25	99		10	6	6	287 Sp8	732	29	703
15	4	5	580 Sp25	95	20	75		10	2	8	287 Sp8	605	46	559
15	5	5	0	125	25	100		10	6	8	287 Sp8	405	33	372
15	6	5	580 Sp25	113	29	84		10	4	6	287 Sp8	401	41	360
15	7	5	162 Sp14	95	29	66		42	5	5	29 Sp8	212	37	175
15	8	5	0	201	29	172		42	1	5	29 Sp8	176	41	135		29 Sp8	89.5	33.551	37.4871
15	9	5	162 Sp14	94	29	65		42	3	3	29 Sp8	128	37	91
15	10	5	0	164	33	131		42	3	5	29 Sp8	122	46	76
15	11	5	162 Sp14	120	56	64		42	5	3	29 Sp8	93	37	56
15	1	6	561 Sp	163	20	143		42	1	3	29 Sp8	93	41	52
15	2	6	305 Sp0	283	25	258		5	2	8	295 Sp14	271	16	255
15	3	6	561 Sp	136	25	111		5	6	6	295 Sp14	228	50	178		295 Sp14	92.25	58.4202	63.3281
15	4	6	305 Sp0	245	25	220		5	6	8	295 Sp14	125	50	75
15	5	6	561 Sp	77	25	52		5	2	6	295 Sp14	102	33	69
15	6	6	305 Sp0	602	25	577		5	4	8	295 Sp14	84	37	47
15	7	6	364 Sp0	139	29	110		5	4	6	295 Sp14	74	41	33
15	8	6	empty	97	25	72		6	2	6	297 Sp0	371	54	317
15	9	6	364 Sp0	77	25	52		6	4	6	297 Sp0	224	54	170		297 Sp0	97	48.983	50.4979
15	10	6	empty	142	33	109		6	4	8	297 Sp0	174	96	78
15	11	6	364 Sp0	95	54	41		6	2	8	297 Sp0	163	88	75
15	1	7	100 Sp16	60	16	44		6	6	6	297 Sp0	90	25	65
15	2	7	389 Sp22	111	25	86		6	6	8	297 Sp0	148	88	60
15	3	7	100 Sp16	144	25	119		1	2	8	298 Sp0	174	29	145
15	4	7	389 Sp22	74	25	49		1	6	6	298 Sp0	169	29	140		298 Sp0	123.25	15.5215	12.5935
15	5	7	100 Sp16	150	25	125		1	2	6	298 Sp0	161	29	132
15	6	7	389 Sp22	84	25	59		1	4	8	298 Sp0	144	29	115
15	7	7	141 Sp8	152	25	127		1	4	6	298 Sp0	139	33	106
15	8	7	0	175	25	150		1	6	8	298 Sp0	104	25	79
15	9	7	141 Sp8	88	25	63		2	4	6	299 Sp0	125	0	125
15	10	7	0	154	29	125		2	4	8	299 Sp0	112	4	108		299 Sp0	81.25	20.6135	25.3705
15	11	7	141 Sp8	82	33	49		2	6	8	299 Sp0	86	0	86
15	1	8	561 Sp	72	12	60		2	2	8	299 Sp0	82	12	70
15	2	8	305 Sp0	408	20	388		2	2	6	299 Sp0	69	8	61
15	3	8	561 Sp	125	25	100		2	6	6	299 Sp0	24	0	24
15	4	8	305 Sp0	182	29	153		37	5	3	30 Sp8	101	16	85
15	5	8	561 Sp	71	29	42		37	5	5	30 Sp8	80	12	68		30 Sp8	58	6.87992	11.8619
15	6	8	305 Sp0	240	25	215		37	3	3	30 Sp8	73	16	57
15	7	8	364 Sp0	128	25	103		37	1	5	30 Sp8	70	16	54
15	8	8	empty	84	25	59		37	1	3	30 Sp8	65	12	53
15	9	8	364 Sp0	118	29	89		37	3	5	30 Sp8	65	25	40
15	10	8	empty	132	29	103		23	4	6	300 Sp0	103	12	91
15	11	8	364 Sp0	121	33	88		23	2	8	300 Sp0	99	8	91		300 Sp0	84.5	6.80686	8.05545
15	1	9	100 Sp16	69	8	61		23	2	6	300 Sp0	95	8	87
15	2	9	389 Sp22	87	12	75		23	6	8	300 Sp0	101	16	85
15	3	9	100 Sp16	96	25	71		23	6	6	300 Sp0	91	16	75
15	4	9	389 Sp22	109	33	76		23	4	8	300 Sp0	55	12	43
15	5	9	100 Sp16	98	29	69		24	2	6	301 Sp0	175	25	150
15	6	9	389 Sp22	98	25	73		24	6	6	301 Sp0	72	12	60		301 Sp0	55.25	3.59398	6.50493
15	7	9	141 Sp8	78	25	53		24	4	8	301 Sp0	72	16	56
15	8	9	empty	85	29	56		24	2	8	301 Sp0	73	20	53
15	9	9	141 Sp8	115	29	86		24	4	6	301 Sp0	64	12	52
15	10	9	empty	107	29	78		24	6	8	301 Sp0	62	12	50
15	11	9	141 Sp8	98	29	69		19	2	8	302 Sp0	576	12	564
15	1	10	Grid Marker	106	4	102		19	2	6	302 Sp0	317	12	305		302 Sp0	126.75	119.03	93.9096
15	2	10	Grid Marker	296	12	284		19	4	8	302 Sp0	97	20	77
15	3	10	empty	71	16	55		19	4	6	302 Sp0	79	16	63
15	4	10	empty	92	29	63		19	6	8	302 Sp0	78	16	62
15	5	10	empty	79	29	50		19	6	6	302 Sp0	64	16	48
15	6	10	empty	92	29	63		20	6	6	303 Sp0	70	8	62
15	7	10	empty	102	25	77		20	6	8	303 Sp0	70	8	62		303 Sp0	53	6.8313	12.8892
15	8	10	empty	169	25	144		20	2	6	303 Sp0	83	29	54
15	9	10	empty	305	25	280		20	4	8	303 Sp0	66	16	50
15	10	10	empty	108	29	79		20	2	8	303 Sp0	71	25	46
15	11	10	empty	82	29	53		20	4	6	303 Sp0	61	16	45
16	1	1	empty	322	46	276		15	6	6	305 Sp0	602	25	577
16	2	1	empty	85	37	48		15	2	8	305 Sp0	408	20	388		305 Sp0	270.25	80.8141	29.9035
16	3	1	empty	73	25	48		15	2	6	305 Sp0	283	25	258
16	4	1	empty	67	16	51		15	4	6	305 Sp0	245	25	220
16	5	1	empty	56	12	44		15	6	8	305 Sp0	240	25	215
16	6	1	empty	61	12	49		15	4	8	305 Sp0	182	29	153
16	7	1	empty	50	16	34		16	2	8	306 Sp0	120	33	87
16	8	1	empty	57	16	41		16	4	6	306 Sp0	104	29	75		306 Sp0	73	1.63299	2.23698
16	9	1	Grid Marker	199	16	183		16	4	8	306 Sp0	98	25	73
16	10	1	Grid Marker	176	16	160		16	6	8	306 Sp0	85	12	73
16	11	1	Grid Marker	235	16	219		16	6	6	306 Sp0	87	16	71
16	1	2	539 Sp21	131	41	90		16	2	6	306 Sp0	96	41	55
16	2	2	0	934	37	897		11	4	6	307 Sp10	214	25	189
16	3	2	539 Sp21	96	25	71		11	6	6	307 Sp10	121	29	92		307 Sp10	70.25	17.2119	24.5009
16	4	2	0	218	16	202		11	2	8	307 Sp10	96	25	71
16	5	2	539 Sp21	53	8	45		11	4	8	307 Sp10	97	29	68
16	6	2	0	243	8	235		11	6	8	307 Sp10	83	33	50
16	7	2	516 Sp19	93	12	81		11	2	6	307 Sp10	78	41	37
16	8	2	empty	46	12	34		38	5	3	31 Sp0	338	46	292
16	9	2	516 Sp19	78	12	66		38	3	5	31 Sp0	245	46	199		31 Sp0	118.5	56.5951	47.7595
16	10	2	empty	53	16	37		38	5	5	31 Sp0	160	46	114
16	11	2	516 Sp19	80	16	64		38	3	3	31 Sp0	132	41	91
16	1	3	121 Sp8	520	37	483		38	1	5	31 Sp0	116	46	70
16	2	3	581 Sp0	105	37	68		38	1	3	31 Sp0	62	25	37
16	3	3	121 Sp8	125	37	88		33	1	3	31 Sp8	59	4	55
16	4	3	581 Sp0	71	25	46		33	3	3	31 Sp8	55	4	51		31 Sp8	45.25	6.0208	13.3056
16	5	3	121 Sp8	59	12	47		33	1	5	31 Sp8	52	4	48
16	6	3	581 Sp0	46	12	34		33	3	5	31 Sp8	53	8	45
16	7	3	163 Sp8	173	12	161		33	5	3	31 Sp8	37	0	37
16	8	3	0	288	12	276		33	5	5	31 Sp8	35	0	35
16	9	3	163 Sp8	77	16	61		7	4	8	312 Sp8	141	54	87
16	10	3	0	323	16	307		7	2	6	312 Sp8	99	25	74		312 Sp8	52.25	15.13	28.9569
16	11	3	163 Sp8	67	16	51		7	6	8	312 Sp8	105	54	51
16	1	4	539 Sp21	930	33	897		7	4	6	312 Sp8	47	4	43
16	2	4	0	196	33	163		7	2	8	312 Sp8	103	62	41
16	3	4	539 Sp21	224	37	187		7	6	6	312 Sp8	42	4	38
16	4	4	0	606	29	577		8	4	6	313 Sp12	99	8	91
16	5	4	539 Sp21	71	12	59		8	6	6	313 Sp12	69	8	61		313 Sp12	50	12.7017	25.4034
16	6	4	0	175	12	163		8	6	8	313 Sp12	81	20	61
16	7	4	516 Sp19	70	12	58		8	2	8	313 Sp12	68	29	39
16	8	4	empty	46	12	34		8	4	8	313 Sp12	59	20	39
16	9	4	516 Sp19	125	16	109		8	2	6	313 Sp12	41	8	33
16	10	4	empty	51	16	35		3	2	6	314 Sp0	36	0	36
16	11	4	516 Sp19	66	16	50		3	4	6	314 Sp0	33	0	33		314 Sp0	27	5.35413	19.8301
16	1	5	121 Sp8	117	67	50		3	6	8	314 Sp0	30	0	30
16	2	5	581 Sp0	79	41	38		3	4	8	314 Sp0	23	0	23
16	3	5	121 Sp8	114	37	77		3	6	6	314 Sp0	22	0	22
16	4	5	581 Sp0	101	29	72		3	2	8	314 Sp0	20	0	20
16	5	5	121 Sp8	65	12	53		21	4	2	315 Sp0	1520	20	1500
16	6	5	581 Sp0	75	12	63		21	6	2	315 Sp0	115	29	86		315 Sp0	68.5	12.0692	17.6193
16	7	5	163 Sp8	71	12	59		21	4	4	315 Sp0	92	25	67
16	8	5	0	292	16	276		21	6	4	315 Sp0	86	25	61
16	9	5	163 Sp8	274	16	258		21	2	2	315 Sp0	64	4	60
16	10	5	0	409	16	393		21	2	4	315 Sp0	52	8	44
16	11	5	163 Sp8	58	20	38		22	4	2	316 Sp0	310	25	285
16	1	6	0	246	83	163		22	2	2	316 Sp0	141	25	116		316 Sp0	105.5	8.34666	7.91152
16	2	6	306 Sp0	96	41	55		22	2	4	316 Sp0	133	25	108
16	3	6	0	112	33	79		22	6	2	316 Sp0	117	16	101
16	4	6	306 Sp0	104	29	75		22	6	4	316 Sp0	113	16	97
16	5	6	0	72	16	56		22	4	4	316 Sp0	117	25	92
16	6	6	306 Sp0	87	16	71		17	6	4	317 Sp0	198	29	169
16	7	6	365 Sp0	107	12	95		17	4	4	317 Sp0	192	37	155		317 Sp0	131.5	20.9523	15.9333
16	8	6	empty	47	16	31		17	6	2	317 Sp0	169	29	140
16	9	6	365 Sp0	68	16	52		17	4	2	317 Sp0	145	20	125
16	10	6	empty	52	12	40		17	2	4	317 Sp0	114	8	106
16	11	6	365 Sp0	89	16	73		17	2	2	317 Sp0	100	8	92
16	1	7	101 Sp8	107	41	66		34	5	5	32 Sp0	376	29	347
16	2	7	390 Sp21	138	37	101		34	3	5	32 Sp0	160	41	119		32 Sp0	110.75	9.10586	8.22199
16	3	7	101 Sp8	102	33	69		34	5	3	32 Sp0	149	31	118
16	4	7	390 Sp21	302	29	273		34	1	3	32 Sp0	142	37	105
16	5	7	101 Sp8	59	16	43		34	3	3	32 Sp0	138	37	101
16	6	7	390 Sp21	76	12	64		34	1	5	32 Sp0	117	37	80
16	7	7	142 Sp8	77	12	65		29	5	3	32 Sp8	99	8	91
16	8	7	0	261	12	249		29	5	5	32 Sp8	65	12	53		32 Sp8	39.75	9.63933	24.2499
16	9	7	142 Sp8	61	16	45		29	1	5	32 Sp8	43	4	39
16	10	7	0	376	16	360		29	3	3	32 Sp8	41	4	37
16	11	7	142 Sp8	70	16	54		29	1	3	32 Sp8	34	4	30
16	1	8	0	91	33	58		29	3	5	32 Sp8	23	4	19
16	2	8	306 Sp0	120	33	87		18	2	2	320 Sp8	328	37	291
16	3	8	0	115	33	82		18	6	2	320 Sp8	139	16	123		320 Sp8	96.25	21.6545	22.4982
16	4	8	306 Sp0	98	25	73		18	4	4	320 Sp8	130	33	97
16	5	8	0	70	16	54		18	4	2	320 Sp8	128	33	95
16	6	8	306 Sp0	85	12	73		18	6	4	320 Sp8	86	16	70
16	7	8	365 Sp0	81	12	69		18	2	4	320 Sp8	84	25	59
16	8	8	empty	50	16	34		13	2	4	321 Sp8	179	8	171
16	9	8	365 Sp0	76	20	56		13	6	2	321 Sp8	200	37	163		321 Sp8	127.75	41.9156	32.8106
16	10	8	empty	57	16	41		13	4	4	321 Sp8	188	29	159
16	11	8	365 Sp0	72	16	56		13	6	4	321 Sp8	152	37	115
16	1	9	101 Sp8	200	29	171		13	4	2	321 Sp8	99	25	74
16	2	9	390 Sp21	132	29	103		13	2	2	321 Sp8	49	8	41
16	3	9	101 Sp8	75	25	50		14	4	2	322 Sp12	191	46	145
16	4	9	390 Sp21	66	16	50		14	4	4	322 Sp12	157	41	116		322 Sp12	100	18.1842	18.1842
16	5	9	101 Sp8	80	12	68		14	6	4	322 Sp12	128	16	112
16	6	9	390 Sp21	97	12	85		14	2	2	322 Sp12	146	50	96
16	7	9	142 Sp8	63	16	47		14	2	4	322 Sp12	117	41	76
16	8	9	empty	52	16	36		14	6	2	322 Sp12	68	25	43
16	9	9	142 Sp8	62	20	42		9	4	4	324 Sp10	1054	20	1034
16	10	9	empty	71	16	55		9	6	2	324 Sp10	537	29	508		324 Sp10	430.75	79.2228	18.3918
16	11	9	142 Sp8	70	20	50		9	6	4	324 Sp10	518	29	489
16	1	10	Grid Marker	180	29	151		9	4	2	324 Sp10	395	20	375
16	2	10	Grid Marker	95	25	70		9	2	2	324 Sp10	359	8	351
16	3	10	empty	65	16	49		9	2	4	324 Sp10	302	8	294
16	4	10	empty	59	12	47		10	4	4	325 Sp10	401	37	364
16	5	10	empty	51	12	39		10	2	4	325 Sp10	270	33	237		325 Sp10	184.75	41.1045	22.2487
16	6	10	empty	43	12	31		10	2	2	325 Sp10	239	41	198
16	7	10	empty	44	16	28		10	4	2	325 Sp10	205	50	155
16	8	10	empty	106	20	86		10	6	2	325 Sp10	190	41	149
16	9	10	empty	83	16	67		10	6	4	325 Sp10	142	25	117
16	10	10	empty	55	20	35		5	6	4	325 Sp12	230	33	197
16	11	10	empty	55	20	35		5	4	4	325 Sp12	196	25	171		325 Sp12	128.5	37.5455	29.2183
17	1	1	empty	74	4	70		5	2	2	325 Sp12	165	16	149
17	2	1	empty	123	8	115		5	4	2	325 Sp12	120	20	100
17	3	1	empty	60	12	48		5	6	2	325 Sp12	131	37	94
17	4	1	empty	119	25	94		5	2	4	325 Sp12	92	16	76
17	5	1	empty	95	29	66		6	4	4	327 Sp10	153	29	124
17	6	1	empty	89	37	52		6	2	2	327 Sp10	116	20	96		327 Sp10	77	19.0263	24.7095
17	7	1	empty	315	37	278		6	2	4	327 Sp10	121	37	84
17	8	1	empty	115	33	82		6	6	4	327 Sp10	85	8	77
17	9	1	Grid Marker	144	33	111		6	4	2	327 Sp10	59	8	51
17	10	1	Grid Marker	154	33	121		6	6	2	327 Sp10	33	4	29
17	11	1	Grid Marker	227	33	194		1	4	4	329 Sp10	1165	37	1128
17	1	2	525 Sp21	34	4	30		1	2	2	329 Sp10	779	16	763		329 Sp10	355	272.001	76.6201
17	2	2	317 Sp0	100	8	92		1	2	4	329 Sp10	245	25	220
17	3	2	525 Sp21	81	12	69		1	6	2	329 Sp10	227	8	219
17	4	2	317 Sp0	145	20	125		1	6	4	329 Sp10	238	20	218
17	5	2	525 Sp21	179	29	150		1	4	2	329 Sp10	161	33	128
17	6	2	317 Sp0	169	29	140		30	3	5	33 Sp0	138	25	113
17	7	2	502 Sp10	226	29	197		30	1	5	33 Sp0	126	20	106		33 Sp0	77.5	19.6384	25.3399
17	8	2	empty	209	29	180		30	5	3	33 Sp0	95	20	75
17	9	2	502 Sp10	191	29	162		30	5	5	33 Sp0	85	20	65
17	10	2	empty	112	33	79		30	3	3	33 Sp0	89	25	64
17	11	2	502 Sp10	173	33	140		30	1	3	33 Sp0	88	25	63
17	1	3	108 Sp8	43	4	39		25	5	3	33 Sp8	76	20	56
17	2	3	571 Sp21	56	8	48		25	3	5	33 Sp8	59	16	43		33 Sp8	39	5.65685	14.5048
17	3	3	108 Sp8	65	12	53		25	5	5	33 Sp8	68	25	43
17	4	3	571 Sp21	101	33	68		25	3	3	33 Sp8	47	8	39
17	5	3	108 Sp8	94	29	65		25	1	3	33 Sp8	35	4	31
17	6	3	571 Sp21	132	29	103		25	1	5	33 Sp8	28	4	24
17	7	3	152 Sp14	75	25	50		2	4	2	330 Sp10	726	0	726
17	8	3	0	304	29	275		2	2	4	330 Sp10	435	4	431		330 Sp10	139	194.893	140.211
17	9	3	152 Sp14	98	25	73		2	2	2	330 Sp10	57	4	53
17	10	3	0	385	29	356		2	4	4	330 Sp10	42	0	42
17	11	3	152 Sp14	86	29	57		2	6	2	330 Sp10	30	0	30
17	1	4	525 Sp21	35	4	31		2	6	4	330 Sp10	27	0	27
17	2	4	317 Sp0	114	8	106		23	4	4	331 Sp9	267	12	255
17	3	4	525 Sp21	61	20	41		23	4	2	331 Sp9	80	12	68		331 Sp9	55.25	13.048	23.6163
17	4	4	317 Sp0	192	37	155		23	6	4	331 Sp9	74	12	62
17	5	4	525 Sp21	54	33	21		23	2	2	331 Sp9	65	12	53
17	6	4	317 Sp0	198	29	169		23	6	2	331 Sp9	54	16	38
17	7	4	502 Sp10	187	29	158		23	2	4	331 Sp9	38	8	30
17	8	4	empty	102	25	77		24	2	2	332 Sp9	83	20	63
17	9	4	502 Sp10	159	25	134		24	6	2	332 Sp9	69	8	61		332 Sp9	53	7.07107	13.3416
17	10	4	empty	101	29	72		24	4	4	332 Sp9	67	12	55
17	11	4	502 Sp10	217	29	188		24	2	4	332 Sp9	77	25	52
17	1	5	108 Sp8	57	4	53		24	6	4	332 Sp9	52	8	44
17	2	5	571 Sp21	43	8	35		24	4	2	332 Sp9	49	8	41
17	3	5	108 Sp8	74	16	58		19	2	2	333 Sp14	87	16	71
17	4	5	571 Sp21	138	29	109		19	4	4	333 Sp14	85	16	69		333 Sp14	62.75	5.56028	8.861
17	5	5	108 Sp8	94	29	65		19	4	2	333 Sp14	77	12	65
17	6	5	571 Sp21	359	29	330		19	6	4	333 Sp14	81	20	61
17	7	5	152 Sp14	99	29	70		19	2	4	333 Sp14	64	8	56
17	8	5	0	334	29	305		19	6	2	333 Sp14	70	20	50
17	9	5	152 Sp14	219	25	194		20	6	2	336 Sp12	84	8	76
17	10	5	0	791	25	766		20	2	2	336 Sp12	92	25	67		336 Sp12	54.75	13.8173	25.237
17	11	5	152 Sp14	168	29	139		20	2	4	336 Sp12	89	29	60
17	1	6	548 Sp10	63	4	59		20	4	4	336 Sp12	73	16	57
17	2	6	282 Sp0	86	8	78		20	4	2	336 Sp12	47	12	35
17	3	6	548 Sp10	98	16	82		20	6	4	336 Sp12	40	8	32
17	4	6	282 Sp0	112	25	87		15	6	4	337 Sp12	106	25	81
17	5	6	548 Sp10	144	25	119		15	4	4	337 Sp12	87	16	71		337 Sp12	46	18.5113	40.2419
17	6	6	282 Sp0	189	29	160		15	4	2	337 Sp12	74	25	49
17	7	6	0	303	29	274		15	2	4	337 Sp12	66	33	33
17	8	6	empty	95	29	66		15	2	2	337 Sp12	68	37	31
17	9	6	0	285	25	260		15	6	2	337 Sp12	51	29	22
17	10	6	empty	117	25	92		26	3	3	34 Sp0	206	25	181
17	11	6	0	217	25	192		26	1	3	34 Sp0	111	20	91		34 Sp0	78.25	15.3921	19.6704
17	1	7	92 Sp0	45	4	41		26	5	5	34 Sp0	113	25	88
17	2	7	373 Sp12	48	8	40		26	1	5	34 Sp0	102	25	77
17	3	7	92 Sp0	113	12	101		26	3	5	34 Sp0	86	29	57
17	4	7	373 Sp12	111	25	86		26	5	3	34 Sp0	78	25	53
17	5	7	92 Sp0	315	29	286		47	3	5	34 Sp8	504	33	471
17	6	7	373 Sp12	111	29	82		47	5	3	34 Sp8	277	46	231		34 Sp8	133	68.2984	51.3522
17	7	7	129 Sp0	97	29	68		47	1	3	34 Sp8	153	25	128
17	8	7	0	461	25	436		47	3	3	34 Sp8	132	41	91
17	9	7	129 Sp0	156	33	123		47	1	5	34 Sp8	98	16	82
17	10	7	0	328	29	299		47	5	5	34 Sp8	111	41	70
17	11	7	129 Sp0	100	25	75		12	4	4	341 Sp8	400	134	266
17	1	8	548 Sp10	84	4	80		12	2	2	341 Sp8	289	163	126		341 Sp8	64.75	44.9843	69.4738
17	2	8	282 Sp0	80	8	72		12	2	4	341 Sp8	213	142	71
17	3	8	548 Sp10	80	16	64		12	4	2	341 Sp8	162	130	32
17	4	8	282 Sp0	163	25	138		12	6	2	341 Sp8	168	138	30
17	5	8	548 Sp10	97	29	68		12	6	4	341 Sp8	144	117	27
17	6	8	282 Sp0	164	29	135		7	6	2	342 Sp8	235	0	235
17	7	8	0	236	29	207		7	6	4	342 Sp8	68	0	68		342 Sp8	44.5	17.0783	38.3781
17	8	8	empty	101	33	68		7	2	4	342 Sp8	46	0	46
17	9	8	0	110	33	77		7	2	2	342 Sp8	34	0	34
17	10	8	empty	59	29	30		7	4	2	342 Sp8	30	0	30
17	11	8	0	272	25	247		7	4	4	342 Sp8	26	0	26
17	1	9	92 Sp0	61	4	57		8	2	2	343 Sp19	257	4	253
17	2	9	373 Sp12	63	8	55		8	4	4	343 Sp19	67	4	63		343 Sp19	49.75	12.5797	25.2859
17	3	9	92 Sp0	77	12	65		8	6	2	343 Sp19	58	4	54
17	4	9	373 Sp12	134	20	114		8	2	4	343 Sp19	53	4	49
17	5	9	92 Sp0	161	29	132		8	6	4	343 Sp19	37	4	33
17	6	9	373 Sp12	71	29	42		8	4	2	343 Sp19	33	4	29
17	7	9	129 Sp0	98	33	65		3	2	2	345 Sp12	30	0	30
17	8	9	empty	146	37	109		3	4	2	345 Sp12	29	0	29		345 Sp12	26.75	2.06155	7.70674
17	9	9	129 Sp0	808	33	775		3	2	4	345 Sp12	27	0	27
17	10	9	empty	132	29	103		3	6	4	345 Sp12	27	0	27
17	11	9	129 Sp0	68	25	43		3	6	2	345 Sp12	24	0	24
17	1	10	Grid Marker	319	4	315		3	4	4	345 Sp12	21	0	21
17	2	10	Grid Marker	129	4	125		21	9	8	346 Sp12	301	25	276
17	3	10	empty	57	12	45		21	9	6	346 Sp12	90	25	65		346 Sp12	60.75	4.19325	6.90247
17	4	10	empty	158	20	138		21	7	8	346 Sp12	87	25	62
17	5	10	empty	134	33	101		21	7	6	346 Sp12	86	25	61
17	6	10	empty	107	37	70		21	11	8	346 Sp12	75	20	55
17	7	10	empty	153	37	116		21	11	6	346 Sp12	69	29	40
17	8	10	empty	335	41	294		22	9	6	347 Sp20	374	8	366
17	9	10	empty	409	41	368		22	7	8	347 Sp20	135	16	119		347 Sp20	99.25	21.6083	21.7715
17	10	10	empty	133	37	96		22	7	6	347 Sp20	121	12	109
17	11	10	empty	69	29	40		22	11	8	347 Sp20	108	8	100
18	1	1	empty	199	33	166		22	11	6	347 Sp20	77	8	69
18	2	1	empty	95	37	58		22	9	8	347 Sp20	57	8	49
18	3	1	empty	91	41	50		48	3	3	35 Sp8	703	33	670
18	4	1	empty	128	37	91		48	3	5	35 Sp8	119	29	90		35 Sp8	70.25	20.6942	29.4579
18	5	1	empty	117	29	88		48	1	3	35 Sp8	130	46	84
18	6	1	empty	76	20	56		48	5	5	35 Sp8	78	16	62
18	7	1	empty	97	12	85		48	5	3	35 Sp8	65	20	45
18	8	1	empty	134	12	122		48	1	5	35 Sp8	83	46	37
18	9	1	Grid Marker	200	12	188		18	9	6	351 Sp0	93	12	81
18	10	1	Grid Marker	60	8	52		18	11	6	351 Sp0	79	8	71		351 Sp0	56.25	14.66	26.0623
18	11	1	Grid Marker	122	4	118		18	9	8	351 Sp0	74	8	66
18	1	2	526 Sp14	132	33	99		18	7	8	351 Sp0	52	4	48
18	2	2	320 Sp8	328	37	291		18	11	8	351 Sp0	48	8	40
18	3	2	526 Sp14	134	37	97		18	7	6	351 Sp0	46	8	38
18	4	2	320 Sp8	128	33	95		13	11	6	352 Sp0	212	41	171
18	5	2	526 Sp14	159	25	134		13	7	6	352 Sp0	167	41	126		352 Sp0	106.5	13.404	12.5859
18	6	2	320 Sp8	139	16	123		13	7	8	352 Sp0	141	37	104
18	7	2	503 Sp14	74	12	62		13	9	6	352 Sp0	141	41	100
18	8	2	empty	140	12	128		13	9	8	352 Sp0	137	41	96
18	9	2	503 Sp14	76	12	64		13	11	8	352 Sp0	99	37	62
18	10	2	empty	63	8	55		14	7	6	353 Sp0	174	12	162
18	11	2	503 Sp14	40	4	36		14	11	6	353 Sp0	125	16	109		353 Sp0	92.5	22.2186	24.0201
18	1	3	109 Sp0	94	29	65		14	7	8	353 Sp0	121	12	109
18	2	3	572 Sp25	144	33	111		14	9	8	353 Sp0	106	16	90
18	3	3	109 Sp0	371	33	338		14	9	6	353 Sp0	78	16	62
18	4	3	572 Sp25	109	33	76		14	11	8	353 Sp0	69	12	57
18	5	3	109 Sp0	231	20	211		9	11	8	354 Sp0	180	41	139
18	6	3	572 Sp25	121	16	105		9	11	6	354 Sp0	148	37	111		354 Sp0	97.5	15.9269	16.3353
18	7	3	153 Sp0	94	12	82		9	9	8	354 Sp0	152	41	111
18	8	3	0	124	12	112		9	7	8	354 Sp0	129	41	88
18	9	3	153 Sp0	142	12	130		9	7	6	354 Sp0	113	33	80
18	10	3	0	105	12	93		9	9	6	354 Sp0	95	37	58
18	11	3	153 Sp0	65	8	57		10	11	8	355 Sp0	962	16	946
18	1	4	526 Sp14	184	29	155		10	7	6	355 Sp0	244	20	224		355 Sp0	128.25	64.9994	50.6818
18	2	4	320 Sp8	84	25	59		10	7	8	355 Sp0	131	20	111
18	3	4	526 Sp14	149	29	120		10	9	6	355 Sp0	117	20	97
18	4	4	320 Sp8	130	33	97		10	9	8	355 Sp0	106	25	81
18	5	4	526 Sp14	92	25	67		10	11	6	355 Sp0	80	16	64
18	6	4	320 Sp8	86	16	70		5	7	8	356 Sp0	823	54	769
18	7	4	503 Sp14	146	12	134		5	11	6	356 Sp0	231	37	194		356 Sp0	99.25	64.9686	65.4595
18	8	4	empty	141	12	129		5	7	6	356 Sp0	131	46	85
18	9	4	503 Sp14	171	12	159		5	11	8	356 Sp0	145	75	70
18	10	4	empty	230	12	218		5	9	8	356 Sp0	110	62	48
18	11	4	503 Sp14	207	8	199		5	9	6	356 Sp0	88	41	47
18	1	5	109 Sp0	108	29	79		6	11	6	357 Sp0	105	16	89
18	2	5	572 Sp25	113	25	88		6	9	8	357 Sp0	162	96	66		357 Sp0	53.25	9.84463	18.4876
18	3	5	109 Sp0	184	20	164		6	7	6	357 Sp0	78	25	53
18	4	5	572 Sp25	219	25	194		6	9	6	357 Sp0	85	33	52
18	5	5	109 Sp0	107	20	87		6	7	8	357 Sp0	130	88	42
18	6	5	572 Sp25	132	12	120		6	11	8	357 Sp0	125	83	42
18	7	5	153 Sp0	70	12	58		1	7	8	358 Sp0	190	16	174
18	8	5	0	99	12	87		1	7	6	358 Sp0	85	12	73		358 Sp0	61.25	8.26136	13.4879
18	9	5	153 Sp0	96	12	84		1	9	8	358 Sp0	65	4	61
18	10	5	0	62	8	54		1	11	8	358 Sp0	60	4	56
18	11	5	153 Sp0	89	8	81		1	11	6	358 Sp0	55	0	55
18	1	6	549 Sp0	151	25	126		1	9	6	358 Sp0	53	0	53
18	2	6	283 Sp0	104	25	79		2	7	6	359 Sp14	1770	0	1770
18	3	6	549 Sp0	134	20	114		2	9	8	359 Sp14	57	0	57		359 Sp14	45.25	8.4212	18.6104
18	4	6	283 Sp0	232	20	212		2	11	6	359 Sp14	44	0	44
18	5	6	549 Sp0	83	16	67		2	7	8	359 Sp14	43	0	43
18	6	6	283 Sp0	94	12	82		2	11	8	359 Sp14	37	0	37
18	7	6	351 Sp0	46	8	38		2	9	6	359 Sp14	25	0	25
18	8	6	empty	58	8	50		23	9	6	360 Sp0	407	20	387
18	9	6	351 Sp0	93	12	81		23	9	8	360 Sp0	152	25	127		360 Sp0	92.75	24.0607	25.9414
18	10	6	empty	74	8	66		23	7	6	360 Sp0	108	16	92
18	11	6	351 Sp0	79	8	71		23	11	6	360 Sp0	102	25	77
18	1	7	92 Sp8	88	25	63		23	11	8	360 Sp0	100	25	75
18	2	7	374 Sp22	113	25	88		23	7	8	360 Sp0	67	12	55
18	3	7	92 Sp8	79	20	59		24	9	8	361 Sp0	172	16	156
18	4	7	374 Sp22	216	20	196		24	7	6	361 Sp0	92	12	80		361 Sp0	72	7.25718	10.0794
18	5	7	92 Sp8	175	12	163		24	7	8	361 Sp0	87	12	75
18	6	7	374 Sp22	64	8	56		24	11	8	361 Sp0	86	16	70
18	7	7	130 Sp8	134	8	126		24	9	6	361 Sp0	75	12	63
18	8	7	0	95	8	87		24	11	6	361 Sp0	62	16	46
18	9	7	130 Sp8	159	12	147		19	7	6	362 Sp0	175	16	159
18	10	7	0	74	8	66		19	11	6	362 Sp0	102	25	77		362 Sp0	68.5	6.75771	9.86527
18	11	7	130 Sp8	69	8	61		19	9	8	362 Sp0	95	25	70
18	1	8	549 Sp0	131	25	106		19	7	8	362 Sp0	82	16	66
18	2	8	283 Sp0	114	25	89		19	11	8	362 Sp0	90	29	61
18	3	8	549 Sp0	55	25	30		19	9	6	362 Sp0	69	20	49
18	4	8	283 Sp0	80	25	55		20	11	6	363 Sp0	85	12	73
18	5	8	549 Sp0	77	16	61		20	9	6	363 Sp0	75	12	63		363 Sp0	52	9.55685	18.3786
18	6	8	283 Sp0	117	8	109		20	7	8	363 Sp0	65	8	57
18	7	8	351 Sp0	52	4	48		20	9	8	363 Sp0	56	12	44
18	8	8	empty	147	8	139		20	11	8	363 Sp0	60	16	44
18	9	8	351 Sp0	74	8	66		20	7	6	363 Sp0	52	12	40
18	10	8	empty	53	8	45		15	7	6	364 Sp0	139	29	110
18	11	8	351 Sp0	48	8	40		15	7	8	364 Sp0	128	25	103		364 Sp0	83	21.7715	26.2308
18	1	9	92 Sp8	49	25	24		15	9	8	364 Sp0	118	29	89
18	2	9	374 Sp22	133	29	104		15	11	8	364 Sp0	121	33	88
18	3	9	92 Sp8	84	29	55		15	9	6	364 Sp0	77	25	52
18	4	9	374 Sp22	118	25	93		15	11	6	364 Sp0	95	54	41
18	5	9	92 Sp8	106	16	90		16	7	6	365 Sp0	107	12	95
18	6	9	374 Sp22	117	8	109		16	11	6	365 Sp0	89	16	73		365 Sp0	63.5	8.81287	13.8785
18	7	9	130 Sp8	58	8	50		16	7	8	365 Sp0	81	12	69
18	8	9	empty	38	4	34		16	9	8	365 Sp0	76	20	56
18	9	9	130 Sp8	51	8	43		16	11	8	365 Sp0	72	16	56
18	10	9	empty	82	8	74		16	9	6	365 Sp0	68	16	52
18	11	9	130 Sp8	79	8	71		11	9	8	366 Sp14	166	33	133
18	1	10	Grid Marker	134	29	105		11	11	8	366 Sp14	149	46	103		366 Sp14	83.5	15.3514	18.385
18	2	10	Grid Marker	236	29	207		11	9	6	366 Sp14	137	50	87
18	3	10	empty	96	33	63		11	7	6	366 Sp14	110	33	77
18	4	10	empty	77	33	44		11	7	8	366 Sp14	100	33	67
18	5	10	empty	76	20	56		11	11	6	366 Sp14	122	75	47
18	6	10	empty	54	12	42		12	7	8	367 Sp12	148	25	123
18	7	10	empty	128	8	120		12	11	6	367 Sp12	85	37	48		367 Sp12	36.5	9.32738	25.5545
18	8	10	empty	52	4	48		12	9	6	367 Sp12	101	62	39
18	9	10	empty	117	8	109		12	11	8	367 Sp12	58	25	33
18	10	10	empty	52	4	48		12	9	8	367 Sp12	51	25	26
18	11	10	empty	124	4	120		12	7	6	367 Sp12	102	79	23
19	1	1	empty	133	8	125		7	7	8	368 Sp12	229	54	175
19	2	1	empty	62	16	46		7	11	8	368 Sp12	97	33	64		368 Sp12	53.75	10.7819	20.0594
19	3	1	empty	147	12	135		7	9	8	368 Sp12	103	41	62
19	4	1	empty	87	12	75		7	9	6	368 Sp12	50	4	46
19	5	1	empty	172	20	152		7	7	6	368 Sp12	47	4	43
19	6	1	empty	79	20	59		7	11	6	368 Sp12	33	4	29
19	7	1	empty	153	25	128		8	9	6	369 Sp12	50	8	42
19	8	1	empty	104	20	84		8	11	6	369 Sp12	50	8	42		369 Sp12	34.75	6.29153	18.1051
19	9	1	Grid Marker	216	20	196		8	9	8	369 Sp12	54	16	38
19	10	1	Grid Marker	141	25	116		8	7	6	369 Sp12	38	8	30
19	11	1	Grid Marker	78	29	49		8	7	8	369 Sp12	45	16	29
19	1	2	537 Sp14	54	8	46		8	11	8	369 Sp12	43	16	27
19	2	2	333 Sp14	87	16	71		43	3	3	37 Sp0	127	29	98
19	3	2	537 Sp14	89	12	77		43	5	3	37 Sp0	126	37	89		37 Sp0	84.75	3.5	4.12979
19	4	2	333 Sp14	77	12	65		43	1	5	37 Sp0	115	29	86
19	5	2	537 Sp14	88	20	68		43	5	5	37 Sp0	129	46	83
19	6	2	333 Sp14	70	20	50		43	3	5	37 Sp0	127	46	81
19	7	2	514 Sp24	86	20	66		43	1	3	37 Sp0	72	12	60
19	8	2	empty	116	20	96		3	7	6	370 Sp12	50	0	50
[truncated: 3,281 more rows]

## Sheet: Process-2
ChartID_v6	ID	Average	STDEV	%CV		ChartID_v6	ID	Average	STDEV	%CV
4	10 Sp8	92.25	26.5879	28.8216		1	7 Sp8	68.25	19.8725	29.1172
111	100 Sp16	80	26.3565	32.9457		2	8 Sp8	63.75	17.8022	27.9249
110	100 Sp8	66.5	15.6098	23.4734		3	9 Sp8	83.25	33.49	40.2283
112	101 Sp8	63.25	8.92095	14.1043		4	10 Sp8	92.25	26.5879	28.8216
113	102 Sp8	74.75	25.1578	33.656		5	10Sp15	89	20.8966	23.4793
114	103 Sp0	101.75	45.9157	45.126		6	11 Sp8	83	24.9933	30.1124
115	104 Sp8	85.5	35.6698	41.719		7	11 Sp9	42	10.2956	24.5134
116	105 Sp0	51	2.94392	5.77239		8	12 Sp8	111.5	16.9411	15.1938
117	105 Sp10	42.5	16.9017	39.7687		9	13 Sp8	39.75	5.7373	14.4335
118	106 Sp8	43.5	10.1489	23.3308		10	13 Sp11	73.75	10.5	14.2373
119	107 Sp8	63.25	29.8147	47.1379		11	14 Sp8	46.5	12.6095	27.1172
120	108 Sp0	162.75	162.315	99.7329		12	15 Sp8	88.5	12.7932	14.4556
121	108 Sp8	57.25	5.67891	9.91949		13	16 Sp8	90	22.9637	25.5153
122	109 Sp0	135.25	63.3949	46.8724		14	17 Sp8	59.25	18.8038	31.7364
5	10Sp15	89	20.8966	23.4793		15	18 Sp8	120.25	12.7377	10.5927
6	11 Sp8	83	24.9933	30.1124		16	19 Sp0	70.75	15.5644	21.9991
7	11 Sp9	42	10.2956	24.5134		17	19 Sp8	93.25	12.0381	12.9095
123	110 Sp8	51.75	20.662	39.9265		18	20 Sp8	62	5.59762	9.02842
124	111 Sp8	101.5	28.5715	28.1493		19	21 Sp8	52.75	28.8834	54.7552
125	112 Sp8	58.75	11.471	19.5251		20	21 Sp14	54.25	10.6262	19.5875
126	113 Sp0	69	13.0384	18.8962		21	22 Sp8	69.25	8.69387	12.5543
127	114 Sp0	52	8.60233	16.5429		22	23 Sp0	45.25	7.36546	16.2773
128	115 Sp0	86.25	4.11299	4.76868		23	24 Sp0	62.75	11.3541	18.0943
129	115 Sp8	87	55.2751	63.5346		24	25 Sp0	65.25	12.8679	19.7209
130	116 Sp8	76.75	11.2953	14.717		25	26 Sp8	64.25	11.6154	18.0784
132	119 Sp14	100	14.8324	14.8324		26	27 Sp0	78.25	3.94757	5.04482
131	119 Sp8	86.25	38.9305	45.1368		27	27 Sp8	93.5	37.3854	39.9844
8	12 Sp8	111.5	16.9411	15.1938		28	29 Sp8	89.5	33.551	37.4871
133	120 Sp8	61.75	20.0728	32.5065		29	30 Sp8	58	6.87992	11.8619
135	121 Sp14	56.25	11.5289	20.4959		30	31 Sp0	118.5	56.5951	47.7595
134	121 Sp8	67	18.4932	27.6019		31	31 Sp8	45.25	6.0208	13.3056
136	122 Sp8	45.25	15.6498	34.5852		32	32 Sp0	110.75	9.10586	8.22199
137	123 Sp10	33.25	1.5	4.51128		33	32 Sp8	39.75	9.63933	24.2499
139	126 Sp14	29	4.24264	14.6298		34	33 Sp0	77.5	19.6384	25.3399
140	126 Sp16	51.75	3.77492	7.29453		35	33 Sp8	39	5.65685	14.5048
138	126 Sp8	97.25	32.2942	33.2074		36	34 Sp0	78.25	15.3921	19.6704
141	127 Sp8	68	15.1217	22.2378		37	34 Sp8	133	68.2984	51.3522
142	128 Sp0	74.5	22.9274	30.7751		38	35 Sp8	70.25	20.6942	29.4579
143	129 Sp0	82.75	27.1585	32.8199		39	37 Sp0	84.75	3.5	4.12979
10	13 Sp11	73.75	10.5	14.2373		40	38 Sp8	54.25	11.758	21.6737
9	13 Sp8	39.75	5.7373	14.4335		41	39 Sp8	68.75	12.2031	17.75
144	130 Sp8	77	33.7738	43.862		42	40 Sp0	51	10.328	20.2509
145	131 Sp8	92.75	15.5	16.7116		43	40 Sp8	76.25	20.1391	26.4119
146	132 Sp0	94.5	19.1224	20.2354		44	41 Sp8	66	16.1038	24.3997
147	133 Sp10	76.75	15.174	19.7707		45	42 Sp8	84.25	11.3835	13.5115
148	134 Sp0	93.5	26.096	27.9101		46	43 Sp8	49	12.1929	24.8835
149	134 Sp8	66.5	1.73205	2.60459		47	44 Sp8	61.75	8.65544	14.0169
150	136 Sp0	62.5	9.84886	15.7582		48	46 Sp8	58.5	5.8023	9.91846
151	136 Sp8	61.25	22.8965	37.3821		49	47 Sp8	80.25	26.8747	33.4887
152	137 Sp0	31.5	4.93288	15.6599		50	48 Sp12	51.75	16.1735	31.2532
153	138 Sp0	81.5	14.0594	17.2508		51	48 Sp13	64.5	11.4455	17.745
11	14 Sp8	46.5	12.6095	27.1172		52	49 Sp12	118.75	50.6647	42.6651
154	140 Sp0	46.5	5.56776	11.9737		53	49 Sp13	57	26.9938	47.3576
155	140 Sp8	82.75	15.8403	19.1424		54	50 Sp12	111	48.2977	43.5114
156	141 Sp8	67.75	13.8414	20.4301		55	51 Sp12	57	20.3797	35.7539
157	142 Sp8	49	3.91578	7.99139		56	51 Sp21	79.5	19.9416	25.0838
159	144 Sp14	43	8.98146	20.8871		57	51 Sp24	74.25	13.8414	18.6416
158	144 Sp8	81.75	21.36	26.1285		58	52 Sp9	61.5	8.66025	14.0817
160	145 Sp0	83.25	20.6942	24.8579		59	53 Sp9	67	8.60233	12.8393
161	146 Sp0	47.5	3	6.31579		60	54 Sp8	108.25	69.5671	64.2652
162	147 Sp0	34.5	4.12311	11.951		61	56 Sp8	46.25	20.5649	44.4647
163	148 Sp0	38.25	2.62996	6.8757		62	56 Sp14	77.25	18.8922	24.456
164	148 Sp8	73.5	13.4784	18.3379		63	57 Sp0	52.5	12.3423	23.5092
12	15 Sp8	88.5	12.7932	14.4556		64	57 Sp9	62.5	13.0256	20.841
166	152 Sp14	84.75	36.8273	43.454		65	58 Sp8	57.25	6.75154	11.7931
165	152 Sp8	64.5	10.2144	15.8362		66	58 Sp10	72.75	14.3382	19.7088
167	153 Sp0	76.25	12.2304	16.0399		67	60 Sp0	45.25	3.40343	7.52139
168	153 Sp8	86.5	6.02771	6.96846		68	60 Sp8	87.5	22.487	25.6995
169	153Sp23	147.75	23.5425	15.934		69	61 Sp0	44.75	6.39661	14.2941
170	154 Sp0	81.75	9.81071	12.0009		70	62 Sp0	73.5	15.3514	20.8863
171	154 Sp8	160.5	95.8662	59.7297		71	64 Sp0	43	7.43864	17.2992
172	155 Sp8	67	13.4907	20.1354		72	64 Sp8	77.25	24.1713	31.2897
173	156 Sp8	70.5	19	26.9504		73	65 Sp0	105	35.6464	33.949
174	158 Sp8	83.75	50.973	60.8633		74	66 Sp0	71.75	25.5131	35.5583
176	159 Sp14	56.75	15.2398	26.8542		75	67 Sp0	132.75	85.4025	64.3333
175	159 Sp8	31.5	5	15.873		76	67 Sp8	84	31.0376	36.9495
13	16 Sp8	90	22.9637	25.5153		77	68 Sp0	157.75	90.4668	57.3482
177	161 Sp8	54	3.16228	5.85607		78	69 Sp8	102.25	42.6018	41.6644
179	162 Sp14	64.5	1.29099	2.00154		79	70 Sp8	104.75	28.9295	27.6177
178	162 Sp8	71.25	11.471	16.0996		80	72 Sp8	125.5	31.5119	25.1091
180	163 Sp8	83	52.1792	62.8665		81	73 Sp8	77.25	17.4428	22.5796
181	164 Sp0	77.25	34.7407	44.9718		82	74 Sp0	89.5	20.664	23.0882
182	164 Sp8	33.75	9.97914	29.5678		83	75 Sp0	102	13.784	13.5138
183	165 Sp0	67	32.6292	48.7003		84	76 Sp0	85	12.3558	14.5363
184	166 Sp0	58	4.08248	7.03876		85	77 Sp0	56.5	4.04145	7.15301
185	167 SP MDLys	30.75	2.87228	9.34075		86	77 Sp8	105	16.0831	15.3173
186	168 Sp8	40	7.43864	18.5966		87	78 Sp0	48.5	12.261	25.2805
187	169 Sp8	69.5	22.8254	32.8423		88	79 Sp8	117.75	10.4363	8.86311
14	17 Sp8	59.25	18.8038	31.7364		89	80 Sp8	65.25	5.67891	8.70331
188	170 Sp8	79.75	11.3248	14.2003		90	80 Sp18	98.5	18.412	18.6923
189	171 Sp8	132.75	154.912	116.694		91	81 Sp8	63.25	19.5512	30.911
190	173 Sp8	108.25	62.7767	57.9924		92	82 Sp8	85.75	31.5212	36.7594
192	176 Sp14	98.5	44.6057	45.285		93	84 Sp8	64.5	22.8254	35.3883
191	176 Sp8	62.25	20.0062	32.1386		94	85 Sp8	85.5	6.60808	7.72874
193	177 Sp8	41.75	2.62996	6.29929		95	86 Sp8	49.5	3.31662	6.70025
194	178 Sp8	101.75	46.992	46.1838		96	87 Sp0	59.25	22.3663	37.749
195	179 Sp8	68	11.6046	17.0656		97	90 Sp0	98.5	23.331	23.6862
15	18 Sp8	120.25	12.7377	10.5927		98	92 Sp0	88.75	34.6061	38.9928
196	180 Sp8	87	21.5561	24.7772		99	92 Sp8	66.75	15.8403	23.7309
197	181 Sp8	55.25	19.1725	34.7013		100	93 Sp8	99.25	42.2246	42.5437
198	182 Sp8	90.75	15.0638	16.5992		101	94 Sp0	81.75	31.6794	38.7515
199	183 Sp8	151.5	49.2646	32.5179		102	94 Sp8	313.5	132.578	42.2897
200	184 Sp8	192.75	64.9635	33.7035		103	95 Sp0	144.75	43.2541	29.8819
201	185 Sp8	186	50.5767	27.1918		104	95 Sp8	173.25	38.4046	22.1672
202	186 Sp8	41.5	7.59386	18.2985		105	96 Sp0	70.75	12.659	17.8926
203	187 Sp8	86.75	13.7204	15.816		106	97 Sp0	78.25	7.76209	9.9196
204	188 Sp0	42.5	5.50757	12.959		107	98 Sp8	754.75	467.06	61.8827
205	189 Sp0	76.25	19.4487	25.5064		108	98 Sp18	72.75	10.6888	14.6925
16	19 Sp0	70.75	15.5644	21.9991		109	99 Sp8	58.25	8.5	14.5923
17	19 Sp8	93.25	12.0381	12.9095		110	100 Sp8	66.5	15.6098	23.4734
206	190 Sp9	253.25	47.6891	18.8308		111	100 Sp16	80	26.3565	32.9457
207	191 Sp9	55.75	7.5	13.4529		112	101 Sp8	63.25	8.92095	14.1043
208	192 Sp9	59.25	7.04154	11.8845		113	102 Sp8	74.75	25.1578	33.656
209	199 Sp9	68.5	18.8414	27.5058		114	103 Sp0	101.75	45.9157	45.126
18	20 Sp8	62	5.59762	9.02842		115	104 Sp8	85.5	35.6698	41.719
210	200 Sp9	201.5	173.341	86.0252		116	105 Sp0	51	2.94392	5.77239
211	203 Sp12	62	4.16333	6.71505		117	105 Sp10	42.5	16.9017	39.7687
212	205 Sp12	73.5	16.6833	22.6984		118	106 Sp8	43.5	10.1489	23.3308
213	208 Sp0	40	11.9722	29.9305		119	107 Sp8	63.25	29.8147	47.1379
20	21 Sp14	54.25	10.6262	19.5875		120	108 Sp0	162.75	162.315	99.7329
19	21 Sp8	52.75	28.8834	54.7552		121	108 Sp8	57.25	5.67891	9.91949
214	210 Sp0	104.25	34.6446	33.2323		122	109 Sp0	135.25	63.3949	46.8724
215	211 Sp8	88.75	39.7607	44.8008		123	110 Sp8	51.75	20.662	39.9265
216	212 Sp0	66.5	15.1767	22.8222		124	111 Sp8	101.5	28.5715	28.1493
217	213 Sp8	59.5	17.7106	29.7658		125	112 Sp8	58.75	11.471	19.5251
218	216 Sp0	85.5	16.6633	19.4893		126	113 Sp0	69	13.0384	18.8962
21	22 Sp8	69.25	8.69387	12.5543		127	114 Sp0	52	8.60233	16.5429
220	220 Sp14	51.75	18.7328	36.1986		128	115 Sp0	86.25	4.11299	4.76868
219	220 Sp8	100	23.1661	23.1661		129	115 Sp8	87	55.2751	63.5346
221	221 Sp0	66.25	17.9699	27.1244		130	116 Sp8	76.75	11.2953	14.717
222	223 Sp0	46.75	12.0381	25.75		131	119 Sp8	86.25	38.9305	45.1368
223	224 Sp0	89.75	4.57347	5.09579		132	119 Sp14	100	14.8324	14.8324
224	225 Sp0	52.25	11.8708	22.7193		133	120 Sp8	61.75	20.0728	32.5065
225	227 Sp8	108	18.2939	16.9388		134	121 Sp8	67	18.4932	27.6019
22	23 Sp0	45.25	7.36546	16.2773		135	121 Sp14	56.25	11.5289	20.4959
226	230 Sp0	46.5	9.32738	20.0589		136	122 Sp8	45.25	15.6498	34.5852
227	230 Sp8	85.5	18.8591	22.0575		137	123 Sp10	33.25	1.5	4.51128
228	231 Sp0	50	3.91578	7.83156		138	126 Sp8	97.25	32.2942	33.2074
229	232 Sp0	46.5	11.9024	25.5965		139	126 Sp14	29	4.24264	14.6298
230	233 Sp8	66	18.8503	28.561		140	126 Sp16	51.75	3.77492	7.29453
231	234 Sp8	84.5	36.1248	42.7512		141	127 Sp8	68	15.1217	22.2378
232	235 Sp0	90.5	27.8628	30.7876		142	128 Sp0	74.5	22.9274	30.7751
233	236 Sp8	50.75	17.4045	34.2946		143	129 Sp0	82.75	27.1585	32.8199
234	237 Sp8	74.75	7.27438	9.73162		144	130 Sp8	77	33.7738	43.862
235	238 Sp0	64.5	28.7692	44.6034		145	131 Sp8	92.75	15.5	16.7116
23	24 Sp0	62.75	11.3541	18.0943		146	132 Sp0	94.5	19.1224	20.2354
236	240 Sp8	65.25	15.3704	23.5562		147	133 Sp10	76.75	15.174	19.7707
237	243 Sp8	70	17.0098	24.2997		148	134 Sp0	93.5	26.096	27.9101
239	244 Sp14	61.75	15.543	25.1708		149	134 Sp8	66.5	1.73205	2.60459
238	244 Sp8	85.25	27.6812	32.4706		150	136 Sp0	62.5	9.84886	15.7582
240	245 Sp8	137	96.5229	70.4547		151	136 Sp8	61.25	22.8965	37.3821
241	246 Sp0	189.75	97.3666	51.3131		152	137 Sp0	31.5	4.93288	15.6599
242	247 Sp0	52	5.88784	11.3228		153	138 Sp0	81.5	14.0594	17.2508
243	248 Sp0	83.25	10.6888	12.8394		154	140 Sp0	46.5	5.56776	11.9737
244	249 Sp0	52.25	16.0909	30.796		155	140 Sp8	82.75	15.8403	19.1424
24	25 Sp0	65.25	12.8679	19.7209		156	141 Sp8	67.75	13.8414	20.4301
245	250 Sp8	48.25	7.63217	15.818		157	142 Sp8	49	3.91578	7.99139
246	251 Sp8	57	25.8844	45.4112		158	144 Sp8	81.75	21.36	26.1285
247	252 Sp0	58.75	5.31507	9.04693		159	144 Sp14	43	8.98146	20.8871
248	253 Sp0	39.75	5.61991	14.1381		160	145 Sp0	83.25	20.6942	24.8579
249	253 Sp8	72.5	15.7162	21.6776		161	146 Sp0	47.5	3	6.31579
250	254 Sp8	43	0.816497	1.89883		162	147 Sp0	34.5	4.12311	11.951
251	255 Sp8	78	44.7735	57.4019		163	148 Sp0	38.25	2.62996	6.8757
252	257 Sp0	54.75	7.36546	13.4529		164	148 Sp8	73.5	13.4784	18.3379
253	258 Sp0	75	19.799	26.3987		165	152 Sp8	64.5	10.2144	15.8362
254	258 Sp8	84.25	19.2765	22.8801		166	152 Sp14	84.75	36.8273	43.454
255	259 Sp0	61.75	18.8746	30.5661		167	153 Sp0	76.25	12.2304	16.0399
25	26 Sp8	64.25	11.6154	18.0784		168	153 Sp8	86.5	6.02771	6.96846
256	260 Sp0	116.5	71.061	60.9966		169	153Sp23	147.75	23.5425	15.934
257	261 Sp0	42.75	4.71699	11.0339		170	154 Sp0	81.75	9.81071	12.0009
258	261 Sp8	69.75	14.8633	21.3093		171	154 Sp8	160.5	95.8662	59.7297
259	263 Sp8	56.25	13.9374	24.7775		172	155 Sp8	67	13.4907	20.1354
260	264 Sp0	83.25	24.6492	29.6087		173	156 Sp8	70.5	19	26.9504
261	267 Sp8	70	17.8699	25.5284		174	158 Sp8	83.75	50.973	60.8633
262	268 Sp8	87.25	13.0735	14.984		175	159 Sp8	31.5	5	15.873
263	269 Sp0	55.5	5.8023	10.4546		176	159 Sp14	56.75	15.2398	26.8542
26	27 Sp0	78.25	3.94757	5.04482		177	161 Sp8	54	3.16228	5.85607
27	27 Sp8	93.5	37.3854	39.9844		178	162 Sp8	71.25	11.471	16.0996
264	270 Sp0	63	6.97615	11.0733		179	162 Sp14	64.5	1.29099	2.00154
265	271 Sp0	47	6.8313	14.5347		180	163 Sp8	83	52.1792	62.8665
266	271 Sp8	111.5	67.6585	60.6802		181	164 Sp0	77.25	34.7407	44.9718
267	272 Sp8	47.75	7.32006	15.33		182	164 Sp8	33.75	9.97914	29.5678
268	273 Sp8	61.25	10.6888	17.4511		183	165 Sp0	67	32.6292	48.7003
269	274 Sp0	69	8.98146	13.0166		184	166 Sp0	58	4.08248	7.03876
270	275 Sp0	60.25	18.8392	31.2684		185	167 SP MDLys	30.75	2.87228	9.34075
271	277 Sp8	66.75	7.58837	11.3683		186	168 Sp8	40	7.43864	18.5966
272	278 Sp8	42.5	1.29099	3.03763		187	169 Sp8	69.5	22.8254	32.8423
273	280 Sp0	111	36.9414	33.2805		188	170 Sp8	79.75	11.3248	14.2003
274	281 Sp0	79.5	12.7148	15.9935		189	171 Sp8	132.75	154.912	116.694
275	282 Sp0	109.5	31.4166	28.6909		190	173 Sp8	108.25	62.7767	57.9924
276	283 Sp0	89.75	13.5	15.0418		191	176 Sp8	62.25	20.0062	32.1386
277	284 Sp0	115	49.7192	43.2341		192	176 Sp14	98.5	44.6057	45.285
278	285 Sp0	83	15.1217	18.2189		193	177 Sp8	41.75	2.62996	6.29929
279	286 Sp0	122.25	45.3091	37.0627		194	178 Sp8	101.75	46.992	46.1838
280	287 Sp8	689.25	319.343	46.332		195	179 Sp8	68	11.6046	17.0656
28	29 Sp8	89.5	33.551	37.4871		196	180 Sp8	87	21.5561	24.7772
281	295 Sp14	92.25	58.4202	63.3281		197	181 Sp8	55.25	19.1725	34.7013
282	297 Sp0	97	48.983	50.4979		198	182 Sp8	90.75	15.0638	16.5992
283	298 Sp0	123.25	15.5215	12.5935		199	183 Sp8	151.5	49.2646	32.5179
284	299 Sp0	81.25	20.6135	25.3705		200	184 Sp8	192.75	64.9635	33.7035
29	30 Sp8	58	6.87992	11.8619		201	185 Sp8	186	50.5767	27.1918
285	300 Sp0	84.5	6.80686	8.05545		202	186 Sp8	41.5	7.59386	18.2985
286	301 Sp0	55.25	3.59398	6.50493		203	187 Sp8	86.75	13.7204	15.816
287	302 Sp0	126.75	119.03	93.9096		204	188 Sp0	42.5	5.50757	12.959
288	303 Sp0	53	6.8313	12.8892		205	189 Sp0	76.25	19.4487	25.5064
289	305 Sp0	270.25	80.8141	29.9035		206	190 Sp9	253.25	47.6891	18.8308
290	306 Sp0	73	1.63299	2.23698		207	191 Sp9	55.75	7.5	13.4529
291	307 Sp10	70.25	17.2119	24.5009		208	192 Sp9	59.25	7.04154	11.8845
30	31 Sp0	118.5	56.5951	47.7595		209	199 Sp9	68.5	18.8414	27.5058
31	31 Sp8	45.25	6.0208	13.3056		210	200 Sp9	201.5	173.341	86.0252
292	312 Sp8	52.25	15.13	28.9569		211	203 Sp12	62	4.16333	6.71505
293	313 Sp12	50	12.7017	25.4034		212	205 Sp12	73.5	16.6833	22.6984
294	314 Sp0	27	5.35413	19.8301		213	208 Sp0	40	11.9722	29.9305
295	315 Sp0	68.5	12.0692	17.6193		214	210 Sp0	104.25	34.6446	33.2323
296	316 Sp0	105.5	8.34666	7.91152		215	211 Sp8	88.75	39.7607	44.8008
297	317 Sp0	131.5	20.9523	15.9333		216	212 Sp0	66.5	15.1767	22.8222
32	32 Sp0	110.75	9.10586	8.22199		217	213 Sp8	59.5	17.7106	29.7658
33	32 Sp8	39.75	9.63933	24.2499		218	216 Sp0	85.5	16.6633	19.4893
298	320 Sp8	96.25	21.6545	22.4982		219	220 Sp8	100	23.1661	23.1661
299	321 Sp8	127.75	41.9156	32.8106		220	220 Sp14	51.75	18.7328	36.1986
300	322 Sp12	100	18.1842	18.1842		221	221 Sp0	66.25	17.9699	27.1244
301	324 Sp10	430.75	79.2228	18.3918		222	223 Sp0	46.75	12.0381	25.75
302	325 Sp10	184.75	41.1045	22.2487		223	224 Sp0	89.75	4.57347	5.09579
303	325 Sp12	128.5	37.5455	29.2183		224	225 Sp0	52.25	11.8708	22.7193
304	327 Sp10	77	19.0263	24.7095		225	227 Sp8	108	18.2939	16.9388
305	329 Sp10	355	272.001	76.6201		226	230 Sp0	46.5	9.32738	20.0589
34	33 Sp0	77.5	19.6384	25.3399		227	230 Sp8	85.5	18.8591	22.0575
35	33 Sp8	39	5.65685	14.5048		228	231 Sp0	50	3.91578	7.83156
306	330 Sp10	139	194.893	140.211		229	232 Sp0	46.5	11.9024	25.5965
307	331 Sp9	55.25	13.048	23.6163		230	233 Sp8	66	18.8503	28.561
308	332 Sp9	53	7.07107	13.3416		231	234 Sp8	84.5	36.1248	42.7512
309	333 Sp14	62.75	5.56028	8.861		232	235 Sp0	90.5	27.8628	30.7876
310	336 Sp12	54.75	13.8173	25.237		233	236 Sp8	50.75	17.4045	34.2946
311	337 Sp12	46	18.5113	40.2419		234	237 Sp8	74.75	7.27438	9.73162
36	34 Sp0	78.25	15.3921	19.6704		235	238 Sp0	64.5	28.7692	44.6034
37	34 Sp8	133	68.2984	51.3522		236	240 Sp8	65.25	15.3704	23.5562
312	341 Sp8	64.75	44.9843	69.4738		237	243 Sp8	70	17.0098	24.2997
313	342 Sp8	44.5	17.0783	38.3781		238	244 Sp8	85.25	27.6812	32.4706
314	343 Sp19	49.75	12.5797	25.2859		239	244 Sp14	61.75	15.543	25.1708
315	345 Sp12	26.75	2.06155	7.70674		240	245 Sp8	137	96.5229	70.4547
316	346 Sp12	60.75	4.19325	6.90247		241	246 Sp0	189.75	97.3666	51.3131
317	347 Sp20	99.25	21.6083	21.7715		242	247 Sp0	52	5.88784	11.3228
38	35 Sp8	70.25	20.6942	29.4579		243	248 Sp0	83.25	10.6888	12.8394
318	351 Sp0	56.25	14.66	26.0623		244	249 Sp0	52.25	16.0909	30.796
319	352 Sp0	106.5	13.404	12.5859		245	250 Sp8	48.25	7.63217	15.818
320	353 Sp0	92.5	22.2186	24.0201		246	251 Sp8	57	25.8844	45.4112
321	354 Sp0	97.5	15.9269	16.3353		247	252 Sp0	58.75	5.31507	9.04693
322	355 Sp0	128.25	64.9994	50.6818		248	253 Sp0	39.75	5.61991	14.1381
323	356 Sp0	99.25	64.9686	65.4595		249	253 Sp8	72.5	15.7162	21.6776
324	357 Sp0	53.25	9.84463	18.4876		250	254 Sp8	43	0.816497	1.89883
325	358 Sp0	61.25	8.26136	13.4879		251	255 Sp8	78	44.7735	57.4019
326	359 Sp14	45.25	8.4212	18.6104		252	257 Sp0	54.75	7.36546	13.4529
327	360 Sp0	92.75	24.0607	25.9414		253	258 Sp0	75	19.799	26.3987
328	361 Sp0	72	7.25718	10.0794		254	258 Sp8	84.25	19.2765	22.8801
329	362 Sp0	68.5	6.75771	9.86527		255	259 Sp0	61.75	18.8746	30.5661
330	363 Sp0	52	9.55685	18.3786		256	260 Sp0	116.5	71.061	60.9966
331	364 Sp0	83	21.7715	26.2308		257	261 Sp0	42.75	4.71699	11.0339
332	365 Sp0	63.5	8.81287	13.8785		258	261 Sp8	69.75	14.8633	21.3093
333	366 Sp14	83.5	15.3514	18.385		259	263 Sp8	56.25	13.9374	24.7775
334	367 Sp12	36.5	9.32738	25.5545		260	264 Sp0	83.25	24.6492	29.6087
335	368 Sp12	53.75	10.7819	20.0594		261	267 Sp8	70	17.8699	25.5284
336	369 Sp12	34.75	6.29153	18.1051		262	268 Sp8	87.25	13.0735	14.984
39	37 Sp0	84.75	3.5	4.12979		263	269 Sp0	55.5	5.8023	10.4546
337	370 Sp12	32.75	6.65207	20.3117		264	270 Sp0	63	6.97615	11.0733
338	371 Sp12	76	34.8234	45.8202		265	271 Sp0	47	6.8313	14.5347
339	372 Sp12	83.25	7.27438	8.738		266	271 Sp8	111.5	67.6585	60.6802
340	373 Sp12	66.25	21.2348	32.0525		267	272 Sp8	47.75	7.32006	15.33
341	374 Sp22	98.5	9.67815	9.82554		268	273 Sp8	61.25	10.6888	17.4511
342	375 Sp22	85.5	32.2955	37.7725		269	274 Sp0	69	8.98146	13.0166
343	376 Sp22	67.25	9.70824	14.4361		270	275 Sp0	60.25	18.8392	31.2684
344	379 Sp0	145.25	67.0044	46.1304		271	277 Sp8	66.75	7.58837	11.3683
40	38 Sp8	54.25	11.758	21.6737		272	278 Sp8	42.5	1.29099	3.03763
345	380 Sp0	458.75	22.9111	4.99424		273	280 Sp0	111	36.9414	33.2805
346	381 Sp0	57.25	12.7115	22.2036		274	281 Sp0	79.5	12.7148	15.9935
347	382 Sp0	68.75	30.4124	44.2363		275	282 Sp0	109.5	31.4166	28.6909
348	383 Sp14	136.75	50.4273	36.8756		276	283 Sp0	89.75	13.5	15.0418
349	384 Sp20	73.5	9.67815	13.1676		277	284 Sp0	115	49.7192	43.2341
350	385 Sp20	76.25	6.34429	8.32038		278	285 Sp0	83	15.1217	18.2189
351	386 Sp20	77.25	8.53913	11.0539		279	286 Sp0	122.25	45.3091	37.0627
352	387 Sp20	56.5	14.7083	26.0323		280	287 Sp8	689.25	319.343	46.332
353	388 Sp12	49	6.48074	13.226		281	295 Sp14	92.25	58.4202	63.3281
354	389 Sp22	70.75	7.932	11.2113		282	297 Sp0	97	48.983	50.4979
41	39 Sp8	68.75	12.2031	17.75		283	298 Sp0	123.25	15.5215	12.5935
355	390 Sp21	88.25	18.0624	20.4673		284	299 Sp0	81.25	20.6135	25.3705
356	391 Sp21	80	13.0384	16.298		285	300 Sp0	84.5	6.80686	8.05545
357	392 Sp21	50	13.5892	27.1784		286	301 Sp0	55.25	3.59398	6.50493
358	393 Sp21	76	5.71548	7.52036		287	302 Sp0	126.75	119.03	93.9096
359	394 Sp20	60.25	10.8128	17.9466		288	303 Sp0	53	6.8313	12.8892
360	395 Sp20	42.25	10.7199	25.3726		289	305 Sp0	270.25	80.8141	29.9035
361	396 Sp20	67	15.3188	22.8639		290	306 Sp0	73	1.63299	2.23698
362	397 Sp20	82.75	24.8512	30.0317		291	307 Sp10	70.25	17.2119	24.5009
363	398 Sp20	76	32.3625	42.5823		292	312 Sp8	52.25	15.13	28.9569
364	399 Sp19	178.25	86.168	48.3411		293	313 Sp12	50	12.7017	25.4034
42	40 Sp0	51	10.328	20.2509		294	314 Sp0	27	5.35413	19.8301
43	40 Sp8	76.25	20.1391	26.4119		295	315 Sp0	68.5	12.0692	17.6193
365	400 Sp14	68.25	32.857	48.1421		296	316 Sp0	105.5	8.34666	7.91152
366	401 Sp14	89	7.07107	7.94502		297	317 Sp0	131.5	20.9523	15.9333
367	402 Sp14	103.5	31.2996	30.2412		298	320 Sp8	96.25	21.6545	22.4982
368	403 Sp12	84.5	20.7605	24.5687		299	321 Sp8	127.75	41.9156	32.8106
369	404 Sp0	105.75	11.2953	10.6811		300	322 Sp12	100	18.1842	18.1842
370	405 Sp0	80	16.6333	20.7916		301	324 Sp10	430.75	79.2228	18.3918
371	406 Sp21	90.75	24.1299	26.5894		302	325 Sp10	184.75	41.1045	22.2487
372	407 Sp21	82.25	10.7819	13.1087		303	325 Sp12	128.5	37.5455	29.2183
373	408 Sp21	94.25	25.8118	27.3865		304	327 Sp10	77	19.0263	24.7095
374	409 Sp21	64.5	27.8867	43.2352		305	329 Sp10	355	272.001	76.6201
44	41 Sp8	66	16.1038	24.3997		306	330 Sp10	139	194.893	140.211
375	410 Sp21	96.25	8.53913	8.87182		307	331 Sp9	55.25	13.048	23.6163
376	411 Sp21	48.25	10.3722	21.4969		308	332 Sp9	53	7.07107	13.3416
377	412 Sp21	98.25	30.9017	31.4521		309	333 Sp14	62.75	5.56028	8.861
378	413 Sp0	47.25	2.98608	6.31974		310	336 Sp12	54.75	13.8173	25.237
379	414 Sp0	93.75	15.6498	16.6931		311	337 Sp12	46	18.5113	40.2419
380	415 Sp14	48.25	4.71699	9.77615		312	341 Sp8	64.75	44.9843	69.4738
381	417 Sp0	49.25	11.4127	23.173		313	342 Sp8	44.5	17.0783	38.3781
382	418 Sp19	143.75	92.2113	64.147		314	343 Sp19	49.75	12.5797	25.2859
383	419 Sp19	43.75	4.34933	9.94132		315	345 Sp12	26.75	2.06155	7.70674
45	42 Sp8	84.25	11.3835	13.5115		316	346 Sp12	60.75	4.19325	6.90247
384	421 Sp12	140.5	112.634	80.1663		317	347 Sp20	99.25	21.6083	21.7715
385	422 Sp12	49.5	6.75771	13.6519		318	351 Sp0	56.25	14.66	26.0623
386	423 Sp14	99	19.6977	19.8967		319	352 Sp0	106.5	13.404	12.5859
387	424 Sp14	63.75	15.6924	24.6155		320	353 Sp0	92.5	22.2186	24.0201
388	425 Sp14	149.25	44.4025	29.7504		321	354 Sp0	97.5	15.9269	16.3353
389	426 Sp0	42.75	9.91211	23.1862		322	355 Sp0	128.25	64.9994	50.6818
390	427 Sp19	73.25	6.44851	8.80343		323	356 Sp0	99.25	64.9686	65.4595
391	428 Sp24	45.75	10.1119	22.1025		324	357 Sp0	53.25	9.84463	18.4876
392	429 Sp14	92.75	40.4671	43.6303		325	358 Sp0	61.25	8.26136	13.4879
46	43 Sp8	49	12.1929	24.8835		326	359 Sp14	45.25	8.4212	18.6104
393	430 Sp0	57.75	9.84463	17.047		327	360 Sp0	92.75	24.0607	25.9414
394	431 Sp0	97	14.4453	14.8921		328	361 Sp0	72	7.25718	10.0794
395	432 Sp8	94	12.1929	12.9712		329	362 Sp0	68.5	6.75771	9.86527
396	434 Sp21	88.5	10.6615	12.0468		330	363 Sp0	52	9.55685	18.3786
397	435 Sp21	76.25	12.842	16.842		331	364 Sp0	83	21.7715	26.2308
398	436 Sp0	134.5	47.4728	35.2958		332	365 Sp0	63.5	8.81287	13.8785
399	437 Sp0	98.75	15.327	15.521		333	366 Sp14	83.5	15.3514	18.385
400	438 Sp14	54.5	18.3576	33.6836		334	367 Sp12	36.5	9.32738	25.5545
401	439 Sp14	120.25	39.559	32.8973		335	368 Sp12	53.75	10.7819	20.0594
47	44 Sp8	61.75	8.65544	14.0169		336	369 Sp12	34.75	6.29153	18.1051
402	440 Sp0	89.5	41.9007	46.8164		337	370 Sp12	32.75	6.65207	20.3117
403	441 Sp14	93.75	16.0494	17.1194		338	371 Sp12	76	34.8234	45.8202
404	442 Sp14	65	11.8322	18.2033		339	372 Sp12	83.25	7.27438	8.738
405	443 Sp14	65	11.0454	16.9929		340	373 Sp12	66.25	21.2348	32.0525
406	444 Sp22	71.75	9.06918	12.64		341	374 Sp22	98.5	9.67815	9.82554
407	445 Sp22	51.75	4.272	8.25508		342	375 Sp22	85.5	32.2955	37.7725
408	446 Sp19	88.5	27.0863	30.606		343	376 Sp22	67.25	9.70824	14.4361
409	447 Sp14	58.5	5.44671	9.31062		344	379 Sp0	145.25	67.0044	46.1304
410	448 Sp14	225	58.2638	25.895		345	380 Sp0	458.75	22.9111	4.99424
411	449 Sp14	79.75	21.4379	26.8814		346	381 Sp0	57.25	12.7115	22.2036
412	450 Sp14	100	14.5144	14.5144		347	382 Sp0	68.75	30.4124	44.2363
413	451 Sp22	41.75	2.98608	7.15228		348	383 Sp14	136.75	50.4273	36.8756
414	452 Sp22	103.75	45.3532	43.714		349	384 Sp20	73.5	9.67815	13.1676
415	453 Sp19	48	15.2096	31.6868		350	385 Sp20	76.25	6.34429	8.32038
416	454 Sp21	122	140.178	114.9		351	386 Sp20	77.25	8.53913	11.0539
417	455 Sp21	41	14.2595	34.7793		352	387 Sp20	56.5	14.7083	26.0323
418	456 Sp21	98	55.9404	57.0821		353	388 Sp12	49	6.48074	13.226
419	457 Sp21	91	12.3558	13.5778		354	389 Sp22	70.75	7.932	11.2113
420	458 Sp21	65	23.2236	35.7285		355	390 Sp21	88.25	18.0624	20.4673
421	459 Sp21	110.5	26.2869	23.789		356	391 Sp21	80	13.0384	16.298
48	46 Sp8	58.5	5.8023	9.91846		357	392 Sp21	50	13.5892	27.1784
422	460 Sp21	69.25	12.0381	17.3836		358	393 Sp21	76	5.71548	7.52036
423	461 Sp21	101.75	23.1427	22.7446		359	394 Sp20	60.25	10.8128	17.9466
424	462 Sp21	59.25	6.44851	10.8836		360	395 Sp20	42.25	10.7199	25.3726
425	463 Sp21	94	12.9099	13.734		361	396 Sp20	67	15.3188	22.8639
426	465 Sp10	93	25.9101	27.8603		362	397 Sp20	82.75	24.8512	30.0317
427	466 Sp10	64.5	20.0749	31.1238		363	398 Sp20	76	32.3625	42.5823
428	467 Sp8	60.5	12.3962	20.4896		364	399 Sp19	178.25	86.168	48.3411
429	468 Sp8	88.75	19.6193	22.1062		365	400 Sp14	68.25	32.857	48.1421
430	469 Sp0	89	25.0333	28.1273		366	401 Sp14	89	7.07107	7.94502
49	47 Sp8	80.25	26.8747	33.4887		367	402 Sp14	103.5	31.2996	30.2412
431	470 Sp0	50.5	6.55744	12.985		368	403 Sp12	84.5	20.7605	24.5687
432	471 Sp12	74	6.16441	8.33029		369	404 Sp0	105.75	11.2953	10.6811
433	472 Sp12	75.5	18.43	24.4107		370	405 Sp0	80	16.6333	20.7916
434	475 Sp14	297	36.341	12.236		371	406 Sp21	90.75	24.1299	26.5894
435	476 Sp0	72.75	22.2017	30.5178		372	407 Sp21	82.25	10.7819	13.1087
436	478 Sp14	367.25	79.3909	21.6177		373	408 Sp21	94.25	25.8118	27.3865
437	479 Sp14	58.5	11.3578	19.4151		374	409 Sp21	64.5	27.8867	43.2352
50	48 Sp12	51.75	16.1735	31.2532		375	410 Sp21	96.25	8.53913	8.87182
51	48 Sp13	64.5	11.4455	17.745		376	411 Sp21	48.25	10.3722	21.4969
438	480 Sp14	178.25	25.2108	14.1435		377	412 Sp21	98.25	30.9017	31.4521
439	481 Sp0	126.25	70.4101	55.7704		378	413 Sp0	47.25	2.98608	6.31974
440	482 Sp0	208.25	41.3793	19.87		379	414 Sp0	93.75	15.6498	16.6931
441	483 Sp22	72.5	21.4398	29.5722		380	415 Sp14	48.25	4.71699	9.77615
442	484 Sp22	106.5	26.8017	25.166		381	417 Sp0	49.25	11.4127	23.173
443	485 Sp21	83.25	25.7213	30.8964		382	418 Sp19	143.75	92.2113	64.147
444	486 Sp22	103	23.7065	23.0161		383	419 Sp19	43.75	4.34933	9.94132
445	487 Sp19	124	24.59	19.8306		384	421 Sp12	140.5	112.634	80.1663
52	49 Sp12	118.75	50.6647	42.6651		385	422 Sp12	49.5	6.75771	13.6519
53	49 Sp13	57	26.9938	47.3576		386	423 Sp14	99	19.6977	19.8967
446	490 Sp21	254.25	251.74	99.0127		387	424 Sp14	63.75	15.6924	24.6155
447	491Sp21	49.75	7.36546	14.8049		388	425 Sp14	149.25	44.4025	29.7504
448	492 Sp21	82.75	26.5879	32.1304		389	426 Sp0	42.75	9.91211	23.1862
449	494 Sp21	55.75	6.18466	11.0936		390	427 Sp19	73.25	6.44851	8.80343
450	495 Sp21	47.25	3.59398	7.6063		391	428 Sp24	45.75	10.1119	22.1025
451	499 Sp8	70.25	8.61684	12.266		392	429 Sp14	92.75	40.4671	43.6303
54	50 Sp12	111	48.2977	43.5114		393	430 Sp0	57.75	9.84463	17.047
452	500 Sp8	209.75	32.5	15.4946		394	431 Sp0	97	14.4453	14.8921
453	501 Sp10	137.75	15.5858	11.3145		395	432 Sp8	94	12.1929	12.9712
454	502 Sp10	162	19.799	12.2216		396	434 Sp21	88.5	10.6615	12.0468
455	503 Sp14	104.75	49.284	47.0492		397	435 Sp21	76.25	12.842	16.842
456	504 Sp24	200	111.077	55.5383		398	436 Sp0	134.5	47.4728	35.2958
457	505 Sp19	127.5	31.289	24.5404		399	437 Sp0	98.75	15.327	15.521
458	507 Sp24	83.75	24.5679	29.3348		400	438 Sp14	54.5	18.3576	33.6836
459	508 Sp21	117.25	21.3288	18.1909		401	439 Sp14	120.25	39.559	32.8973
460	509 Sp21	68.5	31.607	46.1415		402	440 Sp0	89.5	41.9007	46.8164
55	51 Sp12	57	20.3797	35.7539		403	441 Sp14	93.75	16.0494	17.1194
56	51 Sp21	79.5	19.9416	25.0838		404	442 Sp14	65	11.8322	18.2033
57	51 Sp24	74.25	13.8414	18.6416		405	443 Sp14	65	11.0454	16.9929
461	510 Sp0	109.75	47.3101	43.1072		406	444 Sp22	71.75	9.06918	12.64
462	511 Sp14	77.25	40.7216	52.7141		407	445 Sp22	51.75	4.272	8.25508
463	512 Sp14	113.25	15.6285	13.8		408	446 Sp19	88.5	27.0863	30.606
464	513 Sp14	51.25	4.272	8.33561		409	447 Sp14	58.5	5.44671	9.31062
465	514 Sp24	69.75	10.1119	14.4973		410	448 Sp14	225	58.2638	25.895
466	515 Sp24	116.5	19.7737	16.9732		411	449 Sp14	79.75	21.4379	26.8814
467	516 Sp19	67.25	9.77667	14.5378		412	450 Sp14	100	14.5144	14.5144
468	517 Sp24	60	14.3759	23.9598		413	451 Sp22	41.75	2.98608	7.15228
469	518 Sp21	30.25	9.81071	32.4321		414	452 Sp22	103.75	45.3532	43.714
470	519 Sp21	54.5	6.02771	11.06		415	453 Sp19	48	15.2096	31.6868
58	52 Sp9	61.5	8.66025	14.0817		416	454 Sp21	122	140.178	114.9
471	520 Sp14	63	12.49	19.8254		417	455 Sp21	41	14.2595	34.7793
472	521 Sp14	33	5.03322	15.2522		418	456 Sp21	98	55.9404	57.0821
473	522 Sp14	45	4.24264	9.42809		419	457 Sp21	91	12.3558	13.5778
474	523 Sp14	68.75	10.4363	15.1801		420	458 Sp21	65	23.2236	35.7285
475	524 Sp0	83.5	13.5277	16.2009		421	459 Sp21	110.5	26.2869	23.789
476	525 Sp21	42.75	18.1911	42.5523		422	460 Sp21	69.25	12.0381	17.3836
477	526 Sp14	112.5	17.7106	15.7428		423	461 Sp21	101.75	23.1427	22.7446
478	527 Sp14	78.5	16.9411	21.581		424	462 Sp21	59.25	6.44851	10.8836
479	528 Sp0	98.25	15.13	15.3995		425	463 Sp21	94	12.9099	13.734
480	529 Sp0	61.25	26.2472	42.8526		426	465 Sp10	93	25.9101	27.8603
59	53 Sp9	67	8.60233	12.8393		427	466 Sp10	64.5	20.0749	31.1238
481	530 Sp14	126.75	38.819	30.6264		428	467 Sp8	60.5	12.3962	20.4896
482	531 Sp0	87	19.9332	22.9117		429	468 Sp8	88.75	19.6193	22.1062
483	532 Sp0	94.75	14.523	15.3277		430	469 Sp0	89	25.0333	28.1273
484	533 Sp0	146.5	30.26	20.6553		431	470 Sp0	50.5	6.55744	12.985
485	534 Sp8	38.75	10.8743	28.0627		432	471 Sp12	74	6.16441	8.33029
486	535 Sp8	57	12	21.0526		433	472 Sp12	75.5	18.43	24.4107
487	536 Sp8	62.5	15.5885	24.9415		434	475 Sp14	297	36.341	12.236
488	537 Sp14	60.5	14.3875	23.781		435	476 Sp0	72.75	22.2017	30.5178
489	538 Sp14	92	48.7237	52.9606		436	478 Sp14	367.25	79.3909	21.6177
490	539 Sp21	101.75	58.2487	57.2469		437	479 Sp14	58.5	11.3578	19.4151
60	54 Sp8	108.25	69.5671	64.2652		438	480 Sp14	178.25	25.2108	14.1435
491	540 Sp21	80.25	29.3981	36.6332		439	481 Sp0	126.25	70.4101	55.7704
492	541 Sp8	102	109.124	106.984		440	482 Sp0	208.25	41.3793	19.87
493	542 Sp8	38.75	11.0265	28.4554		441	483 Sp22	72.5	21.4398	29.5722
494	543 Sp8	46.75	8.34166	17.8431		442	484 Sp22	106.5	26.8017	25.166
495	544 Sp8	43.75	5.56028	12.7092		443	485 Sp21	83.25	25.7213	30.8964
496	545 Sp8	85.25	43.177	50.6475		444	486 Sp22	103	23.7065	23.0161
497	546 Sp8	124.25	59.6399	47.9999		445	487 Sp19	124	24.59	19.8306
498	547 Sp8	90.25	8.30161	9.19846		446	490 Sp21	254.25	251.74	99.0127
499	548 Sp10	73.5	8.85061	12.0416		447	491Sp21	49.75	7.36546	14.8049
500	549 Sp0	87	26.8701	30.8851		448	492 Sp21	82.75	26.5879	32.1304
501	550 Sp0	67.5	32.1299	47.5999		449	494 Sp21	55.75	6.18466	11.0936
502	551 Sp14	56.5	5.19615	9.19673		450	495 Sp21	47.25	3.59398	7.6063
503	552 Sp0	94.5	31.7648	33.6135		451	499 Sp8	70.25	8.61684	12.266
504	553 Sp0	132.5	21.1739	15.9803		452	500 Sp8	209.75	32.5	15.4946
505	555 Sp0	98.75	26.663	27.0005		453	501 Sp10	137.75	15.5858	11.3145
506	556 Sp0	63.75	6.39661	10.0339		454	502 Sp10	162	19.799	12.2216
507	557 Sp14	83.75	29.2161	34.885		455	503 Sp14	104.75	49.284	47.0492
508	558 Sp0	88.75	35.0939	39.5424		456	504 Sp24	200	111.077	55.5383
509	559 Sp0	216	17.9072	8.29036		457	505 Sp19	127.5	31.289	24.5404
62	56 Sp14	77.25	18.8922	24.456		458	507 Sp24	83.75	24.5679	29.3348
61	56 Sp8	46.25	20.5649	44.4647		459	508 Sp21	117.25	21.3288	18.1909
510	560 Sp0	64	15.1217	23.6277		460	509 Sp21	68.5	31.607	46.1415
511	561 Sp	80.75	29.1133	36.0536		461	510 Sp0	109.75	47.3101	43.1072
512	563 Sp21	90.5	24.9065	27.521		462	511 Sp14	77.25	40.7216	52.7141
513	564 Sp21	49.75	19.2592	38.712		463	512 Sp14	113.25	15.6285	13.8
514	565 Sp21	48.25	14.4539	29.9564		464	513 Sp14	51.25	4.272	8.33561
515	566 Sp0	64	16.8721	26.3626		465	514 Sp24	69.75	10.1119	14.4973
516	567 Sp0	256.75	18.9627	7.38566		466	515 Sp24	116.5	19.7737	16.9732
517	568 Sp0	42	2.44949	5.83212		467	516 Sp19	67.25	9.77667	14.5378
518	569 Sp21	62.25	11.0265	17.7132		468	517 Sp24	60	14.3759	23.9598
63	57 Sp0	52.5	12.3423	23.5092		469	518 Sp21	30.25	9.81071	32.4321
64	57 Sp9	62.5	13.0256	20.841		470	519 Sp21	54.5	6.02771	11.06
519	570 Sp21	132.25	72.1174	54.5311		471	520 Sp14	63	12.49	19.8254
520	571 Sp21	82	28.9943	35.3588		472	521 Sp14	33	5.03322	15.2522
521	572 Sp25	106	13.4907	12.7271		473	522 Sp14	45	4.24264	9.42809
522	573 Sp12	1682.75	282.272	16.7745		474	523 Sp14	68.75	10.4363	15.1801
523	576 Sp12	102	32.5474	31.9092		475	524 Sp0	83.5	13.5277	16.2009
524	577 Sp12	110.75	7.13559	6.44297		476	525 Sp21	42.75	18.1911	42.5523
66	58 Sp10	72.75	14.3382	19.7088		477	526 Sp14	112.5	17.7106	15.7428
65	58 Sp8	57.25	6.75154	11.7931		478	527 Sp14	78.5	16.9411	21.581
525	580 Sp25	80	7.87401	9.84251		479	528 Sp0	98.25	15.13	15.3995
526	581 Sp0	53.75	14.1038	26.2396		480	529 Sp0	61.25	26.2472	42.8526
527	582 Sp0	60.75	18.9627	31.2143		481	530 Sp14	126.75	38.819	30.6264
528	583 Sp0	44.5	12.1792	27.369		482	531 Sp0	87	19.9332	22.9117
529	584 Sp0	34.5	5.19615	15.0613		483	532 Sp0	94.75	14.523	15.3277
530	585 Sp0	44	3.3665	7.65114		484	533 Sp0	146.5	30.26	20.6553
531	586 Sp0	29	5.94418	20.4972		485	534 Sp8	38.75	10.8743	28.0627
532	587 Sp24	76.75	24.3772	31.7619		486	535 Sp8	57	12	21.0526
533	588 Sp24	118.5	30.3919	25.6472		487	536 Sp8	62.5	15.5885	24.9415
534	589 Sp24	94	22.3159	23.7403		488	537 Sp14	60.5	14.3875	23.781
535	590 Sp14	102.5	26.4638	25.8184		489	538 Sp14	92	48.7237	52.9606
536	591 Sp0	140.5	18.43	13.1175		490	539 Sp21	101.75	58.2487	57.2469
537	592 Sp0	118	67.7397	57.4065		491	540 Sp21	80.25	29.3981	36.6332
538	595 Sp14	56.75	13.1244	23.1267		492	541 Sp8	102	109.124	106.984
539	596 Sp14	126.5	50.8101	40.1661		493	542 Sp8	38.75	11.0265	28.4554
540	598 Sp21	165.5	19.485	11.7734		494	543 Sp8	46.75	8.34166	17.8431
541	599 Sp0	80.75	29.7139	36.7974		495	544 Sp8	43.75	5.56028	12.7092
67	60 Sp0	45.25	3.40343	7.52139		496	545 Sp8	85.25	43.177	50.6475
68	60 Sp8	87.5	22.487	25.6995		497	546 Sp8	124.25	59.6399	47.9999
542	600 Sp24	159.25	55.3737	34.7716		498	547 Sp8	90.25	8.30161	9.19846
543	601 Sp24	161.5	22.1736	13.7298		499	548 Sp10	73.5	8.85061	12.0416
69	61 Sp0	44.75	6.39661	14.2941		500	549 Sp0	87	26.8701	30.8851
544	618 Sp14	82.75	25.6694	31.0204		501	550 Sp0	67.5	32.1299	47.5999
545	619 Sp14	89.5	14.7986	16.5348		502	551 Sp14	56.5	5.19615	9.19673
70	62 Sp0	73.5	15.3514	20.8863		503	552 Sp0	94.5	31.7648	33.6135
546	620 Sp14	100.75	3.30404	3.27944		504	553 Sp0	132.5	21.1739	15.9803
547	622 Sp14	107.75	24.2539	22.5094		505	555 Sp0	98.75	26.663	27.0005
548	623 Sp14	71.25	17.9141	25.1427		506	556 Sp0	63.75	6.39661	10.0339
549	624 Sp14	59	14.4914	24.5617		507	557 Sp14	83.75	29.2161	34.885
550	627 Sp14	96	23.8467	24.8403		508	558 Sp0	88.75	35.0939	39.5424
551	628 Sp14	81.75	20.3367	24.8768		509	559 Sp0	216	17.9072	8.29036
552	632 Sp14	44.5	7.59386	17.0648		510	560 Sp0	64	15.1217	23.6277
553	634 Sp14	45.5	4.04145	8.88231		511	561 Sp	80.75	29.1133	36.0536
71	64 Sp0	43	7.43864	17.2992		512	563 Sp21	90.5	24.9065	27.521
72	64 Sp8	77.25	24.1713	31.2897		513	564 Sp21	49.75	19.2592	38.712
554	640 Sp21	302.75	63.4632	20.9623		514	565 Sp21	48.25	14.4539	29.9564
73	65 Sp0	105	35.6464	33.949		515	566 Sp0	64	16.8721	26.3626
74	66 Sp0	71.75	25.5131	35.5583		516	567 Sp0	256.75	18.9627	7.38566
75	67 Sp0	132.75	85.4025	64.3333		517	568 Sp0	42	2.44949	5.83212
76	67 Sp8	84	31.0376	36.9495		518	569 Sp21	62.25	11.0265	17.7132
77	68 Sp0	157.75	90.4668	57.3482		519	570 Sp21	132.25	72.1174	54.5311
78	69 Sp8	102.25	42.6018	41.6644		520	571 Sp21	82	28.9943	35.3588
1	7 Sp8	68.25	19.8725	29.1172		521	572 Sp25	106	13.4907	12.7271
79	70 Sp8	104.75	28.9295	27.6177		522	573 Sp12	1682.75	282.272	16.7745
80	72 Sp8	125.5	31.5119	25.1091		523	576 Sp12	102	32.5474	31.9092
81	73 Sp8	77.25	17.4428	22.5796		524	577 Sp12	110.75	7.13559	6.44297
82	74 Sp0	89.5	20.664	23.0882		525	580 Sp25	80	7.87401	9.84251
83	75 Sp0	102	13.784	13.5138		526	581 Sp0	53.75	14.1038	26.2396
84	76 Sp0	85	12.3558	14.5363		527	582 Sp0	60.75	18.9627	31.2143
85	77 Sp0	56.5	4.04145	7.15301		528	583 Sp0	44.5	12.1792	27.369
86	77 Sp8	105	16.0831	15.3173		529	584 Sp0	34.5	5.19615	15.0613
87	78 Sp0	48.5	12.261	25.2805		530	585 Sp0	44	3.3665	7.65114
88	79 Sp8	117.75	10.4363	8.86311		531	586 Sp0	29	5.94418	20.4972
2	8 Sp8	63.75	17.8022	27.9249		532	587 Sp24	76.75	24.3772	31.7619
90	80 Sp18	98.5	18.412	18.6923		533	588 Sp24	118.5	30.3919	25.6472
89	80 Sp8	65.25	5.67891	8.70331		534	589 Sp24	94	22.3159	23.7403
91	81 Sp8	63.25	19.5512	30.911		535	590 Sp14	102.5	26.4638	25.8184
92	82 Sp8	85.75	31.5212	36.7594		536	591 Sp0	140.5	18.43	13.1175
93	84 Sp8	64.5	22.8254	35.3883		537	592 Sp0	118	67.7397	57.4065
94	85 Sp8	85.5	6.60808	7.72874		538	595 Sp14	56.75	13.1244	23.1267
95	86 Sp8	49.5	3.31662	6.70025		539	596 Sp14	126.5	50.8101	40.1661
96	87 Sp0	59.25	22.3663	37.749		540	598 Sp21	165.5	19.485	11.7734
3	9 Sp8	83.25	33.49	40.2283		541	599 Sp0	80.75	29.7139	36.7974
97	90 Sp0	98.5	23.331	23.6862		542	600 Sp24	159.25	55.3737	34.7716
98	92 Sp0	88.75	34.6061	38.9928		543	601 Sp24	161.5	22.1736	13.7298
99	92 Sp8	66.75	15.8403	23.7309		544	618 Sp14	82.75	25.6694	31.0204
100	93 Sp8	99.25	42.2246	42.5437		545	619 Sp14	89.5	14.7986	16.5348
101	94 Sp0	81.75	31.6794	38.7515		546	620 Sp14	100.75	3.30404	3.27944
102	94 Sp8	313.5	132.578	42.2897		547	622 Sp14	107.75	24.2539	22.5094
103	95 Sp0	144.75	43.2541	29.8819		548	623 Sp14	71.25	17.9141	25.1427
104	95 Sp8	173.25	38.4046	22.1672		549	624 Sp14	59	14.4914	24.5617
105	96 Sp0	70.75	12.659	17.8926		550	627 Sp14	96	23.8467	24.8403
106	97 Sp0	78.25	7.76209	9.9196		551	628 Sp14	81.75	20.3367	24.8768
108	98 Sp18	72.75	10.6888	14.6925		552	632 Sp14	44.5	7.59386	17.0648
107	98 Sp8	754.75	467.06	61.8827		553	634 Sp14	45.5	4.04145	8.88231
109	99 Sp8	58.25	8.5	14.5923		554	640 Sp21	302.75	63.4632	20.9623

## Sheet: Results
ChartID_v6	Structure	Average	STDEV	%CV	%Max	Max									ChartID_v6	Structure	Average	STDEV	%CV	%Max
1	Gala-Sp8	68.25	19.8725	29.1172	4.05586	1682.75									522	Galβ1-4GlcNAcβ1-3Galβ1-4GlcNAcβ1-2Manα1-6(Galβ1-4GlcNAcβ1-3Galβ1-4GlcNAcβ1-2Manα1-3)Manβ1-4GlcNAcβ1-4GlcNAcβ-Sp12	1682.75	282.272	16.7745	100
2	Glca-Sp8	63.75	17.8022	27.9249	3.78844										107	Gala1-3(Fuca1-2)Galb-Sp8	754.75	467.06	61.8827	44.8522
3	Mana-Sp8	83.25	33.49	40.2283	4.94726										280	Neu5Gca-Sp8	689.25	319.343	46.332	40.9597
4	GalNAca-Sp8	92.25	26.5879	28.8216	5.4821										345	KDNa2-3Galb1-4(Fuca1-3)GlcNAc-Sp0	458.75	22.9111	4.99424	27.2619
5	GalNAca-Sp15	89	20.8966	23.4793	5.28896										301	GlcNAcb1-3Man-Sp10	430.75	79.2228	18.3918	25.598
6	Fuca-Sp8	83	24.9933	30.1124	4.9324										436	Fuca1-2Galb1-4GlcNAcb1-6(Fuca1-2Galb1-4GlcNAcb1-3)GalNAc-Sp14	367.25	79.3909	21.6177	21.8244
7	Fuca-Sp9	42	10.2956	24.5134	2.49591										305	Mana1-6Manb-Sp10	355	272.001	76.6201	21.0964
8	Rhaa-Sp8	111.5	16.9411	15.1938	6.62606										102	Gala1-3(Fuca1-2)Galb1-3GlcNAcb-Sp8	313.5	132.578	42.2897	18.6302
9	Neu5Aca-Sp8	39.75	5.7373	14.4335	2.3622										554	Galb1-3GalNAcb1-4(Neu5Aca2-8Neu5Aca2-8Neu5Aca2-3)Galb1-4Glcb-Sp21	302.75	63.4632	20.9623	17.9914
10	Neu5Aca-Sp11	73.75	10.5	14.2373	4.38271										434	Galb1-4(Fuca1-3)GlcNAcb1-6GalNAc-Sp14	297	36.341	12.236	17.6497
11	Neu5Acb-Sp8	46.5	12.6095	27.1172	2.76333										289	4S(3S)Galb1-4GlcNAcb-Sp0	270.25	80.8141	29.9035	16.06
12	Galb-Sp8	88.5	12.7932	14.4556	5.25925										516	Neu5Aca2-3Galb1-4(Fuca1-3)GlcNAcb1-2Mana-Sp0	256.75	18.9627	7.38566	15.2578
13	Glcb-Sp8	90	22.9637	25.5153	5.34839										446	Neu5Aca2-3Galb1-4GlcNAcb1-4Mana1-6(GlcNAcb1-4)(Neu5Aca2-3Galb1-4GlcNAcb1-4(Neu5Aca2-3Galb1-4GlcNAcb1-2)Mana1-3)Manb1-4GlcNAcb1-4GlcNAcb-Sp21	254.25	251.74	99.0127	15.1092
14	Manb-Sp8	59.25	18.8038	31.7364	3.52102										206	Mana1-2Mana1-2Mana1-3Mana-Sp9	253.25	47.6891	18.8308	15.0498
15	GalNAcb-Sp8	120.25	12.7377	10.5927	7.14604										410	Gala1-3(Fuca1-2)Galb1-3GlcNAcb1-3GalNAc-Sp14	225	58.2638	25.895	13.371
16	GlcNAcb-Sp0	70.75	15.5644	21.9991	4.20443										509	Gala1-3Galb1-3GlcNAcb1-2Mana-Sp0	216	17.9072	8.29036	12.8361
17	GlcNAcb-Sp8	93.25	12.0381	12.9095	5.54152										452	Gala1-3(Fuca1-2)Galb1-3GalNAcb-Sp8	209.75	32.5	15.4946	12.4647
18	GlcN(Gc)b-Sp8	62	5.59762	9.02842	3.68445										440	GalNAcb1-4Galb1-4Glcb-Sp0	208.25	41.3793	19.87	12.3756
19	Galb1-4GlcNAcb1-6(Galb1-4GlcNAcb1-3)GalNAca-Sp8	52.75	28.8834	54.7552	3.13475										210	Mana1-2Mana1-2Mana1-6(Mana1-3)Mana-Sp9	201.5	173.341	86.0252	11.9744
20	Galb1-4GlcNAcb1-6(Galb1-4GlcNAcb1-3)GalNAc-Sp14	54.25	10.6262	19.5875	3.22389		Linker								456	Fuca1-2Galb1-4(Fuca1-3)GlcNAcb1-2Mana1-6(Fuca1-2Galb1-4(Fuca1-3)GlcNAcb1-2Mana1-3)Manb1-4GlcNAcb1-4(Fuca1-6)GlcNAcb-Sp24	200	111.077	55.5383	11.8853
21	GlcNAcb1-6(GlcNAcb1-4)(GlcNAcb1-3)GlcNAc-Sp8	69.25	8.69387	12.5543	4.11529		Sp0	CH2CH2NH2							200	GlcAa-Sp8	192.75	64.9635	33.7035	11.4545
22	6S(3S)Galb1-4(6S)GlcNAcb-Sp0	45.25	7.36546	16.2773	2.68905		Sp8	CH2CH2CH2NH2							241	Neu5Aca2-3Galb1-3GalNAcb1-3Gala1-4Galb1-4Glcb-Sp0	189.75	97.3666	51.3131	11.2762
23	6S(3S)Galb1-4GlcNAcb-Sp0	62.75	11.3541	18.0943	3.72902		Sp9	CH2CH2CH2CH2CH2NH2							201	GlcAb-Sp8	186	50.5767	27.1918	11.0533
24	(3S)Galb1-4(Fuca1-3)(6S)Glc-Sp0	65.25	12.8679	19.7209	3.87758		Sp10	NHCOCH2NH							302	GlcNAcb1-4GlcNAcb-Sp10	184.75	41.1045	22.2487	10.9791
25	(3S)Galb1-4Glcb-Sp8	64.25	11.6154	18.0784	3.81815		Sp11	OCH2C6H4-p-NHCOCH2NH							364	Fuca1-4(Fuca1-2Galb1-3)GlcNAcb1-2Mana1-3(Fuca1-4(Fuca1-2Galb1-3)GlcNAcb1-2Mana1-3)Manb1-4GlcNAcb1-4GlcNAcb-Sp19	178.25	86.168	48.3411	10.5928
26	(3S)Galb1-4(6S)Glcb-Sp0	78.25	3.94757	5.04482	4.65013		Sp12	Asparagine							438	GalNAca1-3(Fuca1-2)Galb1-4GlcNAcb1-6(GalNAca1-3(Fuca1-2)Galb1-4GlcNAcb1-3)GalNAc-Sp14	178.25	25.2108	14.1435	10.5928
27	(3S)Galb1-4(6S)Glcb-Sp8	93.5	37.3854	39.9844	5.55638		Sp13	Glycine							104	Gala1-3(Fuca1-2)Galb1-4(Fuca1-3)GlcNAcb-Sp8	173.25	38.4046	22.1672	10.2956
28	(3S)Galb1-3(Fuca1-4)GlcNAcb-Sp8	89.5	33.551	37.4871	5.31867		Sp14	Threonine							540	(3S)GlcAb1-3Galb1-4GlcNAcb1-3Galb1-4Glc-Sp0	165.5	19.485	11.7734	9.83509
29	(3S)Galb1-3GalNAca-Sp8	58	6.87992	11.8619	3.44674		Sp15	Serine							120	Gala1-4Galb1-4GlcNAcb-Sp0	162.75	162.315	99.7329	9.67167
30	(3S)Galb1-3GlcNAcb-Sp0	118.5	56.5951	47.7595	7.04204		Sp16	PNP (OC6H4NH2)							454	Glca1-4Glca1-4Glca1-4Glcb-Sp10	162	19.799	12.2216	9.6271
31	(3S)Galb1-3GlcNAcb-Sp8	45.25	6.0208	13.3056	2.68905		Sp17	OCH2C6H4NH2							543	Galb1-3GlcNAcb1-3Galb1-4GlcNAcb1-6(Galb1-3GlcNAcb1-3Galb1-4GlcNAb1-2)Mana1-6(Galb1-3GlcNAcb1-3Galb1-4GlcNAcb1-2Mana1-3)Manb1-4GlcNAcb1-4(Fuca1-6)GlcNAcb-Sp24	161.5	22.1736	13.7298	9.59739
32	(3S)Galb1-4(Fuca1-3)GlcNAc-Sp0	110.75	9.10586	8.22199	6.58149		Sp18	O(CH2)3NHCO(CH2)5NH2							171	Galb1-4Glcb-Sp8	160.5	95.8662	59.7297	9.53796
33	(3S)Galb1-4(Fuca1-3)GlcNAc-Sp8	39.75	9.63933	24.2499	2.3622		Sp19	EN or NK							542	Galb1-3GlcNAcb1-3Galb1-4GlcNAcb1-3Galb1-4GlcNAcb1-6(Galb1-3GlcNAcb1-3Galb1-4GlcNAcb1-3Galb1-4GlcNAb1-2)Mana1-6(Galb1-3GlcNAcb1-3Galb1-4GlcNAcb1-3Galb1-4GlcNAcb1-2Mana1-3)Manb1-4GlcNAcb1-4(Fuca1-6)GlcNAcb-Sp24	159.25	55.3737	34.7716	9.46368
34	(3S)Galb1-4(6S)GlcNAcb-Sp0	77.5	19.6384	25.3399	4.60556		Sp20	GENR							77	Fuca1-2Galb1-4Glcb-Sp0	157.75	90.4668	57.3482	9.37454
35	(3S)Galb1-4(6S)GlcNAcb-Sp8	39	5.65685	14.5048	2.31763		Sp21	N(CH3)-O-(CH2)2-NH2							199	G-ol-Sp8	151.5	49.2646	32.5179	9.00312
36	(3S)Galb1-4GlcNAcb-Sp0	78.25	15.3921	19.6704	4.65013		Sp22	NST							388	Galb1-4(Fuca1-3)GlcNAcb1-3GalNAca-Sp14	149.25	44.4025	29.7504	8.86941
37	(3S)Galb1-4GlcNAcb-Sp8	133	68.2984	51.3522	7.90373		Sp23	(OCH2CH2)6NH2							169	Galb1-4GlcNAcb-Sp23	147.75	23.5425	15.934	8.78027
38	(3S)Galb-Sp8	70.25	20.6942	29.4579	4.17471		Sp24	KVANKT							484	Fuca1-2(6S)Galb1-3(6S)GlcNAcb-Sp0	146.5	30.26	20.6553	8.70599
39	(6S)(4S)Galb1-4GlcNAcb-Sp0	84.75	3.5	4.12979	5.0364		Sp25	VANK							344	(6S)GlcNAcb1-3Galb1-4GlcNAcb-Sp0	145.25	67.0044	46.1304	8.6317
40	(4S)Galb1-4GlcNAcb-Sp8	54.25	11.758	21.6737	3.22389		MDPLys	Mur-L-Ala-D-iGlnβ-(CH2)4NH2							103	Gala1-3(Fuca1-2)Galb1-4(Fuca1-3)GlcNAcb-Sp0	144.75	43.2541	29.8819	8.60199
41	(6P)Mana-Sp8	68.75	12.2031	17.75	4.08557										382	Gala1-3Galb1-3GlcNAcb1-2Mana1-6(Gala1-3Galb1-3GlcNAcb1-2Mana1-3)Manb1-4GlcNAcb1-4GlcNAc-Sp19	143.75	92.2113	64.147	8.54256
42	(6S)Galb1-4Glcb-Sp0	51	10.328	20.2509	3.03075										384	GlcNAcb1-2Mana1-6(Galb1-4GlcNAcb1-2Mana1-3)Manb1-4GlcNAcb1-4GlcNAc-Sp12	140.5	112.634	80.1663	8.34943
43	(6S)Galb1-4Glcb-Sp8	76.25	20.1391	26.4119	4.53127										536	GalNAcb1-3GlcNAcb-Sp0	140.5	18.43	13.1175	8.34943
44	(6S)Galb1-4GlcNAcb-Sp8	66	16.1038	24.3997	3.92215										306	Mana1-6(Mana1-3)Mana1-6(Mana1-3)Manb-Sp10	139	194.893	140.211	8.26029
45	(6S)Galb1-4(6S)Glcb-Sp8	84.25	11.3835	13.5115	5.00669										453	Glca1-6Glca1-6Glca1-6Glcb-Sp10	137.75	15.5858	11.3145	8.18601
46	Neu5Aca2-3(6S)Galb1-4GlcNAcb-Sp8	49	12.1929	24.8835	2.9119										240	Neu5Aca2-3Galb-Sp8	137	96.5229	70.4547	8.14144
47	(6S)GlcNAcb-Sp8	61.75	8.65544	14.0169	3.66959										348	KDNa2-3Galb1-3GalNAca-Sp14	136.75	50.4273	36.8756	8.12658
48	Neu5,9Ac2a-Sp8	58.5	5.8023	9.91846	3.47645										122	Gala1-4Galb1-4Glcb-Sp0	135.25	63.3949	46.8724	8.03744
49	Neu5,9Ac2a2-6Galb1-4GlcNAcb-Sp8	80.25	26.8747	33.4887	4.76898										398	Galb1-3GalNAcb1-4(Neu5Aca2-8Neu5Aca2-3)Galb1-4Glcb-Sp0	134.5	47.4728	35.2958	7.99287
50	Mana1-6(Mana1-3)Manb1-4GlcNAcb1-4GlcNAcb-Sp12	51.75	16.1735	31.2532	3.07532										37	(3S)Galb1-4GlcNAcb-Sp8	133	68.2984	51.3522	7.90373
51	Mana1-6(Mana1-3)Manb1-4GlcNAcb1-4GlcNAcb-Sp13	64.5	11.4455	17.745	3.83301										75	Fuca1-2Galb1-4GlcNAcb-Sp0	132.75	85.4025	64.3333	7.88887
52	GlcNAcb1-2Mana1-6(GlcNAcb1-2Mana1-3)Manb1-4GlcNAcb1-4GlcNAcb-Sp12	118.75	50.6647	42.6651	7.0569										189	GlcNAcb1-4GlcNAcb1-4GlcNAcb1-4GlcNAcb1-4GlcNAcb1-Sp8	132.75	154.912	116.694	7.88887
53	GlcNAcb1-2Mana1-6(GlcNAcb1-2Mana1-3)Manb1-4GlcNAcb1-4GlcNAcb-Sp13	57	26.9938	47.3576	3.38731										504	Gala1-3Galb1-4GlcNAcb1-2Mana-Sp0	132.5	21.1739	15.9803	7.87402
54	Galb1-4GlcNAcb1-2Mana1-6(Galb1-4GlcNAcb1-2Mana1-3)Manb1-4GlcNAcb1-4GlcNAcb-Sp12	111	48.2977	43.5114	6.59635										519	Gala1-3(Fuca1-2)Galb1-3GalNAcb1-3Gala1-4Galb1-4Glc-Sp21	132.25	72.1174	54.5311	7.85916
55	Neu5Aca2-6Galb1-4GlcNAcb1-2Mana1-6(Neu5Aca2-6Galb1-4GlcNAcb1-2Mana1-3)Manb1-4GlcNAcb1-4GlcNAcb-Sp12	57	20.3797	35.7539	3.38731										297	Galb1-4GlcNAcb1-6Galb1-4GlcNAcb-Sp0	131.5	20.9523	15.9333	7.81459
56	Neu5Aca2-6Galb1-4GlcNAcb1-2Mana1-6(Neu5Aca2-6Galb1-4GlcNAcb1-2Man-a1-3)Manb1-4GlcNAcb1-4GlcNAcb-Sp21	79.5	19.9416	25.0838	4.72441										303	GlcNAcb1-4GlcNAcb-Sp12	128.5	37.5455	29.2183	7.63631
57	Neu5Aca2-6Galb1-4GlcNAcb1-2Mana1-6(Neu5Aca2-6Galb1-4GlcNAcb1-2Mana1-3)Manb1-4GlcNAcb1-4GlcNAcb-Sp24	74.25	13.8414	18.6416	4.41242										322	Gala1-4Galb1-4GlcNAcb1-3Galb1-4Glcb-Sp0	128.25	64.9994	50.6818	7.62145
58	Fuca1-2Galb1-3GalNAcb1-3Gala-Sp9	61.5	8.66025	14.0817	3.65473										299	GlcAb1-3GlcNAcb-Sp8	127.75	41.9156	32.8106	7.59174
59	Fuca1-2Galb1-3GalNAcb1-3Gala1-4Galb1-4Glcb-Sp9	67	8.60233	12.8393	3.98158										457	Fuca1-2Galb1-3(Fuca1-4)GlcNAcb1-2Mana1-6(Fuca1-2Galb1-3(Fuca1-4)GlcNAcb1-2Mana1-3)Manb1-4GlcNAcb1-4(Fuca1-6)GlcNAcb1-4(Fuca1-6)GlcNAcb-Sp19	127.5	31.289	24.5404	7.57688
60	Fuca1-2Galb1-3(Fuca1-4)GlcNAcb-Sp8	108.25	69.5671	64.2652	6.43292										287	Neu5Aca2-3Galb1-3GlcNAcb1-3Galb1-3GlcNAcb-Sp0	126.75	119.03	93.9096	7.53231
61	Fuca1-2Galb1-3GalNAca-Sp8	46.25	20.5649	44.4647	2.74848										481	Gala1-3(Fuca1-2)Galb1-4GlcNAcb1-6GalNAca-Sp14	126.75	38.819	30.6264	7.53231
62	Fuca1-2Galb1-3GalNAca-Sp14	77.25	18.8922	24.456	4.5907										539	Galb1-3GlcNAcb1-6(Galb1-3)GalNAc-Sp14	126.5	50.8101	40.1661	7.51746
63	Fuca1-2Galb1-3GalNAcb1-4(Neu5Aca2-3)Galb1-4Glcb-Sp0	52.5	12.3423	23.5092	3.11989										439	Neu5Aca2-8Neu5Aca2-3Galb1-3GalNAcb1-4(Neu5Aca2-8Neu5Aca2-3)Galb1-4Glcb-Sp0	126.25	70.4101	55.7704	7.5026
64	Fuca1-2Galb1-3GalNAcb1-4(Neu5Aca2-3)Galb1-4Glcb-Sp9	62.5	13.0256	20.841	3.71416										80	Fuca1-4GlcNAcb-Sp8	125.5	31.5119	25.1091	7.45803
65	Fuca1-2Galb1-3GlcNAcb1-3Galb1-4Glcb-Sp8	57.25	6.75154	11.7931	3.40217										497	GalNAcb1-4(6S)GlcNAc-Sp8	124.25	59.6399	47.9999	7.38375
66	Fuca1-2Galb1-3GlcNAcb1-3Galb1-4Glcb-Sp10	72.75	14.3382	19.7088	4.32328										445	Galb1-4GlcNAcb1-6(Galb1-4GlcNAcb1-2)Mana1-6(Galb1-4GlcNAcb1-2Mana1-3)Manb1-4GlcNAcb1-4GlcNAcb-Sp19	124	24.59	19.8306	7.36889
67	Fuca1-2Galb1-3GlcNAcb-Sp0	45.25	3.40343	7.52139	2.68905										283	Galb1-4(Fuca1-3)(6S)GlcNAcb-Sp0	123.25	15.5215	12.5935	7.32432
68	Fuca1-2Galb1-3GlcNAcb-Sp8	87.5	22.487	25.6995	5.19982										279	Neu5Gca2-6Galb1-4GlcNAcb-Sp0	122.25	45.3091	37.0627	7.26489
69	Fuca1-2Galb1-4(Fuca1-3)GlcNAcb1-3Galb1-4(Fuca1-3)GlcNAcb-Sp0	44.75	6.39661	14.2941	2.65934										416	Galb1-4GlcNAcb1-6(Fuca1-2Galb1-3GlcNAcb1-3)Galb1-4Glc-Sp21	122	140.178	114.9	7.25004
70	Fuca1-2Galb1-4(Fuca1-3)GlcNAcb1-3Galb1-4(Fuca1-3)GlcNAcb1-3Galb1-4(Fuca1-3)GlcNAcb-Sp0	73.5	15.3514	20.8863	4.36785										15	GalNAcb-Sp8	120.25	12.7377	10.5927	7.14604
71	Fuca1-2Galb1-4(Fuca1-3)GlcNAcb-Sp0	43	7.43864	17.2992	2.55534										401	GalNAca1-3(Fuca1-2)Galb1-4GlcNAcb1-3GalNAca-Sp14	120.25	39.559	32.8973	7.14604
72	Fuca1-2Galb1-4(Fuca1-3)GlcNAcb-Sp8	77.25	24.1713	31.2897	4.5907										52	GlcNAcb1-2Mana1-6(GlcNAcb1-2Mana1-3)Manb1-4GlcNAcb1-4GlcNAcb-Sp12	118.75	50.6647	42.6651	7.0569
73	Fuca1-2Galb1-4GlcNAcb1-3Galb1-4GlcNAcb-Sp0	105	35.6464	33.949	6.23979										30	(3S)Galb1-3GlcNAcb-Sp0	118.5	56.5951	47.7595	7.04204
74	Fuca1-2Galb1-4GlcNAcb1-3Galb1-4GlcNAcb1-3Galb1-4GlcNAcb-Sp0	71.75	25.5131	35.5583	4.26385										533	Galb1-4GlcNAcb1-3Galb1-4GlcNAcb1-6(Galb1-4GlcNAcb1-3Galb1-4GlcNAcb1-2)Mana1-6(Galb1-4GlcNAcb1-3Galb1-4GlcNAcb1-2Mana1-3)Mana1-4GlcNAcb1-4GlcNAc-Sp24	118.5	30.3919	25.6472	7.04204
75	Fuca1-2Galb1-4GlcNAcb-Sp0	132.75	85.4025	64.3333	7.88887										537	GalNAcb1-4GlcNAcb1-3GalNAcb1-4GlcNAcb-Sp0	118	67.7397	57.4065	7.01233
76	Fuca1-2Galb1-4GlcNAcb-Sp8	84	31.0376	36.9495	4.99183										88	GlcNAcb1-3Galb1-3GalNAca-Sp8	117.75	10.4363	8.86311	6.99747
77	Fuca1-2Galb1-4Glcb-Sp0	157.75	90.4668	57.3482	9.37454										459	Galb1-3GlcNAcb1-2Mana1-6(GlcNAcb1-4)(Galb1-3GlcNAcb1-2Mana1-3)Manb1-4GlcNAcb1-4GlcNAcb-Sp21	117.25	21.3288	18.1909	6.96776
78	Fuca1-2Galb-Sp8	102.25	42.6018	41.6644	6.07636										256	Fuca1-2Galb1-4(6S)Glcb-Sp0	116.5	71.061	60.9966	6.92319
79	Fuca1-3GlcNAcb-Sp8	104.75	28.9295	27.6177	6.22493										466	Neu5Aca2-3Galb1-4GlcNAcb1-2Mana1-6(Neu5Aca2-3Galb1-4GlcNAcb1-2Mana1-3)Manb1-4GlcNAcb1-4(Fuca1-6)GlcNAcb-Sp24	116.5	19.7737	16.9732	6.92319
80	Fuca1-4GlcNAcb-Sp8	125.5	31.5119	25.1091	7.45803										277	Neu5Gca2-3Galb1-4Glcb-Sp0	115	49.7192	43.2341	6.83405
81	Fucb1-3GlcNAcb-Sp8	77.25	17.4428	22.5796	4.5907										463	Neu5Aca2-6Galb1-4GlcNAcb1-6GalNAca-Sp14	113.25	15.6285	13.8	6.73005
82	GalNAca1-3(Fuca1-2)Galb1-3GlcNAcb-Sp0	89.5	20.664	23.0882	5.31867										477	Fuca1-2Galb1-4GlcNAcb1-6GalNAca-Sp14	112.5	17.7106	15.7428	6.68549
83	GalNAca1-3(Fuca1-2)Galb1-4(Fuca1-3)GlcNAcb-Sp0	102	13.784	13.5138	6.06151										8	Rhaa-Sp8	111.5	16.9411	15.1938	6.62606
84	(3S)Galb1-4(Fuca1-3)Glcb-Sp0	85	12.3558	14.5363	5.05126										266	Neu5Aca2-6Galb1-4Glcb-Sp8	111.5	67.6585	60.6802	6.62606
85	GalNAca1-3(Fuca1-2)Galb1-4GlcNAcb-Sp0	56.5	4.04145	7.15301	3.3576										54	Galb1-4GlcNAcb1-2Mana1-6(Galb1-4GlcNAcb1-2Mana1-3)Manb1-4GlcNAcb1-4GlcNAcb-Sp12	111	48.2977	43.5114	6.59635
86	GalNAca1-3(Fuca1-2)Galb1-4GlcNAcb-Sp8	105	16.0831	15.3173	6.23979										273	Neu5Gca2-3Galb1-3(Fuca1-4)GlcNAcb-Sp0	111	36.9414	33.2805	6.59635
87	GalNAca1-3(Fuca1-2)Galb1-4Glcb-Sp0	48.5	12.261	25.2805	2.88219										32	(3S)Galb1-4(Fuca1-3)GlcNAc-Sp0	110.75	9.10586	8.22199	6.58149
88	GlcNAcb1-3Galb1-3GalNAca-Sp8	117.75	10.4363	8.86311	6.99747										524	Galb1-4GlcNAcb1-3Galb1-4GlcNAcb1-3Galb1-4GlcNAcb1-2Mana1-6(Galb1-4GlcNAcb1-3Galb1-4GlcNAcb1-3Galb1-4GlcNAcb1-2Mana1-3)Manb1-4GlcNAcb1-4GlcNAcb-Sp12	110.75	7.13559	6.44297	6.58149
89	GalNAca1-3(Fuca1-2)Galb-Sp8	65.25	5.67891	8.70331	3.87758										421	GlcNAcb1-6(GlcNAcb1-2)Mana1-6(GlcNAcb1-4)(GlcNAcb1-4(GlcNAcb1-2)Mana1-3)Manb1-4GlcNAcb1-4GlcNAc-Sp21	110.5	26.2869	23.789	6.56663
90	GalNAca1-3(Fuca1-2)Galb-Sp18	98.5	18.412	18.6923	5.85351										461	Neu5Aca2-3Galb1-4GlcNAcb1-2Mana-Sp0	109.75	47.3101	43.1072	6.52206
91	GalNAca1-3GalNAcb-Sp8	63.25	19.5512	30.911	3.75873										275	Neu5Gca2-3Galb1-4(Fuca1-3)GlcNAcb-Sp0	109.5	31.4166	28.6909	6.50721
92	GalNAca1-3Galb-Sp8	85.75	31.5212	36.7594	5.09583										60	Fuca1-2Galb1-3(Fuca1-4)GlcNAcb-Sp8	108.25	69.5671	64.2652	6.43292
93	GalNAca1-4(Fuca1-2)Galb1-4GlcNAcb-Sp8	64.5	22.8254	35.3883	3.83301										190	GlcNAcb1-4GlcNAcb1-4GlcNAcb-Sp8	108.25	62.7767	57.9924	6.43292
94	GalNAcb1-3GalNAca-Sp8	85.5	6.60808	7.72874	5.08097										225	Neu5Aca2-8Neu5Aca2-8Neu5Aca-Sp8	108	18.2939	16.9388	6.41807
95	GalNAcb1-3(Fuca1-2)Galb-Sp8	49.5	3.31662	6.70025	2.94161										547	GlcNAcb1-3Galb1-4GlcNAcb1-3GalNAca-Sp14	107.75	24.2539	22.5094	6.40321
96	GalNAcb1-3Gala1-4Galb1-4GlcNAcb-Sp0	59.25	22.3663	37.749	3.52102										319	Neu5Aca2-6Galb1-4GlcNAcb1-3Galb1-3GlcNAcb-Sp0	106.5	13.404	12.5859	6.32893
97	GalNAcb1-4(Fuca1-3)GlcNAcb-Sp0	98.5	23.331	23.6862	5.85351										442	Gala1-3(Fuca1-2)Galb1-3GlcNAcb1-2Mana1-6(Gala1-3(Fuca1-2)Galb1-3GlcNAcb1-2Mana1-3)Manb1-4GlcNAcb1-4(Fuca1-6)GlcNAcb-Sp22	106.5	26.8017	25.166	6.32893
98	GalNAcb1-4GlcNAcb-Sp0	88.75	34.6061	38.9928	5.2741										521	GlcNAcb1-3Galb1-4GlcNAcb1-2Mana1-6(GlcNAcb1-3Galb1-4GlcNAcb1-2Mana1-3)Manb1-4GlcNAcb1-4GlcNAcb-Sp25	106	13.4907	12.7271	6.29921
99	GalNAcb1-4GlcNAcb-Sp8	66.75	15.8403	23.7309	3.96672										369	Galb1-3GalNAca1-3(Fuca1-2)Galb1-4Glc-Sp0	105.75	11.2953	10.6811	6.28436
100	Gala1-2Galb-Sp8	99.25	42.2246	42.5437	5.89808										296	Galb1-4GlcNAca1-6Galb1-4GlcNAcb-Sp0	105.5	8.34666	7.91152	6.2695
101	Gala1-3(Fuca1-2)Galb1-3GlcNAcb-Sp0	81.75	31.6794	38.7515	4.85812										73	Fuca1-2Galb1-4GlcNAcb1-3Galb1-4GlcNAcb-Sp0	105	35.6464	33.949	6.23979
102	Gala1-3(Fuca1-2)Galb1-3GlcNAcb-Sp8	313.5	132.578	42.2897	18.6302										86	GalNAca1-3(Fuca1-2)Galb1-4GlcNAcb-Sp8	105	16.0831	15.3173	6.23979
103	Gala1-3(Fuca1-2)Galb1-4(Fuca1-3)GlcNAcb-Sp0	144.75	43.2541	29.8819	8.60199										79	Fuca1-3GlcNAcb-Sp8	104.75	28.9295	27.6177	6.22493
104	Gala1-3(Fuca1-2)Galb1-4(Fuca1-3)GlcNAcb-Sp8	173.25	38.4046	22.1672	10.2956										455	Neu5Aca2-3Galb1-4GlcNAcb1-6(Neu5Aca2-3Galb1-4GlcNAcb1-3)GalNAca-Sp14	104.75	49.284	47.0492	6.22493
105	Gala1-3(Fuca1-2)Galb1-4GlcNAc-Sp0	70.75	12.659	17.8926	4.20443										214	Neu5Aca2-3Galb1-4GlcNAcb1-3Galb1-4(Fuca1-3)GlcNAcb-Sp0	104.25	34.6446	33.2323	6.19522
106	Gala1-3(Fuca1-2)Galb1-4Glcb-Sp0	78.25	7.76209	9.9196	4.65013										414	Gala1-3(Fuca1-2)Galb1-4GlcNAcb1-2Mana1-6(Gala1-3(Fuca1-2)Galb1-4GlcNAcb1-2Mana1-3)Manb1-4GlcNAcb1-4(Fuca1-6)GlcNAcb-Sp22	103.75	45.3532	43.714	6.1655
107	Gala1-3(Fuca1-2)Galb-Sp8	754.75	467.06	61.8827	44.8522										367	Neu5Aca2-3Galb1-4(Fuca1-3)GlcNAcb1-3GalNAca-Sp14	103.5	31.2996	30.2412	6.15065
108	Gala1-3(Fuca1-2)Galb-Sp18	72.75	10.6888	14.6925	4.32328										444	GalNAca1-3(Fuca1-2)Galb1-3GlcNAcb1-2Mana1-6(GalNAca1-3(Fuca1-2)Galb1-3GlcNAcb1-2Mana1-3)Manb1-4GlcNAcb1-4(Fuca1-6)GlcNAcb-Sp22	103	23.7065	23.0161	6.12093
109	Gala1-4(Gala1-3)Galb1-4GlcNAcb-Sp8	58.25	8.5	14.5923	3.4616										535	GlcNAcb1-3Galb1-4GlcNAcb1-6(GlcNAcb1-3Galb1-3)GalNAca-Sp14	102.5	26.4638	25.8184	6.09122
110	Gala1-3GalNAca-Sp8	66.5	15.6098	23.4734	3.95186										78	Fuca1-2Galb-Sp8	102.25	42.6018	41.6644	6.07636
111	Gala1-3GalNAca-Sp16	80	26.3565	32.9457	4.75412										83	GalNAca1-3(Fuca1-2)Galb1-4(Fuca1-3)GlcNAcb-Sp0	102	13.784	13.5138	6.06151
112	Gala1-3GalNAcb-Sp8	63.25	8.92095	14.1043	3.75873										492	Galb1-3GlcNAca1-3Galb1-4GlcNAcb-Sp8	102	109.124	106.984	6.06151
113	Gala1-3Galb1-4(Fuca1-3)GlcNAcb-Sp8	74.75	25.1578	33.656	4.44213										523	GlcNAcb1-3Galb1-4GlcNAcb1-3Galb1-4GlcNAcb1-2Mana1-6(GlcNAcb1-3Galb1-4GlcNAcb1-3Galb1-4GlcNAcb1-2Mana1-3)Manb1-4GlcNAcb1-4GlcNAcb-Sp12	102	32.5474	31.9092	6.06151
114	Gala1-3Galb1-3GlcNAcb-Sp0	101.75	45.9157	45.126	6.04665										114	Gala1-3Galb1-3GlcNAcb-Sp0	101.75	45.9157	45.126	6.04665
115	Gala1-3Galb1-4GlcNAcb-Sp8	85.5	35.6698	41.719	5.08097										194	Glca1-4Glcb-Sp8	101.75	46.992	46.1838	6.04665
116	Gala1-3Galb1-4Glcb-Sp0	51	2.94392	5.77239	3.03075										423	Galb1-4GlcNAcb1-2Mana1-6(GlcNAcb1-4)(Galb1-4GlcNAcb1-4(Galb1-4GlcNAcb1-2)Mana1-3)Manb1-4GlcNAcb1-4GlcNAc-Sp21	101.75	23.1427	22.7446	6.04665
117	Gala1-3Galb1-4Glc-Sp10	42.5	16.9017	39.7687	2.52563										490	GlcNAcb1-6(GlcNAcb1-2)Mana1-6(GlcNAcb1-4)(GlcNAcb1-4(GlcNAcb1-2)Mana1-3)Manb1-4GlcNAcb1-4(Fuca1-6)GlcNAc-Sp21	101.75	58.2487	57.2469	6.04665
118	Gala1-3Galb-Sp8	43.5	10.1489	23.3308	2.58505										124	Gala1-6Glcb-Sp8	101.5	28.5715	28.1493	6.03179
119	Gala1-4(Fuca1-2)Galb1-4GlcNAcb-Sp8	63.25	29.8147	47.1379	3.75873										546	Galb1-4GlcNAcb1-3Galb1-4GlcNAcb1-6(Galb1-4GlcNAcb1-3Galb1-4GlcNAcb1-3)GalNAca-Sp14	100.75	3.30404	3.27944	5.98722
120	Gala1-4Galb1-4GlcNAcb-Sp0	162.75	162.315	99.7329	9.67167										132	Galb1-4GlcNAcb1-6GalNAc-Sp14	100	14.8324	14.8324	5.94265
121	Gala1-4Galb1-4GlcNAcb-Sp8	57.25	5.67891	9.91949	3.40217										219	Neu5Aca2-3Galb1-3GalNAca-Sp8	100	23.1661	23.1661	5.94265
122	Gala1-4Galb1-4Glcb-Sp0	135.25	63.3949	46.8724	8.03744										300	Neu5Aca2-6Galb1-4GlcNAcb1-2Mana1-6(GlcNAcb1-2Mana1-3)Manb1-4GlcNAcb1-4GlcNAcb-Sp12	100	18.1842	18.1842	5.94265
123	Gala1-4GlcNAcb-Sp8	51.75	20.662	39.9265	3.07532										412	Gala1-3Galb1-3GlcNAcb1-3GalNAc-Sp14	100	14.5144	14.5144	5.94265
124	Gala1-6Glcb-Sp8	101.5	28.5715	28.1493	6.03179										100	Gala1-2Galb-Sp8	99.25	42.2246	42.5437	5.89808
125	Galb1-2Galb-Sp8	58.75	11.471	19.5251	3.49131										317	Galb1-4(Fuca1-3)GlcNAcb1-2Mana1-6(Galb1-4(Fuca1-3)GlcNAcb1-2Mana1-3)Manb1-4GlcNAcb1-4GlcNAcb-Sp20	99.25	21.6083	21.7715	5.89808
126	Galb1-3(Fuca1-4)GlcNAcb1-3Galb1-4(Fuca1-3)GlcNAcb-Sp0	69	13.0384	18.8962	4.10043										323	GalNAcb1-3Gala1-4Galb1-4GlcNAcb1-3Galb1-4Glcb-Sp0	99.25	64.9686	65.4595	5.89808
127	Galb1-3GlcNAcb1-3Galb1-4(Fuca1-3)GlcNAcb-Sp0	52	8.60233	16.5429	3.09018										386	Neu5Aca2-3Galb1-3GlcNAcb1-3GalNAca-Sp14	99	19.6977	19.8967	5.88323
128	Galb1-3(Fuca1-4)GlcNAc-Sp0	86.25	4.11299	4.76868	5.12554										399	Neu5Aca2-3Galb1-3GalNAcb1-4(Neu5Aca2-8Neu5Aca2-3)Galb1-4Glcb-Sp0	98.75	15.327	15.521	5.86837
129	Galb1-3(Fuca1-4)GlcNAc-Sp8	87	55.2751	63.5346	5.17011										505	GalNAca1-3(Fuca1-2)Galb1-4 GlcNAcb1-2Mana-Sp0	98.75	26.663	27.0005	5.86837
130	Fuca1-4(Galb1-3)GlcNAcb-Sp8	76.75	11.2953	14.717	4.56099										90	GalNAca1-3(Fuca1-2)Galb-Sp18	98.5	18.412	18.6923	5.85351
131	Galb1-4GlcNAcb1-6GalNAca-Sp8	86.25	38.9305	45.1368	5.12554										97	GalNAcb1-4(Fuca1-3)GlcNAcb-Sp0	98.5	23.331	23.6862	5.85351
132	Galb1-4GlcNAcb1-6GalNAc-Sp14	100	14.8324	14.8324	5.94265										192	GlcNAcb1-6GalNAca-Sp14	98.5	44.6057	45.285	5.85351
133	GlcNAcb1-6(Galb1-3)GalNAca-Sp8	61.75	20.0728	32.5065	3.66959										341	GlcNAcb1-2Mana1-6(GlcNAcb1-2Mana1-3)Manb1-4GlcNAcb1-4(Fuca1-6)GlcNAcb-Sp22	98.5	9.67815	9.82554	5.85351
134	Neu5Aca2-6(Galb1-3)GalNAca-Sp8	67	18.4932	27.6019	3.98158										377	GlcNAcb1-2Mana1-6(GlcNAcb1-4(GlcNAcb1-2)Mana1-3)Manb1-4GlcNAcb1-4GlcNAc-Sp21	98.25	30.9017	31.4521	5.83866
135	Neu5Aca2-6(Galb1-3)GalNAca-Sp14	56.25	11.5289	20.4959	3.34274										479	Galb1-4(Fuca1-3)GlcNAcb1-2Mana-Sp0	98.25	15.13	15.3995	5.83866
136	Neu5Acb2-6(Galb1-3)GalNAca-Sp8	45.25	15.6498	34.5852	2.68905										418	GlcNAcb1-2Mana1-6(GlcNAcb1-4)(GlcNAcb1-2Mana1-3)Manb1-4GlcNAcb1-4GlcNAc-Sp21	98	55.9404	57.0821	5.8238
137	Neu5Aca2-6(Galb1-3)GlcNAcb1-4Galb1-4Glcb-Sp10	33.25	1.5	4.51128	1.97593										321	Neu5Aca2-6Galb1-4GlcNAcb1-3Galb1-4GlcNAcb1-3Galb1-4GlcNAcb-Sp0	97.5	15.9269	16.3353	5.79409
138	Galb1-3GalNAca-Sp8	97.25	32.2942	33.2074	5.77923										138	Galb1-3GalNAca-Sp8	97.25	32.2942	33.2074	5.77923
139	Galb1-3GalNAca-Sp14	29	4.24264	14.6298	1.72337										282	Galb1-3GlcNAcb1-3Galb1-3GlcNAcb-Sp0	97	48.983	50.4979	5.76437
140	Galb1-3GalNAca-Sp16	51.75	3.77492	7.29453	3.07532										394	Galb1-3GlcNAca1-6Galb1-4GlcNAcb-Sp0	97	14.4453	14.8921	5.76437
141	Galb1-3GalNAcb-Sp8	68	15.1217	22.2378	4.041										298	GalNAcb1-3Galb-Sp8	96.25	21.6545	22.4982	5.7198
142	Galb1-3GalNAcb1-3Gala1-4Galb1-4Glcb-Sp0	74.5	22.9274	30.7751	4.42728										375	Galb1-3GlcNAcb1-3Galb1-4(Fuca1-3)GlcNAcb1-6(Galb1-3GlcNAcb1-3)Galb1-4Glc-Sp21	96.25	8.53913	8.87182	5.7198
143	Galb1-3GalNAcb1-4(Neu5Aca2-3)Galb1-4Glcb-Sp0	82.75	27.1585	32.8199	4.91755										550	GlcNAcb1-3Galb1-4GlcNAcb1-3Galb1-4GlcNAcb1-3GalNAca-Sp14	96	23.8467	24.8403	5.70495
144	Galb1-3GalNAcb1-4Galb1-4Glcb-Sp8	77	33.7738	43.862	4.57584										483	Fuca1-2Galb1-3(6S)GlcNAcb-Sp0	94.75	14.523	15.3277	5.63066
145	Galb1-3Galb-Sp8	92.75	15.5	16.7116	5.51181										146	Galb1-3GlcNAcb1-3Galb1-4GlcNAcb-Sp0	94.5	19.1224	20.2354	5.61581
146	Galb1-3GlcNAcb1-3Galb1-4GlcNAcb-Sp0	94.5	19.1224	20.2354	5.61581										503	Neu5Aca2-6Galb1-4GlcNAcb1-2Man-Sp0	94.5	31.7648	33.6135	5.61581
147	Galb1-3GlcNAcb1-3Galb1-4Glcb-Sp10	76.75	15.174	19.7707	4.56099										373	Galb1-4GlcNAcb1-6(Fuca1-4(Fuca1-2Galb1-3)GlcNAcb1-3)Galb1-4Glc-Sp21	94.25	25.8118	27.3865	5.60095
148	Galb1-3GlcNAcb-Sp0	93.5	26.096	27.9101	5.55638										395	GalNAcb1-3Gala1-6Galb1-4Glcb-Sp8	94	12.1929	12.9712	5.58609
149	Galb1-3GlcNAcb-Sp8	66.5	1.73205	2.60459	3.95186										425	Galb1-4GlcNAcb1-6(Galb1-4GlcNAcb1-2)Mana1-6(GlcNAcb1-4)(Galb1-4GlcNAcb1-4(Galb1-4GlcNAcb1-2)Mana1-3)Manb1-4GlcNAcb1-4GlcNAc-Sp21	94	12.9099	13.734	5.58609
150	Galb1-4(Fuca1-3)GlcNAcb-Sp0	62.5	9.84886	15.7582	3.71416										534	Gala1-3Galb1-4GlcNAcb1-2Mana1-6(Gala1-3Galb1-4GlcNAcb1-2Mana1-3)Manb1-4GlcNAcb1-4GlcNAc-Sp24	94	22.3159	23.7403	5.58609
151	Galb1-4(Fuca1-3)GlcNAcb-Sp8	61.25	22.8965	37.3821	3.63988										379	Fuca1-2Galb1-3GalNAca1-3(Fuca1-2)Galb1-4GlcNAcb-Sp0	93.75	15.6498	16.6931	5.57124
152	Galb1-4(Fuca1-3)GlcNAcb1-3Galb1-4(Fuca1-3)GlcNAcb-Sp0	31.5	4.93288	15.6599	1.87194										403	Fuca1-2Galb1-4(Fuca1-3)GlcNAcb1-3GalNAca-Sp14	93.75	16.0494	17.1194	5.57124
153	Galb1-4(Fuca1-3)GlcNAcb1-3Galb1-4(Fuca1-3)GlcNAcb1-3Galb1-4(Fuca1-3)GlcNAcb-Sp0	81.5	14.0594	17.2508	4.84326										27	(3S)Galb1-4(6S)Glcb-Sp8	93.5	37.3854	39.9844	5.55638
154	Galb1-4(6S)Glcb-Sp0	46.5	5.56776	11.9737	2.76333										148	Galb1-3GlcNAcb-Sp0	93.5	26.096	27.9101	5.55638
155	Galb1-4(6S)Glcb-Sp8	82.75	15.8403	19.1424	4.91755										17	GlcNAcb-Sp8	93.25	12.0381	12.9095	5.54152
156	Galb1-4GalNAca1-3(Fuca1-2)Galb1-4GlcNAcb-Sp8	67.75	13.8414	20.4301	4.02615										426	Galb1-4Galb-Sp10	93	25.9101	27.8603	5.52667
157	Galb1-4GalNAcb1-3(Fuca1-2)Galb1-4GlcNAcb-Sp8	49	3.91578	7.99139	2.9119										145	Galb1-3Galb-Sp8	92.75	15.5	16.7116	5.51181
158	Galb1-4GlcNAcb1-3GalNAca-Sp8	81.75	21.36	26.1285	4.85812										327	GlcNAca1-4Galb1-4GlcNAcb1-3Galb1-4GlcNAcb1-3Galb1-4GlcNAcb-Sp0	92.75	24.0607	25.9414	5.51181
159	Galb1-4GlcNAcb1-3GalNAc-Sp14	43	8.98146	20.8871	2.55534										392	Gala1-3Galb1-4GlcNAcb1-3GalNAca-Sp14	92.75	40.4671	43.6303	5.51181
160	Galb1-4GlcNAcb1-3Galb1-4(Fuca1-3)GlcNAcb1-3Galb1-4(Fuca1-3)GlcNAcb-Sp0	83.25	20.6942	24.8579	4.94726										320	Neu5Aca2-3Galb1-3(Fuca1-4)GlcNAcb1-3Galb1-3(Fuca1-4)GlcNAcb-Sp0	92.5	22.2186	24.0201	5.49695
161	Galb1-4GlcNAcb1-3Galb1-4GlcNAcb1-3Galb1-4GlcNAcb-Sp0	47.5	3	6.31579	2.82276										4	GalNAca-Sp8	92.25	26.5879	28.8216	5.4821
162	Galb1-4GlcNAcb1-3Galb1-4GlcNAcb-Sp0	34.5	4.12311	11.951	2.05022										281	Neu5Aca2-3Galb1-4GlcNAcb1-6(Galb1-3)GalNAca-Sp14	92.25	58.4202	63.3281	5.4821
163	Galb1-4GlcNAcb1-3Galb1-4Glcb-Sp0	38.25	2.62996	6.8757	2.27306										489	GalNAca1-3(Fuca1-2)Galb1-3GlcNAcb1-6GalNAca-Sp14	92	48.7237	52.9606	5.46724
164	Galb1-4GlcNAcb1-3Galb1-4Glcb-Sp8	73.5	13.4784	18.3379	4.36785										419	GlcNAcb1-2Mana1-6(GlcNAcb1-4)(GlcNAcb1-4(GlcNAcb1-2)Mana1-3)Manb1-4GlcNAcb1-4GlcNAc-Sp21	91	12.3558	13.5778	5.40781
165	Galb1-4GlcNAcb1-6(Galb1-3)GalNAca-Sp8	64.5	10.2144	15.8362	3.83301										198	Glcb1-6Glcb-Sp8	90.75	15.0638	16.5992	5.39296
166	Galb1-4GlcNAcb1-6(Galb1-3)GalNAc-Sp14	84.75	36.8273	43.454	5.0364										371	Galb1-3GlcNAcb1-3Galb1-4GlcNAcb1-6(Galb1-3GlcNAcb1-3)Galb1-4Glcb-Sp0	90.75	24.1299	26.5894	5.39296
167	Galb1-4GlcNAcb-Sp0	76.25	12.2304	16.0399	4.53127										232	Neu5Aca2-3GalNAcb1-4GlcNAcb-Sp0	90.5	27.8628	30.7876	5.3781
168	Galb1-4GlcNAcb-Sp8	86.5	6.02771	6.96846	5.1404										512	GlcNAcb1-2 Mana1-6(GlcNAcb1-4)(GlcNAcb1-2Mana1-3)Manb1-4GlcNAcb1-4(Fuca1-6)GlcNAc-Sp21	90.5	24.9065	27.521	5.3781
169	Galb1-4GlcNAcb-Sp23	147.75	23.5425	15.934	8.78027										498	(3S)GalNAcb1-4GlcNAc-Sp8	90.25	8.30161	9.19846	5.36324
170	Galb1-4Glcb-Sp0	81.75	9.81071	12.0009	4.85812										13	Glcb-Sp8	90	22.9637	25.5153	5.34839
171	Galb1-4Glcb-Sp8	160.5	95.8662	59.7297	9.53796										223	Neu5Aca2-8Neu5Aca2-8Neu5Aca2-3Galb1-4Glcb-Sp0	89.75	4.57347	5.09579	5.33353
172	GlcNAca1-3Galb1-4GlcNAcb-Sp8	67	13.4907	20.1354	3.98158										276	Neu5Gca2-3Galb1-4GlcNAcb-Sp0	89.75	13.5	15.0418	5.33353
173	GlcNAca1-6Galb1-4GlcNAcb-Sp8	70.5	19	26.9504	4.18957										28	(3S)Galb1-3(Fuca1-4)GlcNAcb-Sp8	89.5	33.551	37.4871	5.31867
174	GlcNAcb1-2Galb1-3GalNAca-Sp8	83.75	50.973	60.8633	4.97697										82	GalNAca1-3(Fuca1-2)Galb1-3GlcNAcb-Sp0	89.5	20.664	23.0882	5.31867
175	GlcNAcb1-6(GlcNAcb1-3)GalNAca-Sp8	31.5	5	15.873	1.87194										402	GalNAca1-3GalNAcb1-3Gala1-4Galb1-4Glcb-Sp0	89.5	41.9007	46.8164	5.31867
176	GlcNAcb1-6(GlcNAcb1-3)GalNAca-Sp14	56.75	15.2398	26.8542	3.37246										545	Galb1-4GlcNAcb1-3Galb1-4GlcNAcb1-6(Galb1-3)GalNAca-Sp14	89.5	14.7986	16.5348	5.31867
177	GlcNAcb1-6(GlcNAcb1-3)Galb1-4GlcNAcb-Sp8	54	3.16228	5.85607	3.20903										5	GalNAca-Sp15	89	20.8966	23.4793	5.28896
178	GlcNAcb1-3GalNAca-Sp8	71.25	11.471	16.0996	4.23414										366	Neu5Aca2-6Galb1-4GlcNAcb1-3GalNAc-Sp14	89	7.07107	7.94502	5.28896
179	GlcNAcb1-3GalNAca-Sp14	64.5	1.29099	2.00154	3.83301										430	(6S)Galb1-3GlcNAcb-Sp0	89	25.0333	28.1273	5.28896
180	GlcNAcb1-3Galb-Sp8	83	52.1792	62.8665	4.9324										98	GalNAcb1-4GlcNAcb-Sp0	88.75	34.6061	38.9928	5.2741
181	GlcNAcb1-3Galb1-4GlcNAcb-Sp0	77.25	34.7407	44.9718	4.5907										215	(3S)Galb1-4(Fuca1-3)(6S)GlcNAcb-Sp8	88.75	39.7607	44.8008	5.2741
182	GlcNAcb1-3Galb1-4GlcNAcb-Sp8	33.75	9.97914	29.5678	2.00565										429	GalNAcb1-6GalNAcb-Sp8	88.75	19.6193	22.1062	5.2741
183	GlcNAcb1-3Galb1-4GlcNAcb1-3Galb1-4GlcNAcb-Sp0	67	32.6292	48.7003	3.98158										508	Neu5Aca2-3Galb1-3GlcNAcb1-2Mana-Sp0	88.75	35.0939	39.5424	5.2741
184	GlcNAcb1-3Galb1-4Glcb-Sp0	58	4.08248	7.03876	3.44674										12	Galb-Sp8	88.5	12.7932	14.4556	5.25925
185	GlcNAcb1-4-MDPLys	30.75	2.87228	9.34075	1.82737										396	Gala1-3(Fuca1-2)Galb1-4(Fuca1-3)Glcb-Sp21	88.5	10.6615	12.0468	5.25925
186	GlcNAcb1-6(GlcNAcb1-4)GalNAca-Sp8	40	7.43864	18.5966	2.37706										408	GlcNAcb1-2(GlcNAcb1-6)Mana1-6(GlcNAcb1-2Mana1-3)Manb1-4GlcNAcb1-4GlcNAcb-Sp19	88.5	27.0863	30.606	5.25925
187	GlcNAcb1-4Galb1-4GlcNAcb-Sp8	69.5	22.8254	32.8423	4.13014										355	Neu5Aca2-6GlcNAcb1-4GlcNAc-Sp21	88.25	18.0624	20.4673	5.24439
188	GlcNAcb1-4GlcNAcb1-4GlcNAcb1-4GlcNAcb1-4GlcNAcb1-4GlcNAcb1-Sp8	79.75	11.3248	14.2003	4.73927										68	Fuca1-2Galb1-3GlcNAcb-Sp8	87.5	22.487	25.6995	5.19982
189	GlcNAcb1-4GlcNAcb1-4GlcNAcb1-4GlcNAcb1-4GlcNAcb1-Sp8	132.75	154.912	116.694	7.88887										262	Neu5Aca2-6Galb1-4GlcNAcb-Sp8	87.25	13.0735	14.984	5.18497
190	GlcNAcb1-4GlcNAcb1-4GlcNAcb-Sp8	108.25	62.7767	57.9924	6.43292										129	Galb1-3(Fuca1-4)GlcNAc-Sp8	87	55.2751	63.5346	5.17011
191	GlcNAcb1-6GalNAca-Sp8	62.25	20.0062	32.1386	3.6993										196	Glca1-6Glca1-6Glcb-Sp8	87	21.5561	24.7772	5.17011
192	GlcNAcb1-6GalNAca-Sp14	98.5	44.6057	45.285	5.85351										482	Fuca1-2Galb1-4GlcNAcb1-2Mana-Sp0	87	19.9332	22.9117	5.17011
193	GlcNAcb1-6Galb1-4GlcNAcb-Sp8	41.75	2.62996	6.29929	2.48106										500	Galb1-4(6P)GlcNAcb-Sp0	87	26.8701	30.8851	5.17011
194	Glca1-4Glcb-Sp8	101.75	46.992	46.1838	6.04665										203	GlcAb1-6Galb-Sp8	86.75	13.7204	15.816	5.15525
195	Glca1-4Glca-Sp8	68	11.6046	17.0656	4.041										168	Galb1-4GlcNAcb-Sp8	86.5	6.02771	6.96846	5.1404
196	Glca1-6Glca1-6Glcb-Sp8	87	21.5561	24.7772	5.17011										128	Galb1-3(Fuca1-4)GlcNAc-Sp0	86.25	4.11299	4.76868	5.12554
197	Glcb1-4Glcb-Sp8	55.25	19.1725	34.7013	3.28332										131	Galb1-4GlcNAcb1-6GalNAca-Sp8	86.25	38.9305	45.1368	5.12554
198	Glcb1-6Glcb-Sp8	90.75	15.0638	16.5992	5.39296										92	GalNAca1-3Galb-Sp8	85.75	31.5212	36.7594	5.09583
199	G-ol-Sp8	151.5	49.2646	32.5179	9.00312										94	GalNAcb1-3GalNAca-Sp8	85.5	6.60808	7.72874	5.08097
200	GlcAa-Sp8	192.75	64.9635	33.7035	11.4545										115	Gala1-3Galb1-4GlcNAcb-Sp8	85.5	35.6698	41.719	5.08097
201	GlcAb-Sp8	186	50.5767	27.1918	11.0533										218	Fuca1-2(6S)Galb1-4(6S)Glcb-Sp0	85.5	16.6633	19.4893	5.08097
202	GlcAb1-3Galb-Sp8	41.5	7.59386	18.2985	2.4662										227	GalNAcb1-4(Neu5Aca2-3)Galb1-4GlcNAcb-Sp8	85.5	18.8591	22.0575	5.08097
203	GlcAb1-6Galb-Sp8	86.75	13.7204	15.816	5.15525										342	Galb1-4GlcNAcb1-2Mana1-6(Galb1-4GlcNAcb1-2Mana1-3)Manb1-4GlcNAcb1-4(Fuca1-6)GlcNAcb-Sp22	85.5	32.2955	37.7725	5.08097
204	KDNa2-3Galb1-3GlcNAcb-Sp0	42.5	5.50757	12.959	2.52563										238	Neu5Aca2-6(Neu5Aca2-3Galb1-3)GalNAca-Sp8	85.25	27.6812	32.4706	5.06611
205	KDNa2-3Galb1-4GlcNAcb-Sp0	76.25	19.4487	25.5064	4.53127										496	(3S)GalNAcb1-4(3S)GlcNAc-Sp8	85.25	43.177	50.6475	5.06611
206	Mana1-2Mana1-2Mana1-3Mana-Sp9	253.25	47.6891	18.8308	15.0498										84	(3S)Galb1-4(Fuca1-3)Glcb-Sp0	85	12.3558	14.5363	5.05126
207	Mana1-2Mana1-6(Mana1-2Mana1-3)Mana-Sp9	55.75	7.5	13.4529	3.31303										39	(6S)(4S)Galb1-4GlcNAcb-Sp0	84.75	3.5	4.12979	5.0364
208	Mana1-2Mana1-3Mana-Sp9	59.25	7.04154	11.8845	3.52102										166	Galb1-4GlcNAcb1-6(Galb1-3)GalNAc-Sp14	84.75	36.8273	43.454	5.0364
209	Mana1-6(Mana1-3)Mana-Sp9	68.5	18.8414	27.5058	4.07072										231	Neu5Aca2-3GalNAca-Sp8	84.5	36.1248	42.7512	5.02154
210	Mana1-2Mana1-2Mana1-6(Mana1-3)Mana-Sp9	201.5	173.341	86.0252	11.9744										285	Galb1-4(Fuca1-3)GlcNAcb1-3Galb1-3(Fuca1-4)GlcNAcb-Sp0	84.5	6.80686	8.05545	5.02154
211	Mana1-6(Mana1-3)Mana1-6(Mana1-2Mana1-3)Manb1-4GlcNAcb1-4GlcNAcb-Sp12	62	4.16333	6.71505	3.68445										368	GalNAcb1-4GlcNAcb1-2Mana1-6(GalNAcb1-4GlcNAcb1-2Mana1-3)Manb1-4GlcNAcb1-4GlcNAc-Sp12	84.5	20.7605	24.5687	5.02154
212	Mana1-6(Mana1-3)Mana1-6(Mana1-3)Manb1-4GlcNAcb1-4GlcNAcb-Sp12	73.5	16.6833	22.6984	4.36785										45	(6S)Galb1-4(6S)Glcb-Sp8	84.25	11.3835	13.5115	5.00669
213	Manb1-4GlcNAcb-Sp0	40	11.9722	29.9305	2.37706										254	Neu5Aca2-3Galb1-4GlcNAcb-Sp8	84.25	19.2765	22.8801	5.00669
214	Neu5Aca2-3Galb1-4GlcNAcb1-3Galb1-4(Fuca1-3)GlcNAcb-Sp0	104.25	34.6446	33.2323	6.19522										76	Fuca1-2Galb1-4GlcNAcb-Sp8	84	31.0376	36.9495	4.99183
215	(3S)Galb1-4(Fuca1-3)(6S)GlcNAcb-Sp8	88.75	39.7607	44.8008	5.2741										174	GlcNAcb1-2Galb1-3GalNAca-Sp8	83.75	50.973	60.8633	4.97697
216	Fuca1-2(6S)Galb1-4GlcNAcb-Sp0	66.5	15.1767	22.8222	3.95186										458	GlcNAcb1-6(GlcNAcb1-2)Mana1-6(GlcNAcb1-2Mana1-3)Manb1-4GlcNAcb1-4(Fuca1-6)GlcNAcb-Sp24	83.75	24.5679	29.3348	4.97697
217	Fuca1-2Galb1-4(6S)GlcNAcb-Sp8	59.5	17.7106	29.7658	3.53588										507	Gala1-3(Fuca1-2)Galb1-3GlcNAcb1-6GalNAc-Sp14	83.75	29.2161	34.885	4.97697
218	Fuca1-2(6S)Galb1-4(6S)Glcb-Sp0	85.5	16.6633	19.4893	5.08097										333	GlcNAca1-4Galb1-3GalNAc-Sp14	83.5	15.3514	18.385	4.96212
219	Neu5Aca2-3Galb1-3GalNAca-Sp8	100	23.1661	23.1661	5.94265										475	(3S)Galb1-3(Fuca1-4)GlcNAcb-Sp0	83.5	13.5277	16.2009	4.96212
220	Neu5Aca2-3Galb1-3GalNAca-Sp14	51.75	18.7328	36.1986	3.07532										3	Mana-Sp8	83.25	33.49	40.2283	4.94726
221	GalNAcb1-4(Neu5Aca2-8Neu5Aca2-8Neu5Aca2-8Neu5Aca2-3)Galb1-4Glcb-Sp0	66.25	17.9699	27.1244	3.93701										160	Galb1-4GlcNAcb1-3Galb1-4(Fuca1-3)GlcNAcb1-3Galb1-4(Fuca1-3)GlcNAcb-Sp0	83.25	20.6942	24.8579	4.94726
222	GalNAcb1-4(Neu5Aca2-8Neu5Aca2-8Neu5Aca2-3)Galb1-4Glcb-Sp0	46.75	12.0381	25.75	2.77819										243	Fuca1-2(6S)Galb1-4Glcb-Sp0	83.25	10.6888	12.8394	4.94726
223	Neu5Aca2-8Neu5Aca2-8Neu5Aca2-3Galb1-4Glcb-Sp0	89.75	4.57347	5.09579	5.33353										260	Neu5Aca2-6GalNAcb1-4GlcNAcb-Sp0	83.25	24.6492	29.6087	4.94726
224	GalNAcb1-4(Neu5Aca2-8Neu5Aca2-3)Galb1-4Glcb-Sp0	52.25	11.8708	22.7193	3.10504										339	Galb1-4GlcNAcb1-2Mana1-6Manb1-4GlcNAcb1-4GlcNAc-Sp12	83.25	7.27438	8.738	4.94726
225	Neu5Aca2-8Neu5Aca2-8Neu5Aca-Sp8	108	18.2939	16.9388	6.41807										443	Neu5Aca2-6Galb1-4GlcNAcb1-6(Fuca1-2Galb1-3GlcNAcb1-3)Galb1-4Glc-Sp21	83.25	25.7213	30.8964	4.94726
226	GalNAcb1-4(Neu5Aca2-3)Galb1-4GlcNAcb-Sp0	46.5	9.32738	20.0589	2.76333										6	Fuca-Sp8	83	24.9933	30.1124	4.9324
227	GalNAcb1-4(Neu5Aca2-3)Galb1-4GlcNAcb-Sp8	85.5	18.8591	22.0575	5.08097										180	GlcNAcb1-3Galb-Sp8	83	52.1792	62.8665	4.9324
228	GalNAcb1-4(Neu5Aca2-3)Galb1-4Glcb-Sp0	50	3.91578	7.83156	2.97133										278	Neu5Gca2-6GalNAca-Sp0	83	15.1217	18.2189	4.9324
229	Neu5Aca2-3Galb1-3GalNAcb1-4(Neu5Aca2-3)Galb1-4Glcb-Sp0	46.5	11.9024	25.5965	2.76333										331	GlcNAca1-4Galb1-4GlcNAcb1-3Galb1-4(Fuca1-3)GlcNAcb1-3Galb1-4(Fuca1-3)GlcNAcb-Sp0	83	21.7715	26.2308	4.9324
230	Neu5Aca2-6(Neu5Aca2-3)GalNAca-Sp8	66	18.8503	28.561	3.92215										143	Galb1-3GalNAcb1-4(Neu5Aca2-3)Galb1-4Glcb-Sp0	82.75	27.1585	32.8199	4.91755
231	Neu5Aca2-3GalNAca-Sp8	84.5	36.1248	42.7512	5.02154										155	Galb1-4(6S)Glcb-Sp8	82.75	15.8403	19.1424	4.91755
232	Neu5Aca2-3GalNAcb1-4GlcNAcb-Sp0	90.5	27.8628	30.7876	5.3781										362	GalNAca1-3(Fuca1-2)Galb1-3GlcNAcb1-2Mana1-6(GalNAca1-3(Fuca1-2)Galb1-3GlcNAcb1-2Mana1-3)Manb1-4GlcNAcb1-4GlcNAcb-Sp20	82.75	24.8512	30.0317	4.91755
233	Neu5Aca2-3Galb1-3(6S)GlcNAc-Sp8	50.75	17.4045	34.2946	3.0159										448	Neu5Aca2-3Galb1-4GlcNAcb1-6(Neu5Aca2-3Galb1-4GlcNAcb1-2)Mana1-6(GlcNAcb1-4)(Neu5Aca2-3Galb1-4GlcNAcb1-4(Neu5Aca2-3Galb1-4GlcNAcb1-2)Mana1-3)Manb1-4GlcNAcb1-4GlcNAcb-Sp21	82.75	26.5879	32.1304	4.91755
234	Neu5Aca2-3Galb1-3(Fuca1-4)GlcNAcb-Sp8	74.75	7.27438	9.73162	4.44213										544	Galb1-4GlcNAcb1-3Galb1-4GlcNAcb1-3GalNAca-Sp14	82.75	25.6694	31.0204	4.91755
235	Neu5Aca2-3Galb1-3(Fuca1-4)GlcNAcb1-3Galb1-4(Fuca1-3)GlcNAcb-Sp0	64.5	28.7692	44.6034	3.83301										372	Galb1-4(Fuca1-3)GlcNAcb1-6(Galb1-3GlcNAcb1-3)Galb1-4Glc-Sp21	82.25	10.7819	13.1087	4.88783
236	Neu5Aca2-3Galb1-4(Neu5Aca2-3Galb1-3)GlcNAcb-Sp8	65.25	15.3704	23.5562	3.87758										520	Galb1-3GalNAcb1-3Gal-Sp21	82	28.9943	35.3588	4.87298
237	Neu5Aca2-3Galb1-3(6S)GalNAca-Sp8	70	17.0098	24.2997	4.15986										101	Gala1-3(Fuca1-2)Galb1-3GlcNAcb-Sp0	81.75	31.6794	38.7515	4.85812
238	Neu5Aca2-6(Neu5Aca2-3Galb1-3)GalNAca-Sp8	85.25	27.6812	32.4706	5.06611										158	Galb1-4GlcNAcb1-3GalNAca-Sp8	81.75	21.36	26.1285	4.85812
239	Neu5Aca2-6(Neu5Aca2-3Galb1-3)GalNAca-Sp14	61.75	15.543	25.1708	3.66959										170	Galb1-4Glcb-Sp0	81.75	9.81071	12.0009	4.85812
240	Neu5Aca2-3Galb-Sp8	137	96.5229	70.4547	8.14144										551	Galb1-4GlcNAcb1-3Galb1-3GalNAca-Sp14	81.75	20.3367	24.8768	4.85812
241	Neu5Aca2-3Galb1-3GalNAcb1-3Gala1-4Galb1-4Glcb-Sp0	189.75	97.3666	51.3131	11.2762										153	Galb1-4(Fuca1-3)GlcNAcb1-3Galb1-4(Fuca1-3)GlcNAcb1-3Galb1-4(Fuca1-3)GlcNAcb-Sp0	81.5	14.0594	17.2508	4.84326
242	Neu5Aca2-3Galb1-3GlcNAcb1-3Galb1-4GlcNAcb-Sp0	52	5.88784	11.3228	3.09018										284	Galb1-4(Fuca1-3)(6S)Glcb-Sp0	81.25	20.6135	25.3705	4.82841
243	Fuca1-2(6S)Galb1-4Glcb-Sp0	83.25	10.6888	12.8394	4.94726										511	Neu5Aca2-3Galb1-3GalNAcb1-4Galb1-4Glcb-Sp0	80.75	29.1133	36.0536	4.79869
244	Neu5Aca2-3Galb1-3GlcNAcb-Sp0	52.25	16.0909	30.796	3.10504										541	(3S)GlcAb1-3Galb1-4GlcNAcb1-2Mana-Sp0	80.75	29.7139	36.7974	4.79869
245	Neu5Aca2-3Galb1-4(6S)GlcNAcb-Sp8	48.25	7.63217	15.818	2.86733										49	Neu5,9Ac2a2-6Galb1-4GlcNAcb-Sp8	80.25	26.8747	33.4887	4.76898
246	Neu5Aca2-3Galb1-4(Fuca1-3)(6S)GlcNAcb-Sp8	57	25.8844	45.4112	3.38731										491	Galb1-4GlcNAcb1-6(Galb1-4GlcNAcb1-2)Mana1-6(GlcNAcb1-4)Galb1-4GlcNAcb1-4(Gal b1-4GlcNAcb1-2)Mana1-3)Manb1-4GlcNAcb1-4(Fuca1-6)GlcNAc-Sp21	80.25	29.3981	36.6332	4.76898
247	Neu5Aca2-3Galb1-4(Fuca1-3)GlcNAcb1-3Galb1-4(Fuca1-3)GlcNAcb1-3Galb1-4(Fuca1-3)GlcNAcb-Sp0	58.75	5.31507	9.04693	3.49131										111	Gala1-3GalNAca-Sp16	80	26.3565	32.9457	4.75412
248	Neu5Aca2-3Galb1-4(Fuca1-3)GlcNAcb-Sp0	39.75	5.61991	14.1381	2.3622										356	Neu5Aca2-6GlcNAcb1-4GlcNAcb1-4GlcNAc-Sp21	80	13.0384	16.298	4.75412
249	Neu5Aca2-3Galb1-4(Fuca1-3)GlcNAcb-Sp8	72.5	15.7162	21.6776	4.30842										370	Galb1-3GalNAca1-3(Fuca1-2)Galb1-4GlcNAc-Sp0	80	16.6333	20.7916	4.75412
250	Neu5Aca2-3Galb1-4(Fuca1-3)GlcNAcb1-3Galb-Sp8	43	0.816497	1.89883	2.55534										525	Galb1-3GlcNAcb1-3Galb1-4GlcNAcb1-2Mana1-6(Galb1-3GlcNAcb1-3Galb1-4GlcNAcb1-2Mana1-3)Manb1-4GlcNAcb1-4GlcNAc-Sp25	80	7.87401	9.84251	4.75412
251	Neu5Aca2-3Galb1-4(Fuca1-3)GlcNAcb1-3Galb1-4GlcNAcb-Sp8	78	44.7735	57.4019	4.63527										188	GlcNAcb1-4GlcNAcb1-4GlcNAcb1-4GlcNAcb1-4GlcNAcb1-4GlcNAcb1-Sp8	79.75	11.3248	14.2003	4.73927
252	Neu5Aca2-3Galb1-4GlcNAcb1-3Galb1-4GlcNAcb1-3Galb1-4GlcNAcb-Sp0	54.75	7.36546	13.4529	3.2536										411	GalNAca1-3(Fuca1-2)Galb1-3GlcNAcb1-3GalNAc-Sp14	79.75	21.4379	26.8814	4.73927
253	Neu5Aca2-3Galb1-4GlcNAcb-Sp0	75	19.799	26.3987	4.45699										56	Neu5Aca2-6Galb1-4GlcNAcb1-2Mana1-6(Neu5Aca2-6Galb1-4GlcNAcb1-2Man-a1-3)Manb1-4GlcNAcb1-4GlcNAcb-Sp21	79.5	19.9416	25.0838	4.72441
254	Neu5Aca2-3Galb1-4GlcNAcb-Sp8	84.25	19.2765	22.8801	5.00669										274	Neu5Gca2-3Galb1-3GlcNAcb-Sp0	79.5	12.7148	15.9935	4.72441
255	Neu5Aca2-3Galb1-4GlcNAcb1-3Galb1-4GlcNAcb-Sp0	61.75	18.8746	30.5661	3.66959										478	Gala1-3Galb1-4GlcNAcb1-6GalNAca-Sp14	78.5	16.9411	21.581	4.66498
256	Fuca1-2Galb1-4(6S)Glcb-Sp0	116.5	71.061	60.9966	6.92319										26	(3S)Galb1-4(6S)Glcb-Sp0	78.25	3.94757	5.04482	4.65013
257	Neu5Aca2-3Galb1-4Glcb-Sp0	42.75	4.71699	11.0339	2.54048										36	(3S)Galb1-4GlcNAcb-Sp0	78.25	15.3921	19.6704	4.65013
258	Neu5Aca2-3Galb1-4Glcb-Sp8	69.75	14.8633	21.3093	4.145										106	Gala1-3(Fuca1-2)Galb1-4Glcb-Sp0	78.25	7.76209	9.9196	4.65013
259	Neu5Aca2-6GalNAca-Sp8	56.25	13.9374	24.7775	3.34274										251	Neu5Aca2-3Galb1-4(Fuca1-3)GlcNAcb1-3Galb1-4GlcNAcb-Sp8	78	44.7735	57.4019	4.63527
260	Neu5Aca2-6GalNAcb1-4GlcNAcb-Sp0	83.25	24.6492	29.6087	4.94726										34	(3S)Galb1-4(6S)GlcNAcb-Sp0	77.5	19.6384	25.3399	4.60556
261	Neu5Aca2-6Galb1-4(6S)GlcNAcb-Sp8	70	17.8699	25.5284	4.15986										62	Fuca1-2Galb1-3GalNAca-Sp14	77.25	18.8922	24.456	4.5907
262	Neu5Aca2-6Galb1-4GlcNAcb-Sp8	87.25	13.0735	14.984	5.18497										72	Fuca1-2Galb1-4(Fuca1-3)GlcNAcb-Sp8	77.25	24.1713	31.2897	4.5907
263	Neu5Aca2-6Galb1-4GlcNAcb1-3Galb1-4(Fuca1-3)GlcNAcb1-3Galb1-4(Fuca1-3)GlcNAcb-Sp0	55.5	5.8023	10.4546	3.29817										81	Fucb1-3GlcNAcb-Sp8	77.25	17.4428	22.5796	4.5907
264	Neu5Aca2-6Galb1-4GlcNAcb1-3Galb1-4GlcNAcb-Sp0	63	6.97615	11.0733	3.74387										181	GlcNAcb1-3Galb1-4GlcNAcb-Sp0	77.25	34.7407	44.9718	4.5907
265	Neu5Aca2-6Galb1-4Glcb-Sp0	47	6.8313	14.5347	2.79305										351	Fuca1-2Galb1-4(Fuca1-3)GlcNAcb1-2Mana1-6(Fuca1-2Galb1-4(Fuca1-3)GlcNAcb1-2Mana1-3)Manb1-4GlcNAcb1-4GlcNAb-Sp20	77.25	8.53913	11.0539	4.5907
266	Neu5Aca2-6Galb1-4Glcb-Sp8	111.5	67.6585	60.6802	6.62606										462	Neu5Aca2-3Galb1-4GlcNAcb1-6GalNAca-Sp14	77.25	40.7216	52.7141	4.5907
267	Neu5Aca2-6Galb-Sp8	47.75	7.32006	15.33	2.83762										144	Galb1-3GalNAcb1-4Galb1-4Glcb-Sp8	77	33.7738	43.862	4.57584
268	Neu5Aca2-8Neu5Aca-Sp8	61.25	10.6888	17.4511	3.63988										304	MurNAcb1-4GlcNAcb-Sp10	77	19.0263	24.7095	4.57584
269	Neu5Aca2-8Neu5Aca2-3Galb1-4Glcb-Sp0	69	8.98146	13.0166	4.10043										130	Fuca1-4(Galb1-3)GlcNAcb-Sp8	76.75	11.2953	14.717	4.56099
270	Galb1-3(Fuca1-4)GlcNAcb1-3Galb1-3(Fuca1-4)GlcNAcb-Sp0	60.25	18.8392	31.2684	3.58045										147	Galb1-3GlcNAcb1-3Galb1-4Glcb-Sp10	76.75	15.174	19.7707	4.56099
271	Neu5Acb2-6GalNAca-Sp8	66.75	7.58837	11.3683	3.96672										532	GlcNAcb1-3Galb1-4GlcNAcb1-6(GlcNAcb1-3Galb1-4GlcNAcb1-2)Mana1-6(GlcNAcb1-3Galb1-4GlcNAcb1-2Man a1-3)Manb1-4GlcNAcb1-4GlcNAc-Sp24	76.75	24.3772	31.7619	4.56099
272	Neu5Acb2-6Galb1-4GlcNAcb-Sp8	42.5	1.29099	3.03763	2.52563										43	(6S)Galb1-4Glcb-Sp8	76.25	20.1391	26.4119	4.53127
273	Neu5Gca2-3Galb1-3(Fuca1-4)GlcNAcb-Sp0	111	36.9414	33.2805	6.59635										167	Galb1-4GlcNAcb-Sp0	76.25	12.2304	16.0399	4.53127
274	Neu5Gca2-3Galb1-3GlcNAcb-Sp0	79.5	12.7148	15.9935	4.72441										205	KDNa2-3Galb1-4GlcNAcb-Sp0	76.25	19.4487	25.5064	4.53127
275	Neu5Gca2-3Galb1-4(Fuca1-3)GlcNAcb-Sp0	109.5	31.4166	28.6909	6.50721										350	Fuca1-2Galb1-4GlcNAcb1-2Mana1-6(Fuca1-2Galb1-4GlcNAcb1-2Mana1-3)Manb1-4GlcNAcb1-4GlcNAcb-Sp20	76.25	6.34429	8.32038	4.53127
276	Neu5Gca2-3Galb1-4GlcNAcb-Sp0	89.75	13.5	15.0418	5.33353										397	Galb1-4GlcNAcb1-6(Neu5Aca2-6Galb1-3GlcNAcb1-3)Galb1-4Glc-Sp21	76.25	12.842	16.842	4.53127
277	Neu5Gca2-3Galb1-4Glcb-Sp0	115	49.7192	43.2341	6.83405										338	Galb1-4GlcNAcb1-2Mana1-3Manb1-4GlcNAcb1-4GlcNAc-Sp12	76	34.8234	45.8202	4.51642
278	Neu5Gca2-6GalNAca-Sp0	83	15.1217	18.2189	4.9324										358	Galb1-4GlcNAcb1-2Mana1-6(Galb1-4GlcNAcb1-4(Galb1-4GlcNAcb1-2)Mana1-3)Manb1-4GlcNAcb1-4GlcNAc-Sp21	76	5.71548	7.52036	4.51642
279	Neu5Gca2-6Galb1-4GlcNAcb-Sp0	122.25	45.3091	37.0627	7.26489										363	Galα1-3(Fucα1-2)Galβ1-3GlcNAcβ1-2Manα1-6(Galcα1-3(Fucα1-2)Galβ1-3GlcNAcβ1-2Manα1-3)Manβ1-4GlcNAcβ1-4GlcNAcβ-Sp20	76	32.3625	42.5823	4.51642
280	Neu5Gca-Sp8	689.25	319.343	46.332	40.9597										433	Fuca1-2Galb1-4(Fuca1-3)GlcNAcb1-2Mana1-6(Fuca1-2Galb1-4(Fuca1-3)GlcNAcb1-4(Fuca1-2Galb1-4(Fuca1-3)GlcNAcb1-2)Mana1-3)Manb1-4GlcNAcb1-4GlcNAcb-Sp12	75.5	18.43	24.4107	4.4867
281	Neu5Aca2-3Galb1-4GlcNAcb1-6(Galb1-3)GalNAca-Sp14	92.25	58.4202	63.3281	5.4821										253	Neu5Aca2-3Galb1-4GlcNAcb-Sp0	75	19.799	26.3987	4.45699
282	Galb1-3GlcNAcb1-3Galb1-3GlcNAcb-Sp0	97	48.983	50.4979	5.76437										113	Gala1-3Galb1-4(Fuca1-3)GlcNAcb-Sp8	74.75	25.1578	33.656	4.44213
283	Galb1-4(Fuca1-3)(6S)GlcNAcb-Sp0	123.25	15.5215	12.5935	7.32432										234	Neu5Aca2-3Galb1-3(Fuca1-4)GlcNAcb-Sp8	74.75	7.27438	9.73162	4.44213
284	Galb1-4(Fuca1-3)(6S)Glcb-Sp0	81.25	20.6135	25.3705	4.82841										142	Galb1-3GalNAcb1-3Gala1-4Galb1-4Glcb-Sp0	74.5	22.9274	30.7751	4.42728
285	Galb1-4(Fuca1-3)GlcNAcb1-3Galb1-3(Fuca1-4)GlcNAcb-Sp0	84.5	6.80686	8.05545	5.02154										57	Neu5Aca2-6Galb1-4GlcNAcb1-2Mana1-6(Neu5Aca2-6Galb1-4GlcNAcb1-2Mana1-3)Manb1-4GlcNAcb1-4GlcNAcb-Sp24	74.25	13.8414	18.6416	4.41242
286	Galb1-4GlcNAcb1-3Galb1-3GlcNAcb-Sp0	55.25	3.59398	6.50493	3.28332										432	Fuca1-2Galb1-4 GlcNAcb1-2Mana1-6(Fuca1-2Galb1-4GlcNAcb1-2(Fuca1-2Galb1-4GlcNAcb1-4)Mana1-3)Manb1-4GlcNAcb1-4GlcNAcb-Sp12	74	6.16441	8.33029	4.39756
287	Neu5Aca2-3Galb1-3GlcNAcb1-3Galb1-3GlcNAcb-Sp0	126.75	119.03	93.9096	7.53231										10	Neu5Aca-Sp11	73.75	10.5	14.2373	4.38271
288	Neu5Aca2-3Galb1-4GlcNAcb1-3Galb1-3GlcNAcb-Sp0	53	6.8313	12.8892	3.14961										70	Fuca1-2Galb1-4(Fuca1-3)GlcNAcb1-3Galb1-4(Fuca1-3)GlcNAcb1-3Galb1-4(Fuca1-3)GlcNAcb-Sp0	73.5	15.3514	20.8863	4.36785
289	4S(3S)Galb1-4GlcNAcb-Sp0	270.25	80.8141	29.9035	16.06										164	Galb1-4GlcNAcb1-3Galb1-4Glcb-Sp8	73.5	13.4784	18.3379	4.36785
290	(6S)Galb1-4(6S)GlcNAcb-Sp0	73	1.63299	2.23698	4.33814										212	Mana1-6(Mana1-3)Mana1-6(Mana1-3)Manb1-4GlcNAcb1-4GlcNAcb-Sp12	73.5	16.6833	22.6984	4.36785
291	(6P)Glcb-Sp10	70.25	17.2119	24.5009	4.17471										349	Fuca1-2Galb1-3GlcNAcb1-2Mana1-6(Fuca1-2Galb1-3GlcNAcb1-2Mana1-3)Manb1-4GlcNAcb1-4GlcNAcb-Sp20	73.5	9.67815	13.1676	4.36785
292	Galb1-3Galb1-4GlcNAcb-Sp8	52.25	15.13	28.9569	3.10504										499	(4S)GalNAcb-Sp10	73.5	8.85061	12.0416	4.36785
293	Neu5Aca2-6Galb1-4GlcNAcb1-2Mana1-6(Galb1-4GlcNAcb1-2Mana1-3)Manb1-4GlcNAcb1-4GlcNAcb-Sp12	50	12.7017	25.4034	2.97133										390	Gala1-4Galb1-3GlcNAcb1-2Mana1-6(Gala1-4Galb1-3GlcNAcb1-2Mana1-3)Manb1-4GlcNAcb1-4GlcNAcb-Sp19	73.25	6.44851	8.80343	4.35299
294	Galb1-4GlcNAcb1-6(Galb1-4GlcNAcb1-3)Galb1-4GlcNAc-Sp0	27	5.35413	19.8301	1.60452										290	(6S)Galb1-4(6S)GlcNAcb-Sp0	73	1.63299	2.23698	4.33814
295	GlcNAcb1-6(Galb1-4GlcNAcb1-3)Galb1-4GlcNAc-Sp0	68.5	12.0692	17.6193	4.07072										66	Fuca1-2Galb1-3GlcNAcb1-3Galb1-4Glcb-Sp10	72.75	14.3382	19.7088	4.32328
296	Galb1-4GlcNAca1-6Galb1-4GlcNAcb-Sp0	105.5	8.34666	7.91152	6.2695										108	Gala1-3(Fuca1-2)Galb-Sp18	72.75	10.6888	14.6925	4.32328
297	Galb1-4GlcNAcb1-6Galb1-4GlcNAcb-Sp0	131.5	20.9523	15.9333	7.81459										435	Galb1-4GlcNAcb1-2Mana-Sp0	72.75	22.2017	30.5178	4.32328
298	GalNAcb1-3Galb-Sp8	96.25	21.6545	22.4982	5.7198										249	Neu5Aca2-3Galb1-4(Fuca1-3)GlcNAcb-Sp8	72.5	15.7162	21.6776	4.30842
299	GlcAb1-3GlcNAcb-Sp8	127.75	41.9156	32.8106	7.59174										441	GalNAca1-3(Fuca1-2)Galb1-4GlcNAcb1-2Mana1-6(GalNAca1-3(Fuca1-2)Galb1-4GlcNAcb1-2Mana1-3)Manb1-4GlcNAcb1-4(Fuca1-6)GlcNAcb-Sp22	72.5	21.4398	29.5722	4.30842
300	Neu5Aca2-6Galb1-4GlcNAcb1-2Mana1-6(GlcNAcb1-2Mana1-3)Manb1-4GlcNAcb1-4GlcNAcb-Sp12	100	18.1842	18.1842	5.94265										328	GlcNAca1-4Galb1-4GlcNAcb-Sp0	72	7.25718	10.0794	4.27871
301	GlcNAcb1-3Man-Sp10	430.75	79.2228	18.3918	25.598										74	Fuca1-2Galb1-4GlcNAcb1-3Galb1-4GlcNAcb1-3Galb1-4GlcNAcb-Sp0	71.75	25.5131	35.5583	4.26385
302	GlcNAcb1-4GlcNAcb-Sp10	184.75	41.1045	22.2487	10.9791										406	Galb1-4(Fuca1-3)GlcNAcb1-2Mana1-6(Galb1-4(Fuca1-3)GlcNAcb1-2Mana1-3)Manb1-4GlcNAcb1-4(Fuca1-6)GlcNAcb-Sp22	71.75	9.06918	12.64	4.26385
303	GlcNAcb1-4GlcNAcb-Sp12	128.5	37.5455	29.2183	7.63631										178	GlcNAcb1-3GalNAca-Sp8	71.25	11.471	16.0996	4.23414
304	MurNAcb1-4GlcNAcb-Sp10	77	19.0263	24.7095	4.57584										548	GlcNAcb1-3Galb1-4GlcNAcb1-6(Galb1-3)GalNAca-Sp14	71.25	17.9141	25.1427	4.23414
305	Mana1-6Manb-Sp10	355	272.001	76.6201	21.0964										16	GlcNAcb-Sp0	70.75	15.5644	21.9991	4.20443
306	Mana1-6(Mana1-3)Mana1-6(Mana1-3)Manb-Sp10	139	194.893	140.211	8.26029										105	Gala1-3(Fuca1-2)Galb1-4GlcNAc-Sp0	70.75	12.659	17.8926	4.20443
307	Mana1-2Mana1-6(Mana1-3)Mana1-6(Mana1-2Mana1-2Mana1-3)Mana-Sp9	55.25	13.048	23.6163	3.28332										354	Fuca1-4(Galb1-3)GlcNAcb1-2Mana1-6(Fuca1-4(Galb1-3)GlcNAcb1-2Mana1-3)Manb1-4GlcNAcb1-4(Fuca1-6)GlcNAcb-Sp22	70.75	7.932	11.2113	4.20443
308	Mana1-2Mana1-6(Mana1-2Mana1-3)Mana1-6(Mana1-2Mana1-2Mana1-3)Mana-Sp9	53	7.07107	13.3416	3.14961										173	GlcNAca1-6Galb1-4GlcNAcb-Sp8	70.5	19	26.9504	4.18957
309	Neu5Aca2-3Galb1-4GlcNAcb1-6(Neu5Aca2-3Galb1-3)GalNAca-Sp14	62.75	5.56028	8.861	3.72902										38	(3S)Galb-Sp8	70.25	20.6942	29.4579	4.17471
310	Neu5Aca2-6Galb1-4GlcNAcb1-2Mana1-6(Neu5Aca2-3Galb1-4GlcNAcb1-2Mana1-3)Manb1-4GlcNAcb1-4GlcNAcb-Sp12	54.75	13.8173	25.237	3.2536										291	(6P)Glcb-Sp10	70.25	17.2119	24.5009	4.17471
311	Galb1-4GlcNAcb1-2Mana1-6(Neu5Aca2-6Galb1-4GlcNAcb1-2Mana1-3)Manb1-4GlcNAcb1-4GlcNAcb-Sp12	46	18.5113	40.2419	2.73362										451	Gala1-3(Fuca1-2)Galb1-3GalNAca-Sp8	70.25	8.61684	12.266	4.17471
312	Neu5Aca2-8Neu5Aca2-8Neu5Acb-Sp8	64.75	44.9843	69.4738	3.84787										237	Neu5Aca2-3Galb1-3(6S)GalNAca-Sp8	70	17.0098	24.2997	4.15986
313	Neu5Gcb2-6Galb1-4GlcNAc-Sp8	44.5	17.0783	38.3781	2.64448										261	Neu5Aca2-6Galb1-4(6S)GlcNAcb-Sp8	70	17.8699	25.5284	4.15986
314	Galb1-3GlcNAcb1-2Mana1-6(Galb1-3GlcNAcb1-2Mana1-3)Manb1-4GlcNAcb1-4GlcNAcb-Sp19	49.75	12.5797	25.2859	2.95647										258	Neu5Aca2-3Galb1-4Glcb-Sp8	69.75	14.8633	21.3093	4.145
315	Neu5Aca2-3Galb1-4GlcNAcb1-2Mana1-6(Neu5Aca2-3Galb1-4GlcNAcb1-2Mana1-3)Manb1-4GlcNAcb1-4GlcNAcb-Sp12	26.75	2.06155	7.70674	1.58966										465	Neu5Aca2-6Galb1-4GlcNAcb1-2Mana1-6(Neu5Aca2-6Galb1-4GlcNAcb1-2Mana1-3)Manb1-4GlcNAcb1-4(Fuca1-6)GlcNAcb-Sp24	69.75	10.1119	14.4973	4.145
316	Neu5Aca2-3Galb1-4GlcNAcb1-2Mana1-6(Neu5Aca2-6Galb1-4GlcNAcb1-2Mana1-3)Manb1-4GlcNAcb1-4GlcNAcb-Sp12	60.75	4.19325	6.90247	3.61016										187	GlcNAcb1-4Galb1-4GlcNAcb-Sp8	69.5	22.8254	32.8423	4.13014
317	Galb1-4(Fuca1-3)GlcNAcb1-2Mana1-6(Galb1-4(Fuca1-3)GlcNAcb1-2Mana1-3)Manb1-4GlcNAcb1-4GlcNAcb-Sp20	99.25	21.6083	21.7715	5.89808										21	GlcNAcb1-6(GlcNAcb1-4)(GlcNAcb1-3)GlcNAc-Sp8	69.25	8.69387	12.5543	4.11529
318	Neu5,9Ac2a2-3Galb1-3GlcNAcb-Sp0	56.25	14.66	26.0623	3.34274										422	Galb1-4GlcNAcb1-2Mana1-6(GlcNAcb1-4)(Galb1-4GlcNAcb1-2Mana1-3)Manb1-4GlcNAcb1-4GlcNAc-Sp21	69.25	12.0381	17.3836	4.11529
319	Neu5Aca2-6Galb1-4GlcNAcb1-3Galb1-3GlcNAcb-Sp0	106.5	13.404	12.5859	6.32893										126	Galb1-3(Fuca1-4)GlcNAcb1-3Galb1-4(Fuca1-3)GlcNAcb-Sp0	69	13.0384	18.8962	4.10043
320	Neu5Aca2-3Galb1-3(Fuca1-4)GlcNAcb1-3Galb1-3(Fuca1-4)GlcNAcb-Sp0	92.5	22.2186	24.0201	5.49695										269	Neu5Aca2-8Neu5Aca2-3Galb1-4Glcb-Sp0	69	8.98146	13.0166	4.10043
321	Neu5Aca2-6Galb1-4GlcNAcb1-3Galb1-4GlcNAcb1-3Galb1-4GlcNAcb-Sp0	97.5	15.9269	16.3353	5.79409										41	(6P)Mana-Sp8	68.75	12.2031	17.75	4.08557
322	Gala1-4Galb1-4GlcNAcb1-3Galb1-4Glcb-Sp0	128.25	64.9994	50.6818	7.62145										347	KDNa2-3Galb1-4Glc-Sp0	68.75	30.4124	44.2363	4.08557
323	GalNAcb1-3Gala1-4Galb1-4GlcNAcb1-3Galb1-4Glcb-Sp0	99.25	64.9686	65.4595	5.89808										474	Neu5Aca2-3Galb1-3GlcNAcb1-6GalNAca-Sp14	68.75	10.4363	15.1801	4.08557
324	GalNAca1-3(Fuca1-2)Galb1-4GlcNAcb1-3Galb1-4GlcNAcb-Sp0	53.25	9.84463	18.4876	3.16446										209	Mana1-6(Mana1-3)Mana-Sp9	68.5	18.8414	27.5058	4.07072
325	GalNAca1-3(Fuca1-2)Galb1-4GlcNAcb1-3Galb1-4GlcNAcb1-3Galb1-4GlcNAcb-Sp0	61.25	8.26136	13.4879	3.63988										295	GlcNAcb1-6(Galb1-4GlcNAcb1-3)Galb1-4GlcNAc-Sp0	68.5	12.0692	17.6193	4.07072
326	Neu5Aca2-3Galb1-4(Fuca1-3)GlcNAcb1-6(Neu5Aca2-3Galb1-3)GalNAc-Sp14	45.25	8.4212	18.6104	2.68905										329	GlcNAca1-4Galb1-3GlcNAcb-Sp0	68.5	6.75771	9.86527	4.07072
327	GlcNAca1-4Galb1-4GlcNAcb1-3Galb1-4GlcNAcb1-3Galb1-4GlcNAcb-Sp0	92.75	24.0607	25.9414	5.51181										460	Neu5Aca2-6Galb1-4GlcNAcb1-6(Galb1-3GlcNAcb1-3)Galb1-4Glcb-Sp21	68.5	31.607	46.1415	4.07072
328	GlcNAca1-4Galb1-4GlcNAcb-Sp0	72	7.25718	10.0794	4.27871										1	Gala-Sp8	68.25	19.8725	29.1172	4.05586
329	GlcNAca1-4Galb1-3GlcNAcb-Sp0	68.5	6.75771	9.86527	4.07072										365	Neu5Aca2-3Galb1-4GlcNAcb1-3GalNAc-Sp14	68.25	32.857	48.1421	4.05586
330	GlcNAca1-4Galb1-4GlcNAcb1-3Galb1-4Glcb-Sp0	52	9.55685	18.3786	3.09018										141	Galb1-3GalNAcb-Sp8	68	15.1217	22.2378	4.041
331	GlcNAca1-4Galb1-4GlcNAcb1-3Galb1-4(Fuca1-3)GlcNAcb1-3Galb1-4(Fuca1-3)GlcNAcb-Sp0	83	21.7715	26.2308	4.9324										195	Glca1-4Glca-Sp8	68	11.6046	17.0656	4.041
332	GlcNAca1-4Galb1-4GlcNAcb1-3Galb1-4GlcNAcb-Sp0	63.5	8.81287	13.8785	3.77358										156	Galb1-4GalNAca1-3(Fuca1-2)Galb1-4GlcNAcb-Sp8	67.75	13.8414	20.4301	4.02615
333	GlcNAca1-4Galb1-3GalNAc-Sp14	83.5	15.3514	18.385	4.96212										501	(6P)Galb1-4GlcNAcb-SP0	67.5	32.1299	47.5999	4.01129
334	Neu5Aca2-6Galb1-4GlcNAcb1-2Mana1-6(Mana1-3)Manb1-4GlcNAcb1-4GlcNAc-Sp12	36.5	9.32738	25.5545	2.16907										343	Galb1-3GlcNAcb1-2Mana1-6(Galb1-3GlcNAcb1-2Mana1-3)Manb1-4GlcNAcb1-4(Fuca1-6)GlcNAcb-Sp22	67.25	9.70824	14.4361	3.99643
335	Mana1-6(Neu5Aca2-6Galb1-4GlcNAcb1-2Mana1-3)Manb1-4GlcNAcb1-4GlcNAc-Sp12	53.75	10.7819	20.0594	3.19418										467	Mana1-6(Mana1-3)Manb1-4GlcNAcb1-4(Fuca1-6)GlcNAcb-Sp19	67.25	9.77667	14.5378	3.99643
336	Neu5Aca2-6Galb1-4GlcNAcb1-2Mana1-6Manb1-4GlcNAcb1-4GlcNAc-Sp12	34.75	6.29153	18.1051	2.06507										59	Fuca1-2Galb1-3GalNAcb1-3Gala1-4Galb1-4Glcb-Sp9	67	8.60233	12.8393	3.98158
337	Neu5Aca2-6Galb1-4GlcNAcb1-2Mana1-3Manb1-4GlcNAcb1-4GlcNAc-Sp12	32.75	6.65207	20.3117	1.94622										134	Neu5Aca2-6(Galb1-3)GalNAca-Sp8	67	18.4932	27.6019	3.98158
338	Galb1-4GlcNAcb1-2Mana1-3Manb1-4GlcNAcb1-4GlcNAc-Sp12	76	34.8234	45.8202	4.51642										172	GlcNAca1-3Galb1-4GlcNAcb-Sp8	67	13.4907	20.1354	3.98158
339	Galb1-4GlcNAcb1-2Mana1-6Manb1-4GlcNAcb1-4GlcNAc-Sp12	83.25	7.27438	8.738	4.94726										183	GlcNAcb1-3Galb1-4GlcNAcb1-3Galb1-4GlcNAcb-Sp0	67	32.6292	48.7003	3.98158
340	Mana1-6(Galb1-4GlcNAcb1-2Mana1-3)Manb1-4GlcNAcb1-4GlcNAcb-Sp12	66.25	21.2348	32.0525	3.93701										361	Gala1-3Galb1-4(Fuca1-3)GlcNAcb1-2Mana1-6(Gala1-3Galb1-4(Fuca1-3)GlcNAcb1-2Mana1-3)Manb1-4GlcNAcb1-4GlcNAcb-Sp20	67	15.3188	22.8639	3.98158
341	GlcNAcb1-2Mana1-6(GlcNAcb1-2Mana1-3)Manb1-4GlcNAcb1-4(Fuca1-6)GlcNAcb-Sp22	98.5	9.67815	9.82554	5.85351										99	GalNAcb1-4GlcNAcb-Sp8	66.75	15.8403	23.7309	3.96672
342	Galb1-4GlcNAcb1-2Mana1-6(Galb1-4GlcNAcb1-2Mana1-3)Manb1-4GlcNAcb1-4(Fuca1-6)GlcNAcb-Sp22	85.5	32.2955	37.7725	5.08097										271	Neu5Acb2-6GalNAca-Sp8	66.75	7.58837	11.3683	3.96672
343	Galb1-3GlcNAcb1-2Mana1-6(Galb1-3GlcNAcb1-2Mana1-3)Manb1-4GlcNAcb1-4(Fuca1-6)GlcNAcb-Sp22	67.25	9.70824	14.4361	3.99643										110	Gala1-3GalNAca-Sp8	66.5	15.6098	23.4734	3.95186
344	(6S)GlcNAcb1-3Galb1-4GlcNAcb-Sp0	145.25	67.0044	46.1304	8.6317										149	Galb1-3GlcNAcb-Sp8	66.5	1.73205	2.60459	3.95186
345	KDNa2-3Galb1-4(Fuca1-3)GlcNAc-Sp0	458.75	22.9111	4.99424	27.2619										216	Fuca1-2(6S)Galb1-4GlcNAcb-Sp0	66.5	15.1767	22.8222	3.95186
346	KDNa2-6Galb1-4GlcNAc-Sp0	57.25	12.7115	22.2036	3.40217										221	GalNAcb1-4(Neu5Aca2-8Neu5Aca2-8Neu5Aca2-8Neu5Aca2-3)Galb1-4Glcb-Sp0	66.25	17.9699	27.1244	3.93701
347	KDNa2-3Galb1-4Glc-Sp0	68.75	30.4124	44.2363	4.08557										340	Mana1-6(Galb1-4GlcNAcb1-2Mana1-3)Manb1-4GlcNAcb1-4GlcNAcb-Sp12	66.25	21.2348	32.0525	3.93701
348	KDNa2-3Galb1-3GalNAca-Sp14	136.75	50.4273	36.8756	8.12658										44	(6S)Galb1-4GlcNAcb-Sp8	66	16.1038	24.3997	3.92215
349	Fuca1-2Galb1-3GlcNAcb1-2Mana1-6(Fuca1-2Galb1-3GlcNAcb1-2Mana1-3)Manb1-4GlcNAcb1-4GlcNAcb-Sp20	73.5	9.67815	13.1676	4.36785										230	Neu5Aca2-6(Neu5Aca2-3)GalNAca-Sp8	66	18.8503	28.561	3.92215
350	Fuca1-2Galb1-4GlcNAcb1-2Mana1-6(Fuca1-2Galb1-4GlcNAcb1-2Mana1-3)Manb1-4GlcNAcb1-4GlcNAcb-Sp20	76.25	6.34429	8.32038	4.53127										24	(3S)Galb1-4(Fuca1-3)(6S)Glc-Sp0	65.25	12.8679	19.7209	3.87758
351	Fuca1-2Galb1-4(Fuca1-3)GlcNAcb1-2Mana1-6(Fuca1-2Galb1-4(Fuca1-3)GlcNAcb1-2Mana1-3)Manb1-4GlcNAcb1-4GlcNAb-Sp20	77.25	8.53913	11.0539	4.5907										89	GalNAca1-3(Fuca1-2)Galb-Sp8	65.25	5.67891	8.70331	3.87758
352	Gala1-3Galb1-4GlcNAcb1-2Mana1-6(Gala1-3Galb1-4GlcNAcb1-2Mana1-3)Manb1-4GlcNAcb1-4GlcNAcb-Sp20	56.5	14.7083	26.0323	3.3576										236	Neu5Aca2-3Galb1-4(Neu5Aca2-3Galb1-3)GlcNAcb-Sp8	65.25	15.3704	23.5562	3.87758
353	Galb1-4GlcNAcb1-2Mana1-6(Mana1-3)Manb1-4GlcNAcb1-4GlcNAcb-Sp12	49	6.48074	13.226	2.9119										404	Gala1-3(Fuca1-2)Galb1-4(Fuca1-3)GlcNAcb1-3GalNAc-Sp14	65	11.8322	18.2033	3.86272
354	Fuca1-4(Galb1-3)GlcNAcb1-2Mana1-6(Fuca1-4(Galb1-3)GlcNAcb1-2Mana1-3)Manb1-4GlcNAcb1-4(Fuca1-6)GlcNAcb-Sp22	70.75	7.932	11.2113	4.20443										405	GalNAca1-3(Fuca1-2)Galb1-4(Fuca1-3)GlcNAcb1-3GalNAc-Sp14	65	11.0454	16.9929	3.86272
355	Neu5Aca2-6GlcNAcb1-4GlcNAc-Sp21	88.25	18.0624	20.4673	5.24439										420	GlcNAcb1-6(GlcNAcb1-2)Mana1-6(GlcNAcb1-4)(GlcNAcb1-2Mana1-3)Manb1-4GlcNAcb1-4GlcNAc-Sp21	65	23.2236	35.7285	3.86272
356	Neu5Aca2-6GlcNAcb1-4GlcNAcb1-4GlcNAc-Sp21	80	13.0384	16.298	4.75412										312	Neu5Aca2-8Neu5Aca2-8Neu5Acb-Sp8	64.75	44.9843	69.4738	3.84787
357	Galb1-4(Fuca1-3)GlcNAcb1-6(Fuca1-2Galb1-4GlcNAcb1-3)Galb1-4Glc-Sp21	50	13.5892	27.1784	2.97133										51	Mana1-6(Mana1-3)Manb1-4GlcNAcb1-4GlcNAcb-Sp13	64.5	11.4455	17.745	3.83301
358	Galb1-4GlcNAcb1-2Mana1-6(Galb1-4GlcNAcb1-4(Galb1-4GlcNAcb1-2)Mana1-3)Manb1-4GlcNAcb1-4GlcNAc-Sp21	76	5.71548	7.52036	4.51642										93	GalNAca1-4(Fuca1-2)Galb1-4GlcNAcb-Sp8	64.5	22.8254	35.3883	3.83301
359	GalNAca1-3(Fuca1-2)Galb1-4GlcNAcb1-2Mana1-6(GalNAca1-3(Fuca1-2)Galb1-4GlcNAcb1-2Mana1-3)Manb1-4GlcNAcb1-4GlcNAcb-Sp20	60.25	10.8128	17.9466	3.58045										165	Galb1-4GlcNAcb1-6(Galb1-3)GalNAca-Sp8	64.5	10.2144	15.8362	3.83301
360	Gala1-3(Fuca1-2)Galb1-4GlcNAcb1-2Mana1-6(Gala1-3(Fuca1-2)Galb1-4GlcNAcb1-2Mana1-3)Manb1-4GlcNAcb1-4GlcNAcb-Sp20	42.25	10.7199	25.3726	2.51077										179	GlcNAcb1-3GalNAca-Sp14	64.5	1.29099	2.00154	3.83301
361	Gala1-3Galb1-4(Fuca1-3)GlcNAcb1-2Mana1-6(Gala1-3Galb1-4(Fuca1-3)GlcNAcb1-2Mana1-3)Manb1-4GlcNAcb1-4GlcNAcb-Sp20	67	15.3188	22.8639	3.98158										235	Neu5Aca2-3Galb1-3(Fuca1-4)GlcNAcb1-3Galb1-4(Fuca1-3)GlcNAcb-Sp0	64.5	28.7692	44.6034	3.83301
362	GalNAca1-3(Fuca1-2)Galb1-3GlcNAcb1-2Mana1-6(GalNAca1-3(Fuca1-2)Galb1-3GlcNAcb1-2Mana1-3)Manb1-4GlcNAcb1-4GlcNAcb-Sp20	82.75	24.8512	30.0317	4.91755										374	Galb1-4(Fuca1-3)GlcNAcb1-6(Fuca1-4(Fuca1-2Galb1-3)GlcNAcb1-3)Galb1-4Glc-Sp21	64.5	27.8867	43.2352	3.83301
363	Galα1-3(Fucα1-2)Galβ1-3GlcNAcβ1-2Manα1-6(Galcα1-3(Fucα1-2)Galβ1-3GlcNAcβ1-2Manα1-3)Manβ1-4GlcNAcβ1-4GlcNAcβ-Sp20	76	32.3625	42.5823	4.51642										427	Galb1-6Galb-Sp10	64.5	20.0749	31.1238	3.83301
364	Fuca1-4(Fuca1-2Galb1-3)GlcNAcb1-2Mana1-3(Fuca1-4(Fuca1-2Galb1-3)GlcNAcb1-2Mana1-3)Manb1-4GlcNAcb1-4GlcNAcb-Sp19	178.25	86.168	48.3411	10.5928										25	(3S)Galb1-4Glcb-Sp8	64.25	11.6154	18.0784	3.81815
365	Neu5Aca2-3Galb1-4GlcNAcb1-3GalNAc-Sp14	68.25	32.857	48.1421	4.05586										510	GalNAcb1-4GlcNAcb1-2Mana-Sp0	64	15.1217	23.6277	3.8033
366	Neu5Aca2-6Galb1-4GlcNAcb1-3GalNAc-Sp14	89	7.07107	7.94502	5.28896										515	Fuca1-4(Galb1-3)GlcNAcb1-2 Mana-Sp0	64	16.8721	26.3626	3.8033
367	Neu5Aca2-3Galb1-4(Fuca1-3)GlcNAcb1-3GalNAca-Sp14	103.5	31.2996	30.2412	6.15065										2	Glca-Sp8	63.75	17.8022	27.9249	3.78844
368	GalNAcb1-4GlcNAcb1-2Mana1-6(GalNAcb1-4GlcNAcb1-2Mana1-3)Manb1-4GlcNAcb1-4GlcNAc-Sp12	84.5	20.7605	24.5687	5.02154										387	Fuca1-2Galb1-4GlcNAcb1-3GalNAca-Sp14	63.75	15.6924	24.6155	3.78844
369	Galb1-3GalNAca1-3(Fuca1-2)Galb1-4Glc-Sp0	105.75	11.2953	10.6811	6.28436										506	Galb1-3GlcNAcb1-2Mana-Sp0	63.75	6.39661	10.0339	3.78844
370	Galb1-3GalNAca1-3(Fuca1-2)Galb1-4GlcNAc-Sp0	80	16.6333	20.7916	4.75412										332	GlcNAca1-4Galb1-4GlcNAcb1-3Galb1-4GlcNAcb-Sp0	63.5	8.81287	13.8785	3.77358
371	Galb1-3GlcNAcb1-3Galb1-4GlcNAcb1-6(Galb1-3GlcNAcb1-3)Galb1-4Glcb-Sp0	90.75	24.1299	26.5894	5.39296										91	GalNAca1-3GalNAcb-Sp8	63.25	19.5512	30.911	3.75873
372	Galb1-4(Fuca1-3)GlcNAcb1-6(Galb1-3GlcNAcb1-3)Galb1-4Glc-Sp21	82.25	10.7819	13.1087	4.88783										112	Gala1-3GalNAcb-Sp8	63.25	8.92095	14.1043	3.75873
373	Galb1-4GlcNAcb1-6(Fuca1-4(Fuca1-2Galb1-3)GlcNAcb1-3)Galb1-4Glc-Sp21	94.25	25.8118	27.3865	5.60095										119	Gala1-4(Fuca1-2)Galb1-4GlcNAcb-Sp8	63.25	29.8147	47.1379	3.75873
374	Galb1-4(Fuca1-3)GlcNAcb1-6(Fuca1-4(Fuca1-2Galb1-3)GlcNAcb1-3)Galb1-4Glc-Sp21	64.5	27.8867	43.2352	3.83301										264	Neu5Aca2-6Galb1-4GlcNAcb1-3Galb1-4GlcNAcb-Sp0	63	6.97615	11.0733	3.74387
375	Galb1-3GlcNAcb1-3Galb1-4(Fuca1-3)GlcNAcb1-6(Galb1-3GlcNAcb1-3)Galb1-4Glc-Sp21	96.25	8.53913	8.87182	5.7198										471	Galb1-3GlcNAcb1-6GalNAca-Sp14	63	12.49	19.8254	3.74387
376	Galb1-4GlcNAcb1-6(Galb1-4GlcNAcb1-2)Mana1-6(Galb1-4GlcNAcb1-4(Galb1-4GlcNAcb1-2)Mana1-3)Manb1-4GlcNAcb1-4GlcNAcb-Sp21	48.25	10.3722	21.4969	2.86733										23	6S(3S)Galb1-4GlcNAcb-Sp0	62.75	11.3541	18.0943	3.72902
377	GlcNAcb1-2Mana1-6(GlcNAcb1-4(GlcNAcb1-2)Mana1-3)Manb1-4GlcNAcb1-4GlcNAc-Sp21	98.25	30.9017	31.4521	5.83866										309	Neu5Aca2-3Galb1-4GlcNAcb1-6(Neu5Aca2-3Galb1-3)GalNAca-Sp14	62.75	5.56028	8.861	3.72902
378	Fuca1-2Galb1-3GalNAca1-3(Fuca1-2)Galb1-4Glcb-Sp0	47.25	2.98608	6.31974	2.8079										64	Fuca1-2Galb1-3GalNAcb1-4(Neu5Aca2-3)Galb1-4Glcb-Sp9	62.5	13.0256	20.841	3.71416
379	Fuca1-2Galb1-3GalNAca1-3(Fuca1-2)Galb1-4GlcNAcb-Sp0	93.75	15.6498	16.6931	5.57124										150	Galb1-4(Fuca1-3)GlcNAcb-Sp0	62.5	9.84886	15.7582	3.71416
380	Galb1-3GlcNAcb1-3GalNAca-Sp14	48.25	4.71699	9.77615	2.86733										487	(3S)GalNAcb1-4(Fuca1-3)GlcNAcb-Sp8	62.5	15.5885	24.9415	3.71416
381	GalNAca1-3(Fuca1-2)Galb1-3GalNAca1-3(Fuca1-2)Galb1-4GlcNAcb-Sp0	49.25	11.4127	23.173	2.92676										191	GlcNAcb1-6GalNAca-Sp8	62.25	20.0062	32.1386	3.6993
382	Gala1-3Galb1-3GlcNAcb1-2Mana1-6(Gala1-3Galb1-3GlcNAcb1-2Mana1-3)Manb1-4GlcNAcb1-4GlcNAc-Sp19	143.75	92.2113	64.147	8.54256										518	GalNAca1-3(Fuca1-2)Galb1-3GalNAcb1-3Gala1-4Galb1-4Glc-Sp21	62.25	11.0265	17.7132	3.6993
383	Gala1-3Galb1-3(Fuca1-4)GlcNAcb1-2Mana1-6(Gala1-3Galb1-3(Fuca1-4)GlcNAcb1-2Mana1-3)Manb1-4GlcNAcb1-4GlcNAc-Sp19	43.75	4.34933	9.94132	2.59991										18	GlcN(Gc)b-Sp8	62	5.59762	9.02842	3.68445
384	GlcNAcb1-2Mana1-6(Galb1-4GlcNAcb1-2Mana1-3)Manb1-4GlcNAcb1-4GlcNAc-Sp12	140.5	112.634	80.1663	8.34943										211	Mana1-6(Mana1-3)Mana1-6(Mana1-2Mana1-3)Manb1-4GlcNAcb1-4GlcNAcb-Sp12	62	4.16333	6.71505	3.68445
385	Galb1-4GlcNAcb1-2Mana1-6(GlcNAcb1-2Mana1-3)Manb1-4GlcNAcb1-4GlcNAc-Sp12	49.5	6.75771	13.6519	2.94161										47	(6S)GlcNAcb-Sp8	61.75	8.65544	14.0169	3.66959
386	Neu5Aca2-3Galb1-3GlcNAcb1-3GalNAca-Sp14	99	19.6977	19.8967	5.88323										133	GlcNAcb1-6(Galb1-3)GalNAca-Sp8	61.75	20.0728	32.5065	3.66959
387	Fuca1-2Galb1-4GlcNAcb1-3GalNAca-Sp14	63.75	15.6924	24.6155	3.78844										239	Neu5Aca2-6(Neu5Aca2-3Galb1-3)GalNAca-Sp14	61.75	15.543	25.1708	3.66959
388	Galb1-4(Fuca1-3)GlcNAcb1-3GalNAca-Sp14	149.25	44.4025	29.7504	8.86941										255	Neu5Aca2-3Galb1-4GlcNAcb1-3Galb1-4GlcNAcb-Sp0	61.75	18.8746	30.5661	3.66959
389	GalNAca1-3GalNAcb1-3Gala1-4Galb1-4GlcNAcb-Sp0	42.75	9.91211	23.1862	2.54048										58	Fuca1-2Galb1-3GalNAcb1-3Gala-Sp9	61.5	8.66025	14.0817	3.65473
390	Gala1-4Galb1-3GlcNAcb1-2Mana1-6(Gala1-4Galb1-3GlcNAcb1-2Mana1-3)Manb1-4GlcNAcb1-4GlcNAcb-Sp19	73.25	6.44851	8.80343	4.35299										151	Galb1-4(Fuca1-3)GlcNAcb-Sp8	61.25	22.8965	37.3821	3.63988
391	Gala1-4Galb1-4GlcNAcb1-2Mana1-6(Gala1-4Galb1-4GlcNAcb1-2Mana1-3)Manb1-4GlcNAcb1-4GlcNAcb-Sp24	45.75	10.1119	22.1025	2.71876										268	Neu5Aca2-8Neu5Aca-Sp8	61.25	10.6888	17.4511	3.63988
392	Gala1-3Galb1-4GlcNAcb1-3GalNAca-Sp14	92.75	40.4671	43.6303	5.51181										325	GalNAca1-3(Fuca1-2)Galb1-4GlcNAcb1-3Galb1-4GlcNAcb1-3Galb1-4GlcNAcb-Sp0	61.25	8.26136	13.4879	3.63988
393	Galb1-3GlcNAcb1-6Galb1-4GlcNAcb-Sp0	57.75	9.84463	17.047	3.43188										480	Fuca1-2(6S)Galb1-3GlcNAcb-Sp0	61.25	26.2472	42.8526	3.63988
394	Galb1-3GlcNAca1-6Galb1-4GlcNAcb-Sp0	97	14.4453	14.8921	5.76437										316	Neu5Aca2-3Galb1-4GlcNAcb1-2Mana1-6(Neu5Aca2-6Galb1-4GlcNAcb1-2Mana1-3)Manb1-4GlcNAcb1-4GlcNAcb-Sp12	60.75	4.19325	6.90247	3.61016
395	GalNAcb1-3Gala1-6Galb1-4Glcb-Sp8	94	12.1929	12.9712	5.58609										527	Neu5Aca2-8Neu5Gca2-3Galb1-4GlcNAc-Sp0	60.75	18.9627	31.2143	3.61016
396	Gala1-3(Fuca1-2)Galb1-4(Fuca1-3)Glcb-Sp21	88.5	10.6615	12.0468	5.25925										428	Neu5Aca2-3Galb1-4GlcNAcb1-3Galb-Sp8	60.5	12.3962	20.4896	3.59531
397	Galb1-4GlcNAcb1-6(Neu5Aca2-6Galb1-3GlcNAcb1-3)Galb1-4Glc-Sp21	76.25	12.842	16.842	4.53127										488	Fuca1-2Galb1-3GlcNAcb1-6(Fuca1-2Galb1-3GlcNAcb1-3)GalNAca-Sp14	60.5	14.3875	23.781	3.59531
398	Galb1-3GalNAcb1-4(Neu5Aca2-8Neu5Aca2-3)Galb1-4Glcb-Sp0	134.5	47.4728	35.2958	7.99287										270	Galb1-3(Fuca1-4)GlcNAcb1-3Galb1-3(Fuca1-4)GlcNAcb-Sp0	60.25	18.8392	31.2684	3.58045
399	Neu5Aca2-3Galb1-3GalNAcb1-4(Neu5Aca2-8Neu5Aca2-3)Galb1-4Glcb-Sp0	98.75	15.327	15.521	5.86837										359	GalNAca1-3(Fuca1-2)Galb1-4GlcNAcb1-2Mana1-6(GalNAca1-3(Fuca1-2)Galb1-4GlcNAcb1-2Mana1-3)Manb1-4GlcNAcb1-4GlcNAcb-Sp20	60.25	10.8128	17.9466	3.58045
400	Gala1-3(Fuca1-2)Galb1-4GlcNAcb1-3GalNAca-Sp14	54.5	18.3576	33.6836	3.23875										468	Galb1-4GlcNAcb1-6(Galb1-4GlcNAcb1-2)Mana1-6(Galb1-4GlcNAcb1-2Mana1-3)Manb1-4GlcNAcb1-4(Fuca1-6)GlcNAcb-Sp24	60	14.3759	23.9598	3.56559
401	GalNAca1-3(Fuca1-2)Galb1-4GlcNAcb1-3GalNAca-Sp14	120.25	39.559	32.8973	7.14604										217	Fuca1-2Galb1-4(6S)GlcNAcb-Sp8	59.5	17.7106	29.7658	3.53588
402	GalNAca1-3GalNAcb1-3Gala1-4Galb1-4Glcb-Sp0	89.5	41.9007	46.8164	5.31867										14	Manb-Sp8	59.25	18.8038	31.7364	3.52102
403	Fuca1-2Galb1-4(Fuca1-3)GlcNAcb1-3GalNAca-Sp14	93.75	16.0494	17.1194	5.57124										96	GalNAcb1-3Gala1-4Galb1-4GlcNAcb-Sp0	59.25	22.3663	37.749	3.52102
404	Gala1-3(Fuca1-2)Galb1-4(Fuca1-3)GlcNAcb1-3GalNAc-Sp14	65	11.8322	18.2033	3.86272										208	Mana1-2Mana1-3Mana-Sp9	59.25	7.04154	11.8845	3.52102
405	GalNAca1-3(Fuca1-2)Galb1-4(Fuca1-3)GlcNAcb1-3GalNAc-Sp14	65	11.0454	16.9929	3.86272										424	Galb1-4GlcNAcb1-6(Galb1-4GlcNAcb1-2)Mana1-6(GlcNAcb1-4)(Galb1-4GlcNAcb1-2Mana1-3)Manb1-4GlcNAcb1-4GlcNAc-Sp21	59.25	6.44851	10.8836	3.52102
406	Galb1-4(Fuca1-3)GlcNAcb1-2Mana1-6(Galb1-4(Fuca1-3)GlcNAcb1-2Mana1-3)Manb1-4GlcNAcb1-4(Fuca1-6)GlcNAcb-Sp22	71.75	9.06918	12.64	4.26385										549	GlcNAcb1-3Galb1-4GlcNAcb1-6(GlcNAcb1-3Galb1-4GlcNAcb1-3)GalNAca-Sp14	59	14.4914	24.5617	3.50617
407	Fuca1-2Galb1-4GlcNAcb1-2Mana1-6(Fuca1-2Galb1-4GlcNAcb1-2Mana1-3)Manb1-4GlcNAcb1-4(Fuca1-6)GlcNAcb-Sp22	51.75	4.272	8.25508	3.07532										125	Galb1-2Galb-Sp8	58.75	11.471	19.5251	3.49131
408	GlcNAcb1-2(GlcNAcb1-6)Mana1-6(GlcNAcb1-2Mana1-3)Manb1-4GlcNAcb1-4GlcNAcb-Sp19	88.5	27.0863	30.606	5.25925										247	Neu5Aca2-3Galb1-4(Fuca1-3)GlcNAcb1-3Galb1-4(Fuca1-3)GlcNAcb1-3Galb1-4(Fuca1-3)GlcNAcb-Sp0	58.75	5.31507	9.04693	3.49131
409	Fuca1-2Galb1-3GlcNAcb1-3GalNAc-Sp14	58.5	5.44671	9.31062	3.47645										48	Neu5,9Ac2a-Sp8	58.5	5.8023	9.91846	3.47645
410	Gala1-3(Fuca1-2)Galb1-3GlcNAcb1-3GalNAc-Sp14	225	58.2638	25.895	13.371										409	Fuca1-2Galb1-3GlcNAcb1-3GalNAc-Sp14	58.5	5.44671	9.31062	3.47645
411	GalNAca1-3(Fuca1-2)Galb1-3GlcNAcb1-3GalNAc-Sp14	79.75	21.4379	26.8814	4.73927										437	Gala1-3(Fuca1-2)Galb1-4GlcNAcb1-6(Gala1-3(Fuca1-2)Galb1-4GlcNAcb1-3)GalNAc-Sp14	58.5	11.3578	19.4151	3.47645
412	Gala1-3Galb1-3GlcNAcb1-3GalNAc-Sp14	100	14.5144	14.5144	5.94265										109	Gala1-4(Gala1-3)Galb1-4GlcNAcb-Sp8	58.25	8.5	14.5923	3.4616
413	Fuca1-2Galb1-3GlcNAcb1-2Mana1-6(Fuca1-2Galb1-3GlcNAcb1-2Mana1-3)Manb1-4GlcNAcb1-4(Fuca1-6)GlcNAcb-Sp22	41.75	2.98608	7.15228	2.48106										29	(3S)Galb1-3GalNAca-Sp8	58	6.87992	11.8619	3.44674
414	Gala1-3(Fuca1-2)Galb1-4GlcNAcb1-2Mana1-6(Gala1-3(Fuca1-2)Galb1-4GlcNAcb1-2Mana1-3)Manb1-4GlcNAcb1-4(Fuca1-6)GlcNAcb-Sp22	103.75	45.3532	43.714	6.1655										184	GlcNAcb1-3Galb1-4Glcb-Sp0	58	4.08248	7.03876	3.44674
415	Galb1-3GlcNAcb1-6(Galb1-3GlcNAcb1-2)Mana1-6(Galb1-3GlcNAcb1-2Mana1-3)Manb1-4GlcNAcb1-4GlcNAcb-Sp19	48	15.2096	31.6868	2.85247										393	Galb1-3GlcNAcb1-6Galb1-4GlcNAcb-Sp0	57.75	9.84463	17.047	3.43188
416	Galb1-4GlcNAcb1-6(Fuca1-2Galb1-3GlcNAcb1-3)Galb1-4Glc-Sp21	122	140.178	114.9	7.25004										65	Fuca1-2Galb1-3GlcNAcb1-3Galb1-4Glcb-Sp8	57.25	6.75154	11.7931	3.40217
417	Fuca1-3GlcNAcb1-6(Galb1-4GlcNAcb1-3)Galb1-4Glc-Sp21	41	14.2595	34.7793	2.43649										121	Gala1-4Galb1-4GlcNAcb-Sp8	57.25	5.67891	9.91949	3.40217
418	GlcNAcb1-2Mana1-6(GlcNAcb1-4)(GlcNAcb1-2Mana1-3)Manb1-4GlcNAcb1-4GlcNAc-Sp21	98	55.9404	57.0821	5.8238										346	KDNa2-6Galb1-4GlcNAc-Sp0	57.25	12.7115	22.2036	3.40217
419	GlcNAcb1-2Mana1-6(GlcNAcb1-4)(GlcNAcb1-4(GlcNAcb1-2)Mana1-3)Manb1-4GlcNAcb1-4GlcNAc-Sp21	91	12.3558	13.5778	5.40781										53	GlcNAcb1-2Mana1-6(GlcNAcb1-2Mana1-3)Manb1-4GlcNAcb1-4GlcNAcb-Sp13	57	26.9938	47.3576	3.38731
420	GlcNAcb1-6(GlcNAcb1-2)Mana1-6(GlcNAcb1-4)(GlcNAcb1-2Mana1-3)Manb1-4GlcNAcb1-4GlcNAc-Sp21	65	23.2236	35.7285	3.86272										55	Neu5Aca2-6Galb1-4GlcNAcb1-2Mana1-6(Neu5Aca2-6Galb1-4GlcNAcb1-2Mana1-3)Manb1-4GlcNAcb1-4GlcNAcb-Sp12	57	20.3797	35.7539	3.38731
421	GlcNAcb1-6(GlcNAcb1-2)Mana1-6(GlcNAcb1-4)(GlcNAcb1-4(GlcNAcb1-2)Mana1-3)Manb1-4GlcNAcb1-4GlcNAc-Sp21	110.5	26.2869	23.789	6.56663										246	Neu5Aca2-3Galb1-4(Fuca1-3)(6S)GlcNAcb-Sp8	57	25.8844	45.4112	3.38731
422	Galb1-4GlcNAcb1-2Mana1-6(GlcNAcb1-4)(Galb1-4GlcNAcb1-2Mana1-3)Manb1-4GlcNAcb1-4GlcNAc-Sp21	69.25	12.0381	17.3836	4.11529										486	GalNAcb1-4(Fuca1-3)(6S)GlcNAcb-Sp8	57	12	21.0526	3.38731
423	Galb1-4GlcNAcb1-2Mana1-6(GlcNAcb1-4)(Galb1-4GlcNAcb1-4(Galb1-4GlcNAcb1-2)Mana1-3)Manb1-4GlcNAcb1-4GlcNAc-Sp21	101.75	23.1427	22.7446	6.04665										176	GlcNAcb1-6(GlcNAcb1-3)GalNAca-Sp14	56.75	15.2398	26.8542	3.37246
424	Galb1-4GlcNAcb1-6(Galb1-4GlcNAcb1-2)Mana1-6(GlcNAcb1-4)(Galb1-4GlcNAcb1-2Mana1-3)Manb1-4GlcNAcb1-4GlcNAc-Sp21	59.25	6.44851	10.8836	3.52102										538	GlcNAb1-3Galb1-3GalNAc-Sp14	56.75	13.1244	23.1267	3.37246
425	Galb1-4GlcNAcb1-6(Galb1-4GlcNAcb1-2)Mana1-6(GlcNAcb1-4)(Galb1-4GlcNAcb1-4(Galb1-4GlcNAcb1-2)Mana1-3)Manb1-4GlcNAcb1-4GlcNAc-Sp21	94	12.9099	13.734	5.58609										85	GalNAca1-3(Fuca1-2)Galb1-4GlcNAcb-Sp0	56.5	4.04145	7.15301	3.3576
426	Galb1-4Galb-Sp10	93	25.9101	27.8603	5.52667										352	Gala1-3Galb1-4GlcNAcb1-2Mana1-6(Gala1-3Galb1-4GlcNAcb1-2Mana1-3)Manb1-4GlcNAcb1-4GlcNAcb-Sp20	56.5	14.7083	26.0323	3.3576
427	Galb1-6Galb-Sp10	64.5	20.0749	31.1238	3.83301										502	GalNAca1-3(Fuca1-2)Galb1-4GlcNAcb1-6GalNAc-Sp14	56.5	5.19615	9.19673	3.3576
428	Neu5Aca2-3Galb1-4GlcNAcb1-3Galb-Sp8	60.5	12.3962	20.4896	3.59531										135	Neu5Aca2-6(Galb1-3)GalNAca-Sp14	56.25	11.5289	20.4959	3.34274
429	GalNAcb1-6GalNAcb-Sp8	88.75	19.6193	22.1062	5.2741										259	Neu5Aca2-6GalNAca-Sp8	56.25	13.9374	24.7775	3.34274
430	(6S)Galb1-3GlcNAcb-Sp0	89	25.0333	28.1273	5.28896										318	Neu5,9Ac2a2-3Galb1-3GlcNAcb-Sp0	56.25	14.66	26.0623	3.34274
431	(6S)Galb1-3(6S)GlcNAc-Sp0	50.5	6.55744	12.985	3.00104										207	Mana1-2Mana1-6(Mana1-2Mana1-3)Mana-Sp9	55.75	7.5	13.4529	3.31303
432	Fuca1-2Galb1-4 GlcNAcb1-2Mana1-6(Fuca1-2Galb1-4GlcNAcb1-2(Fuca1-2Galb1-4GlcNAcb1-4)Mana1-3)Manb1-4GlcNAcb1-4GlcNAcb-Sp12	74	6.16441	8.33029	4.39756										449	Neu5Aca2-6Galb1-4GlcNAcb1-4Mana1-6(GlcNAcb1-4)(Neu5Aca2-6Galb1-4GlcNAcb1-4(Neu5Aca2-6Galb1-4GlcNAcb1-2)Mana1-3)Manb1-4GlcNAcb1-4GlcNAcb-Sp21	55.75	6.18466	11.0936	3.31303
433	Fuca1-2Galb1-4(Fuca1-3)GlcNAcb1-2Mana1-6(Fuca1-2Galb1-4(Fuca1-3)GlcNAcb1-4(Fuca1-2Galb1-4(Fuca1-3)GlcNAcb1-2)Mana1-3)Manb1-4GlcNAcb1-4GlcNAcb-Sp12	75.5	18.43	24.4107	4.4867										263	Neu5Aca2-6Galb1-4GlcNAcb1-3Galb1-4(Fuca1-3)GlcNAcb1-3Galb1-4(Fuca1-3)GlcNAcb-Sp0	55.5	5.8023	10.4546	3.29817
434	Galb1-4(Fuca1-3)GlcNAcb1-6GalNAc-Sp14	297	36.341	12.236	17.6497										197	Glcb1-4Glcb-Sp8	55.25	19.1725	34.7013	3.28332
435	Galb1-4GlcNAcb1-2Mana-Sp0	72.75	22.2017	30.5178	4.32328										286	Galb1-4GlcNAcb1-3Galb1-3GlcNAcb-Sp0	55.25	3.59398	6.50493	3.28332
436	Fuca1-2Galb1-4GlcNAcb1-6(Fuca1-2Galb1-4GlcNAcb1-3)GalNAc-Sp14	367.25	79.3909	21.6177	21.8244										307	Mana1-2Mana1-6(Mana1-3)Mana1-6(Mana1-2Mana1-2Mana1-3)Mana-Sp9	55.25	13.048	23.6163	3.28332
437	Gala1-3(Fuca1-2)Galb1-4GlcNAcb1-6(Gala1-3(Fuca1-2)Galb1-4GlcNAcb1-3)GalNAc-Sp14	58.5	11.3578	19.4151	3.47645										252	Neu5Aca2-3Galb1-4GlcNAcb1-3Galb1-4GlcNAcb1-3Galb1-4GlcNAcb-Sp0	54.75	7.36546	13.4529	3.2536
438	GalNAca1-3(Fuca1-2)Galb1-4GlcNAcb1-6(GalNAca1-3(Fuca1-2)Galb1-4GlcNAcb1-3)GalNAc-Sp14	178.25	25.2108	14.1435	10.5928										310	Neu5Aca2-6Galb1-4GlcNAcb1-2Mana1-6(Neu5Aca2-3Galb1-4GlcNAcb1-2Mana1-3)Manb1-4GlcNAcb1-4GlcNAcb-Sp12	54.75	13.8173	25.237	3.2536
439	Neu5Aca2-8Neu5Aca2-3Galb1-3GalNAcb1-4(Neu5Aca2-8Neu5Aca2-3)Galb1-4Glcb-Sp0	126.25	70.4101	55.7704	7.5026										400	Gala1-3(Fuca1-2)Galb1-4GlcNAcb1-3GalNAca-Sp14	54.5	18.3576	33.6836	3.23875
440	GalNAcb1-4Galb1-4Glcb-Sp0	208.25	41.3793	19.87	12.3756										470	Neu5Aca2-6Galb1-4GlcNAcb1-6(Fuca1-2Galb1-4(Fuca1-3)GlcNAcb1-3)Galb1-4Glc-Sp21	54.5	6.02771	11.06	3.23875
441	GalNAca1-3(Fuca1-2)Galb1-4GlcNAcb1-2Mana1-6(GalNAca1-3(Fuca1-2)Galb1-4GlcNAcb1-2Mana1-3)Manb1-4GlcNAcb1-4(Fuca1-6)GlcNAcb-Sp22	72.5	21.4398	29.5722	4.30842										20	Galb1-4GlcNAcb1-6(Galb1-4GlcNAcb1-3)GalNAc-Sp14	54.25	10.6262	19.5875	3.22389
442	Gala1-3(Fuca1-2)Galb1-3GlcNAcb1-2Mana1-6(Gala1-3(Fuca1-2)Galb1-3GlcNAcb1-2Mana1-3)Manb1-4GlcNAcb1-4(Fuca1-6)GlcNAcb-Sp22	106.5	26.8017	25.166	6.32893										40	(4S)Galb1-4GlcNAcb-Sp8	54.25	11.758	21.6737	3.22389
443	Neu5Aca2-6Galb1-4GlcNAcb1-6(Fuca1-2Galb1-3GlcNAcb1-3)Galb1-4Glc-Sp21	83.25	25.7213	30.8964	4.94726										177	GlcNAcb1-6(GlcNAcb1-3)Galb1-4GlcNAcb-Sp8	54	3.16228	5.85607	3.20903
444	GalNAca1-3(Fuca1-2)Galb1-3GlcNAcb1-2Mana1-6(GalNAca1-3(Fuca1-2)Galb1-3GlcNAcb1-2Mana1-3)Manb1-4GlcNAcb1-4(Fuca1-6)GlcNAcb-Sp22	103	23.7065	23.0161	6.12093										335	Mana1-6(Neu5Aca2-6Galb1-4GlcNAcb1-2Mana1-3)Manb1-4GlcNAcb1-4GlcNAc-Sp12	53.75	10.7819	20.0594	3.19418
445	Galb1-4GlcNAcb1-6(Galb1-4GlcNAcb1-2)Mana1-6(Galb1-4GlcNAcb1-2Mana1-3)Manb1-4GlcNAcb1-4GlcNAcb-Sp19	124	24.59	19.8306	7.36889										526	Neu5Gca2-8Neu5Gca2-3Galb1-4GlcNAc-Sp0	53.75	14.1038	26.2396	3.19418
446	Neu5Aca2-3Galb1-4GlcNAcb1-4Mana1-6(GlcNAcb1-4)(Neu5Aca2-3Galb1-4GlcNAcb1-4(Neu5Aca2-3Galb1-4GlcNAcb1-2)Mana1-3)Manb1-4GlcNAcb1-4GlcNAcb-Sp21	254.25	251.74	99.0127	15.1092										324	GalNAca1-3(Fuca1-2)Galb1-4GlcNAcb1-3Galb1-4GlcNAcb-Sp0	53.25	9.84463	18.4876	3.16446
447	Neu5Aca2-3Galb1-4GlcNAcb1-6(Neu5Aca2-3Galb1-4GlcNAcb1-2)Mana1-6(GlcNAcb1-4)(Neu5Aca2-3Galb1-4GlcNAcb1-2Mana1-3)Manb1-4GlcNAcb1-4GlcNAcb-Sp21	49.75	7.36546	14.8049	2.95647										288	Neu5Aca2-3Galb1-4GlcNAcb1-3Galb1-3GlcNAcb-Sp0	53	6.8313	12.8892	3.14961
448	Neu5Aca2-3Galb1-4GlcNAcb1-6(Neu5Aca2-3Galb1-4GlcNAcb1-2)Mana1-6(GlcNAcb1-4)(Neu5Aca2-3Galb1-4GlcNAcb1-4(Neu5Aca2-3Galb1-4GlcNAcb1-2)Mana1-3)Manb1-4GlcNAcb1-4GlcNAcb-Sp21	82.75	26.5879	32.1304	4.91755										308	Mana1-2Mana1-6(Mana1-2Mana1-3)Mana1-6(Mana1-2Mana1-2Mana1-3)Mana-Sp9	53	7.07107	13.3416	3.14961
449	Neu5Aca2-6Galb1-4GlcNAcb1-4Mana1-6(GlcNAcb1-4)(Neu5Aca2-6Galb1-4GlcNAcb1-4(Neu5Aca2-6Galb1-4GlcNAcb1-2)Mana1-3)Manb1-4GlcNAcb1-4GlcNAcb-Sp21	55.75	6.18466	11.0936	3.31303										19	Galb1-4GlcNAcb1-6(Galb1-4GlcNAcb1-3)GalNAca-Sp8	52.75	28.8834	54.7552	3.13475
450	Neu5Aca2-6Galb1-4GlcNAcb1-6(Neu5Aca2-6Galb1-4GlcNAcb1-2)Mana1-6(GlcNAcb1-4)(Neu5Aca2-6Galb1-4GlcNAcb1-2Mana1-3)Manb1-4GlcNAcb1-4GlcNAcb-Sp21	47.25	3.59398	7.6063	2.8079										63	Fuca1-2Galb1-3GalNAcb1-4(Neu5Aca2-3)Galb1-4Glcb-Sp0	52.5	12.3423	23.5092	3.11989
451	Gala1-3(Fuca1-2)Galb1-3GalNAca-Sp8	70.25	8.61684	12.266	4.17471										224	GalNAcb1-4(Neu5Aca2-8Neu5Aca2-3)Galb1-4Glcb-Sp0	52.25	11.8708	22.7193	3.10504
452	Gala1-3(Fuca1-2)Galb1-3GalNAcb-Sp8	209.75	32.5	15.4946	12.4647										244	Neu5Aca2-3Galb1-3GlcNAcb-Sp0	52.25	16.0909	30.796	3.10504
453	Glca1-6Glca1-6Glca1-6Glcb-Sp10	137.75	15.5858	11.3145	8.18601										292	Galb1-3Galb1-4GlcNAcb-Sp8	52.25	15.13	28.9569	3.10504
454	Glca1-4Glca1-4Glca1-4Glcb-Sp10	162	19.799	12.2216	9.6271										127	Galb1-3GlcNAcb1-3Galb1-4(Fuca1-3)GlcNAcb-Sp0	52	8.60233	16.5429	3.09018
455	Neu5Aca2-3Galb1-4GlcNAcb1-6(Neu5Aca2-3Galb1-4GlcNAcb1-3)GalNAca-Sp14	104.75	49.284	47.0492	6.22493										242	Neu5Aca2-3Galb1-3GlcNAcb1-3Galb1-4GlcNAcb-Sp0	52	5.88784	11.3228	3.09018
456	Fuca1-2Galb1-4(Fuca1-3)GlcNAcb1-2Mana1-6(Fuca1-2Galb1-4(Fuca1-3)GlcNAcb1-2Mana1-3)Manb1-4GlcNAcb1-4(Fuca1-6)GlcNAcb-Sp24	200	111.077	55.5383	11.8853										330	GlcNAca1-4Galb1-4GlcNAcb1-3Galb1-4Glcb-Sp0	52	9.55685	18.3786	3.09018
457	Fuca1-2Galb1-3(Fuca1-4)GlcNAcb1-2Mana1-6(Fuca1-2Galb1-3(Fuca1-4)GlcNAcb1-2Mana1-3)Manb1-4GlcNAcb1-4(Fuca1-6)GlcNAcb1-4(Fuca1-6)GlcNAcb-Sp19	127.5	31.289	24.5404	7.57688										50	Mana1-6(Mana1-3)Manb1-4GlcNAcb1-4GlcNAcb-Sp12	51.75	16.1735	31.2532	3.07532
458	GlcNAcb1-6(GlcNAcb1-2)Mana1-6(GlcNAcb1-2Mana1-3)Manb1-4GlcNAcb1-4(Fuca1-6)GlcNAcb-Sp24	83.75	24.5679	29.3348	4.97697										123	Gala1-4GlcNAcb-Sp8	51.75	20.662	39.9265	3.07532
459	Galb1-3GlcNAcb1-2Mana1-6(GlcNAcb1-4)(Galb1-3GlcNAcb1-2Mana1-3)Manb1-4GlcNAcb1-4GlcNAcb-Sp21	117.25	21.3288	18.1909	6.96776										140	Galb1-3GalNAca-Sp16	51.75	3.77492	7.29453	3.07532
460	Neu5Aca2-6Galb1-4GlcNAcb1-6(Galb1-3GlcNAcb1-3)Galb1-4Glcb-Sp21	68.5	31.607	46.1415	4.07072										220	Neu5Aca2-3Galb1-3GalNAca-Sp14	51.75	18.7328	36.1986	3.07532
461	Neu5Aca2-3Galb1-4GlcNAcb1-2Mana-Sp0	109.75	47.3101	43.1072	6.52206										407	Fuca1-2Galb1-4GlcNAcb1-2Mana1-6(Fuca1-2Galb1-4GlcNAcb1-2Mana1-3)Manb1-4GlcNAcb1-4(Fuca1-6)GlcNAcb-Sp22	51.75	4.272	8.25508	3.07532
462	Neu5Aca2-3Galb1-4GlcNAcb1-6GalNAca-Sp14	77.25	40.7216	52.7141	4.5907										464	Neu5Aca2-6Galb1-4 GlcNAcb1-6(Neu5Aca2-6Galb1-4GlcNAcb1-3)GalNAca-Sp14	51.25	4.272	8.33561	3.04561
463	Neu5Aca2-6Galb1-4GlcNAcb1-6GalNAca-Sp14	113.25	15.6285	13.8	6.73005										42	(6S)Galb1-4Glcb-Sp0	51	10.328	20.2509	3.03075
464	Neu5Aca2-6Galb1-4 GlcNAcb1-6(Neu5Aca2-6Galb1-4GlcNAcb1-3)GalNAca-Sp14	51.25	4.272	8.33561	3.04561										116	Gala1-3Galb1-4Glcb-Sp0	51	2.94392	5.77239	3.03075
465	Neu5Aca2-6Galb1-4GlcNAcb1-2Mana1-6(Neu5Aca2-6Galb1-4GlcNAcb1-2Mana1-3)Manb1-4GlcNAcb1-4(Fuca1-6)GlcNAcb-Sp24	69.75	10.1119	14.4973	4.145										233	Neu5Aca2-3Galb1-3(6S)GlcNAc-Sp8	50.75	17.4045	34.2946	3.0159
466	Neu5Aca2-3Galb1-4GlcNAcb1-2Mana1-6(Neu5Aca2-3Galb1-4GlcNAcb1-2Mana1-3)Manb1-4GlcNAcb1-4(Fuca1-6)GlcNAcb-Sp24	116.5	19.7737	16.9732	6.92319										431	(6S)Galb1-3(6S)GlcNAc-Sp0	50.5	6.55744	12.985	3.00104
467	Mana1-6(Mana1-3)Manb1-4GlcNAcb1-4(Fuca1-6)GlcNAcb-Sp19	67.25	9.77667	14.5378	3.99643										228	GalNAcb1-4(Neu5Aca2-3)Galb1-4Glcb-Sp0	50	3.91578	7.83156	2.97133
468	Galb1-4GlcNAcb1-6(Galb1-4GlcNAcb1-2)Mana1-6(Galb1-4GlcNAcb1-2Mana1-3)Manb1-4GlcNAcb1-4(Fuca1-6)GlcNAcb-Sp24	60	14.3759	23.9598	3.56559										293	Neu5Aca2-6Galb1-4GlcNAcb1-2Mana1-6(Galb1-4GlcNAcb1-2Mana1-3)Manb1-4GlcNAcb1-4GlcNAcb-Sp12	50	12.7017	25.4034	2.97133
469	Neu5Aca2-3Galb1-3GlcNAcb1-2Mana1-6(GlcNAcb1-4)(Neu5Aca2-3Galb1-3GlcNAcb1-2Mana1-3)Manb1-4GlcNAcb1-4GlcNAc-Sp21	30.25	9.81071	32.4321	1.79765										357	Galb1-4(Fuca1-3)GlcNAcb1-6(Fuca1-2Galb1-4GlcNAcb1-3)Galb1-4Glc-Sp21	50	13.5892	27.1784	2.97133
470	Neu5Aca2-6Galb1-4GlcNAcb1-6(Fuca1-2Galb1-4(Fuca1-3)GlcNAcb1-3)Galb1-4Glc-Sp21	54.5	6.02771	11.06	3.23875										314	Galb1-3GlcNAcb1-2Mana1-6(Galb1-3GlcNAcb1-2Mana1-3)Manb1-4GlcNAcb1-4GlcNAcb-Sp19	49.75	12.5797	25.2859	2.95647
471	Galb1-3GlcNAcb1-6GalNAca-Sp14	63	12.49	19.8254	3.74387										447	Neu5Aca2-3Galb1-4GlcNAcb1-6(Neu5Aca2-3Galb1-4GlcNAcb1-2)Mana1-6(GlcNAcb1-4)(Neu5Aca2-3Galb1-4GlcNAcb1-2Mana1-3)Manb1-4GlcNAcb1-4GlcNAcb-Sp21	49.75	7.36546	14.8049	2.95647
472	Gala1-3Galb1-3GlcNAcb1-6GalNAca-Sp14	33	5.03322	15.2522	1.96108										513	Galb1-4GlcNAcb1-2 Mana1-6(GlcNAcb1-4)(Galb1-4GlcNAcb1-2Mana1-3)Manb1-4GlcNAcb1-4(Fuca1-6)GlcNAc-Sp21	49.75	19.2592	38.712	2.95647
473	Galb1-3(Fuca1-4)GlcNAcb1-6GalNAca-Sp14	45	4.24264	9.42809	2.67419										95	GalNAcb1-3(Fuca1-2)Galb-Sp8	49.5	3.31662	6.70025	2.94161
474	Neu5Aca2-3Galb1-3GlcNAcb1-6GalNAca-Sp14	68.75	10.4363	15.1801	4.08557										385	Galb1-4GlcNAcb1-2Mana1-6(GlcNAcb1-2Mana1-3)Manb1-4GlcNAcb1-4GlcNAc-Sp12	49.5	6.75771	13.6519	2.94161
475	(3S)Galb1-3(Fuca1-4)GlcNAcb-Sp0	83.5	13.5277	16.2009	4.96212										381	GalNAca1-3(Fuca1-2)Galb1-3GalNAca1-3(Fuca1-2)Galb1-4GlcNAcb-Sp0	49.25	11.4127	23.173	2.92676
476	Galb1-4(Fuca1-3)GlcNAcb1-6(Neu5Aca2-6(Neu5Aca2-3Galb1-3)GlcNAcb1-3)Galb1-4Glc-Sp21	42.75	18.1911	42.5523	2.54048										46	Neu5Aca2-3(6S)Galb1-4GlcNAcb-Sp8	49	12.1929	24.8835	2.9119
477	Fuca1-2Galb1-4GlcNAcb1-6GalNAca-Sp14	112.5	17.7106	15.7428	6.68549										157	Galb1-4GalNAcb1-3(Fuca1-2)Galb1-4GlcNAcb-Sp8	49	3.91578	7.99139	2.9119
478	Gala1-3Galb1-4GlcNAcb1-6GalNAca-Sp14	78.5	16.9411	21.581	4.66498										353	Galb1-4GlcNAcb1-2Mana1-6(Mana1-3)Manb1-4GlcNAcb1-4GlcNAcb-Sp12	49	6.48074	13.226	2.9119
479	Galb1-4(Fuca1-3)GlcNAcb1-2Mana-Sp0	98.25	15.13	15.3995	5.83866										87	GalNAca1-3(Fuca1-2)Galb1-4Glcb-Sp0	48.5	12.261	25.2805	2.88219
480	Fuca1-2(6S)Galb1-3GlcNAcb-Sp0	61.25	26.2472	42.8526	3.63988										245	Neu5Aca2-3Galb1-4(6S)GlcNAcb-Sp8	48.25	7.63217	15.818	2.86733
481	Gala1-3(Fuca1-2)Galb1-4GlcNAcb1-6GalNAca-Sp14	126.75	38.819	30.6264	7.53231										376	Galb1-4GlcNAcb1-6(Galb1-4GlcNAcb1-2)Mana1-6(Galb1-4GlcNAcb1-4(Galb1-4GlcNAcb1-2)Mana1-3)Manb1-4GlcNAcb1-4GlcNAcb-Sp21	48.25	10.3722	21.4969	2.86733
482	Fuca1-2Galb1-4GlcNAcb1-2Mana-Sp0	87	19.9332	22.9117	5.17011										380	Galb1-3GlcNAcb1-3GalNAca-Sp14	48.25	4.71699	9.77615	2.86733
483	Fuca1-2Galb1-3(6S)GlcNAcb-Sp0	94.75	14.523	15.3277	5.63066										514	Galb1-4GlcNAcb1-2 Mana1-6(Galb1-4GlcNAcb1-4)(Galb1-4GlcNAcb1-2Mana1-3)Manb1-4GlcNAcb1-4(Fuca1-6)GlcNAc-Sp21	48.25	14.4539	29.9564	2.86733
484	Fuca1-2(6S)Galb1-3(6S)GlcNAcb-Sp0	146.5	30.26	20.6553	8.70599										415	Galb1-3GlcNAcb1-6(Galb1-3GlcNAcb1-2)Mana1-6(Galb1-3GlcNAcb1-2Mana1-3)Manb1-4GlcNAcb1-4GlcNAcb-Sp19	48	15.2096	31.6868	2.85247
485	Neu5Aca2-6GalNAcb1-4(6S)GlcNAcb-Sp8	38.75	10.8743	28.0627	2.30278										267	Neu5Aca2-6Galb-Sp8	47.75	7.32006	15.33	2.83762
486	GalNAcb1-4(Fuca1-3)(6S)GlcNAcb-Sp8	57	12	21.0526	3.38731										161	Galb1-4GlcNAcb1-3Galb1-4GlcNAcb1-3Galb1-4GlcNAcb-Sp0	47.5	3	6.31579	2.82276
487	(3S)GalNAcb1-4(Fuca1-3)GlcNAcb-Sp8	62.5	15.5885	24.9415	3.71416										378	Fuca1-2Galb1-3GalNAca1-3(Fuca1-2)Galb1-4Glcb-Sp0	47.25	2.98608	6.31974	2.8079
488	Fuca1-2Galb1-3GlcNAcb1-6(Fuca1-2Galb1-3GlcNAcb1-3)GalNAca-Sp14	60.5	14.3875	23.781	3.59531										450	Neu5Aca2-6Galb1-4GlcNAcb1-6(Neu5Aca2-6Galb1-4GlcNAcb1-2)Mana1-6(GlcNAcb1-4)(Neu5Aca2-6Galb1-4GlcNAcb1-2Mana1-3)Manb1-4GlcNAcb1-4GlcNAcb-Sp21	47.25	3.59398	7.6063	2.8079
489	GalNAca1-3(Fuca1-2)Galb1-3GlcNAcb1-6GalNAca-Sp14	92	48.7237	52.9606	5.46724										265	Neu5Aca2-6Galb1-4Glcb-Sp0	47	6.8313	14.5347	2.79305
490	GlcNAcb1-6(GlcNAcb1-2)Mana1-6(GlcNAcb1-4)(GlcNAcb1-4(GlcNAcb1-2)Mana1-3)Manb1-4GlcNAcb1-4(Fuca1-6)GlcNAc-Sp21	101.75	58.2487	57.2469	6.04665										222	GalNAcb1-4(Neu5Aca2-8Neu5Aca2-8Neu5Aca2-3)Galb1-4Glcb-Sp0	46.75	12.0381	25.75	2.77819
491	Galb1-4GlcNAcb1-6(Galb1-4GlcNAcb1-2)Mana1-6(GlcNAcb1-4)Galb1-4GlcNAcb1-4(Gal b1-4GlcNAcb1-2)Mana1-3)Manb1-4GlcNAcb1-4(Fuca1-6)GlcNAc-Sp21	80.25	29.3981	36.6332	4.76898										494	(6S)(4S)GalNAcb1-4GlcNAc-Sp8	46.75	8.34166	17.8431	2.77819
492	Galb1-3GlcNAca1-3Galb1-4GlcNAcb-Sp8	102	109.124	106.984	6.06151										11	Neu5Acb-Sp8	46.5	12.6095	27.1172	2.76333
493	Galb1-3(6S)GlcNAcb-Sp8	38.75	11.0265	28.4554	2.30278										154	Galb1-4(6S)Glcb-Sp0	46.5	5.56776	11.9737	2.76333
494	(6S)(4S)GalNAcb1-4GlcNAc-Sp8	46.75	8.34166	17.8431	2.77819										226	GalNAcb1-4(Neu5Aca2-3)Galb1-4GlcNAcb-Sp0	46.5	9.32738	20.0589	2.76333
495	(6S)GalNAcb1-4GlcNAc-Sp8	43.75	5.56028	12.7092	2.59991										229	Neu5Aca2-3Galb1-3GalNAcb1-4(Neu5Aca2-3)Galb1-4Glcb-Sp0	46.5	11.9024	25.5965	2.76333
496	(3S)GalNAcb1-4(3S)GlcNAc-Sp8	85.25	43.177	50.6475	5.06611										61	Fuca1-2Galb1-3GalNAca-Sp8	46.25	20.5649	44.4647	2.74848
497	GalNAcb1-4(6S)GlcNAc-Sp8	124.25	59.6399	47.9999	7.38375										311	Galb1-4GlcNAcb1-2Mana1-6(Neu5Aca2-6Galb1-4GlcNAcb1-2Mana1-3)Manb1-4GlcNAcb1-4GlcNAcb-Sp12	46	18.5113	40.2419	2.73362
498	(3S)GalNAcb1-4GlcNAc-Sp8	90.25	8.30161	9.19846	5.36324										391	Gala1-4Galb1-4GlcNAcb1-2Mana1-6(Gala1-4Galb1-4GlcNAcb1-2Mana1-3)Manb1-4GlcNAcb1-4GlcNAcb-Sp24	45.75	10.1119	22.1025	2.71876
499	(4S)GalNAcb-Sp10	73.5	8.85061	12.0416	4.36785										553	GlcNAcb1-6(Neu5Aca2-3Galb1-3)GalNAca-Sp14	45.5	4.04145	8.88231	2.70391
500	Galb1-4(6P)GlcNAcb-Sp0	87	26.8701	30.8851	5.17011										22	6S(3S)Galb1-4(6S)GlcNAcb-Sp0	45.25	7.36546	16.2773	2.68905
501	(6P)Galb1-4GlcNAcb-SP0	67.5	32.1299	47.5999	4.01129										31	(3S)Galb1-3GlcNAcb-Sp8	45.25	6.0208	13.3056	2.68905
502	GalNAca1-3(Fuca1-2)Galb1-4GlcNAcb1-6GalNAc-Sp14	56.5	5.19615	9.19673	3.3576										67	Fuca1-2Galb1-3GlcNAcb-Sp0	45.25	3.40343	7.52139	2.68905
503	Neu5Aca2-6Galb1-4GlcNAcb1-2Man-Sp0	94.5	31.7648	33.6135	5.61581										136	Neu5Acb2-6(Galb1-3)GalNAca-Sp8	45.25	15.6498	34.5852	2.68905
504	Gala1-3Galb1-4GlcNAcb1-2Mana-Sp0	132.5	21.1739	15.9803	7.87402										326	Neu5Aca2-3Galb1-4(Fuca1-3)GlcNAcb1-6(Neu5Aca2-3Galb1-3)GalNAc-Sp14	45.25	8.4212	18.6104	2.68905
505	GalNAca1-3(Fuca1-2)Galb1-4 GlcNAcb1-2Mana-Sp0	98.75	26.663	27.0005	5.86837										473	Galb1-3(Fuca1-4)GlcNAcb1-6GalNAca-Sp14	45	4.24264	9.42809	2.67419
506	Galb1-3GlcNAcb1-2Mana-Sp0	63.75	6.39661	10.0339	3.78844										69	Fuca1-2Galb1-4(Fuca1-3)GlcNAcb1-3Galb1-4(Fuca1-3)GlcNAcb-Sp0	44.75	6.39661	14.2941	2.65934
507	Gala1-3(Fuca1-2)Galb1-3GlcNAcb1-6GalNAc-Sp14	83.75	29.2161	34.885	4.97697										313	Neu5Gcb2-6Galb1-4GlcNAc-Sp8	44.5	17.0783	38.3781	2.64448
508	Neu5Aca2-3Galb1-3GlcNAcb1-2Mana-Sp0	88.75	35.0939	39.5424	5.2741										528	Neu5Gca2-8Neu5Aca2-3Galb1-4GlcNAc-Sp0	44.5	12.1792	27.369	2.64448
509	Gala1-3Galb1-3GlcNAcb1-2Mana-Sp0	216	17.9072	8.29036	12.8361										552	Neu5Aca2-6Galb1-4GlcNAcb1-6(Galb1-3)GalNAca-Sp14	44.5	7.59386	17.0648	2.64448
510	GalNAcb1-4GlcNAcb1-2Mana-Sp0	64	15.1217	23.6277	3.8033										530	Neu5Gca2-8Neu5Gca2-6Galb1-4GlcNAc-Sp0	44	3.3665	7.65114	2.61477
511	Neu5Aca2-3Galb1-3GalNAcb1-4Galb1-4Glcb-Sp0	80.75	29.1133	36.0536	4.79869										383	Gala1-3Galb1-3(Fuca1-4)GlcNAcb1-2Mana1-6(Gala1-3Galb1-3(Fuca1-4)GlcNAcb1-2Mana1-3)Manb1-4GlcNAcb1-4GlcNAc-Sp19	43.75	4.34933	9.94132	2.59991
512	GlcNAcb1-2 Mana1-6(GlcNAcb1-4)(GlcNAcb1-2Mana1-3)Manb1-4GlcNAcb1-4(Fuca1-6)GlcNAc-Sp21	90.5	24.9065	27.521	5.3781										495	(6S)GalNAcb1-4GlcNAc-Sp8	43.75	5.56028	12.7092	2.59991
513	Galb1-4GlcNAcb1-2 Mana1-6(GlcNAcb1-4)(Galb1-4GlcNAcb1-2Mana1-3)Manb1-4GlcNAcb1-4(Fuca1-6)GlcNAc-Sp21	49.75	19.2592	38.712	2.95647										118	Gala1-3Galb-Sp8	43.5	10.1489	23.3308	2.58505
514	Galb1-4GlcNAcb1-2 Mana1-6(Galb1-4GlcNAcb1-4)(Galb1-4GlcNAcb1-2Mana1-3)Manb1-4GlcNAcb1-4(Fuca1-6)GlcNAc-Sp21	48.25	14.4539	29.9564	2.86733										71	Fuca1-2Galb1-4(Fuca1-3)GlcNAcb-Sp0	43	7.43864	17.2992	2.55534
515	Fuca1-4(Galb1-3)GlcNAcb1-2 Mana-Sp0	64	16.8721	26.3626	3.8033										159	Galb1-4GlcNAcb1-3GalNAc-Sp14	43	8.98146	20.8871	2.55534
516	Neu5Aca2-3Galb1-4(Fuca1-3)GlcNAcb1-2Mana-Sp0	256.75	18.9627	7.38566	15.2578										250	Neu5Aca2-3Galb1-4(Fuca1-3)GlcNAcb1-3Galb-Sp8	43	0.816497	1.89883	2.55534
517	GlcNAcb1-3Galb1-4GlcNAcb1-6(GlcNAcb1-3)Galb1-4GlcNAc-Sp0	42	2.44949	5.83212	2.49591										257	Neu5Aca2-3Galb1-4Glcb-Sp0	42.75	4.71699	11.0339	2.54048
518	GalNAca1-3(Fuca1-2)Galb1-3GalNAcb1-3Gala1-4Galb1-4Glc-Sp21	62.25	11.0265	17.7132	3.6993										389	GalNAca1-3GalNAcb1-3Gala1-4Galb1-4GlcNAcb-Sp0	42.75	9.91211	23.1862	2.54048
519	Gala1-3(Fuca1-2)Galb1-3GalNAcb1-3Gala1-4Galb1-4Glc-Sp21	132.25	72.1174	54.5311	7.85916										476	Galb1-4(Fuca1-3)GlcNAcb1-6(Neu5Aca2-6(Neu5Aca2-3Galb1-3)GlcNAcb1-3)Galb1-4Glc-Sp21	42.75	18.1911	42.5523	2.54048
520	Galb1-3GalNAcb1-3Gal-Sp21	82	28.9943	35.3588	4.87298										117	Gala1-3Galb1-4Glc-Sp10	42.5	16.9017	39.7687	2.52563
521	GlcNAcb1-3Galb1-4GlcNAcb1-2Mana1-6(GlcNAcb1-3Galb1-4GlcNAcb1-2Mana1-3)Manb1-4GlcNAcb1-4GlcNAcb-Sp25	106	13.4907	12.7271	6.29921										204	KDNa2-3Galb1-3GlcNAcb-Sp0	42.5	5.50757	12.959	2.52563
522	Galβ1-4GlcNAcβ1-3Galβ1-4GlcNAcβ1-2Manα1-6(Galβ1-4GlcNAcβ1-3Galβ1-4GlcNAcβ1-2Manα1-3)Manβ1-4GlcNAcβ1-4GlcNAcβ-Sp12	1682.75	282.272	16.7745	100										272	Neu5Acb2-6Galb1-4GlcNAcb-Sp8	42.5	1.29099	3.03763	2.52563
523	GlcNAcb1-3Galb1-4GlcNAcb1-3Galb1-4GlcNAcb1-2Mana1-6(GlcNAcb1-3Galb1-4GlcNAcb1-3Galb1-4GlcNAcb1-2Mana1-3)Manb1-4GlcNAcb1-4GlcNAcb-Sp12	102	32.5474	31.9092	6.06151										360	Gala1-3(Fuca1-2)Galb1-4GlcNAcb1-2Mana1-6(Gala1-3(Fuca1-2)Galb1-4GlcNAcb1-2Mana1-3)Manb1-4GlcNAcb1-4GlcNAcb-Sp20	42.25	10.7199	25.3726	2.51077
524	Galb1-4GlcNAcb1-3Galb1-4GlcNAcb1-3Galb1-4GlcNAcb1-2Mana1-6(Galb1-4GlcNAcb1-3Galb1-4GlcNAcb1-3Galb1-4GlcNAcb1-2Mana1-3)Manb1-4GlcNAcb1-4GlcNAcb-Sp12	110.75	7.13559	6.44297	6.58149										7	Fuca-Sp9	42	10.2956	24.5134	2.49591
525	Galb1-3GlcNAcb1-3Galb1-4GlcNAcb1-2Mana1-6(Galb1-3GlcNAcb1-3Galb1-4GlcNAcb1-2Mana1-3)Manb1-4GlcNAcb1-4GlcNAc-Sp25	80	7.87401	9.84251	4.75412										517	GlcNAcb1-3Galb1-4GlcNAcb1-6(GlcNAcb1-3)Galb1-4GlcNAc-Sp0	42	2.44949	5.83212	2.49591
526	Neu5Gca2-8Neu5Gca2-3Galb1-4GlcNAc-Sp0	53.75	14.1038	26.2396	3.19418										193	GlcNAcb1-6Galb1-4GlcNAcb-Sp8	41.75	2.62996	6.29929	2.48106
527	Neu5Aca2-8Neu5Gca2-3Galb1-4GlcNAc-Sp0	60.75	18.9627	31.2143	3.61016										413	Fuca1-2Galb1-3GlcNAcb1-2Mana1-6(Fuca1-2Galb1-3GlcNAcb1-2Mana1-3)Manb1-4GlcNAcb1-4(Fuca1-6)GlcNAcb-Sp22	41.75	2.98608	7.15228	2.48106
528	Neu5Gca2-8Neu5Aca2-3Galb1-4GlcNAc-Sp0	44.5	12.1792	27.369	2.64448										202	GlcAb1-3Galb-Sp8	41.5	7.59386	18.2985	2.4662
529	Neu5Gca2-8Neu5Gca2-3Galb1-4GlcNAcb1-3Galb1-4GlcNAc-Sp0	34.5	5.19615	15.0613	2.05022										417	Fuca1-3GlcNAcb1-6(Galb1-4GlcNAcb1-3)Galb1-4Glc-Sp21	41	14.2595	34.7793	2.43649
530	Neu5Gca2-8Neu5Gca2-6Galb1-4GlcNAc-Sp0	44	3.3665	7.65114	2.61477										186	GlcNAcb1-6(GlcNAcb1-4)GalNAca-Sp8	40	7.43864	18.5966	2.37706
531	Neu5Aca2-8Neu5Aca2-3Galb1-4GlcNAc-Sp0	29	5.94418	20.4972	1.72337										213	Manb1-4GlcNAcb-Sp0	40	11.9722	29.9305	2.37706
532	GlcNAcb1-3Galb1-4GlcNAcb1-6(GlcNAcb1-3Galb1-4GlcNAcb1-2)Mana1-6(GlcNAcb1-3Galb1-4GlcNAcb1-2Man a1-3)Manb1-4GlcNAcb1-4GlcNAc-Sp24	76.75	24.3772	31.7619	4.56099										9	Neu5Aca-Sp8	39.75	5.7373	14.4335	2.3622
533	Galb1-4GlcNAcb1-3Galb1-4GlcNAcb1-6(Galb1-4GlcNAcb1-3Galb1-4GlcNAcb1-2)Mana1-6(Galb1-4GlcNAcb1-3Galb1-4GlcNAcb1-2Mana1-3)Mana1-4GlcNAcb1-4GlcNAc-Sp24	118.5	30.3919	25.6472	7.04204										33	(3S)Galb1-4(Fuca1-3)GlcNAc-Sp8	39.75	9.63933	24.2499	2.3622
534	Gala1-3Galb1-4GlcNAcb1-2Mana1-6(Gala1-3Galb1-4GlcNAcb1-2Mana1-3)Manb1-4GlcNAcb1-4GlcNAc-Sp24	94	22.3159	23.7403	5.58609										248	Neu5Aca2-3Galb1-4(Fuca1-3)GlcNAcb-Sp0	39.75	5.61991	14.1381	2.3622
535	GlcNAcb1-3Galb1-4GlcNAcb1-6(GlcNAcb1-3Galb1-3)GalNAca-Sp14	102.5	26.4638	25.8184	6.09122										35	(3S)Galb1-4(6S)GlcNAcb-Sp8	39	5.65685	14.5048	2.31763
536	GalNAcb1-3GlcNAcb-Sp0	140.5	18.43	13.1175	8.34943										485	Neu5Aca2-6GalNAcb1-4(6S)GlcNAcb-Sp8	38.75	10.8743	28.0627	2.30278
537	GalNAcb1-4GlcNAcb1-3GalNAcb1-4GlcNAcb-Sp0	118	67.7397	57.4065	7.01233										493	Galb1-3(6S)GlcNAcb-Sp8	38.75	11.0265	28.4554	2.30278
538	GlcNAb1-3Galb1-3GalNAc-Sp14	56.75	13.1244	23.1267	3.37246										163	Galb1-4GlcNAcb1-3Galb1-4Glcb-Sp0	38.25	2.62996	6.8757	2.27306
539	Galb1-3GlcNAcb1-6(Galb1-3)GalNAc-Sp14	126.5	50.8101	40.1661	7.51746										334	Neu5Aca2-6Galb1-4GlcNAcb1-2Mana1-6(Mana1-3)Manb1-4GlcNAcb1-4GlcNAc-Sp12	36.5	9.32738	25.5545	2.16907
540	(3S)GlcAb1-3Galb1-4GlcNAcb1-3Galb1-4Glc-Sp0	165.5	19.485	11.7734	9.83509										336	Neu5Aca2-6Galb1-4GlcNAcb1-2Mana1-6Manb1-4GlcNAcb1-4GlcNAc-Sp12	34.75	6.29153	18.1051	2.06507
541	(3S)GlcAb1-3Galb1-4GlcNAcb1-2Mana-Sp0	80.75	29.7139	36.7974	4.79869										162	Galb1-4GlcNAcb1-3Galb1-4GlcNAcb-Sp0	34.5	4.12311	11.951	2.05022
542	Galb1-3GlcNAcb1-3Galb1-4GlcNAcb1-3Galb1-4GlcNAcb1-6(Galb1-3GlcNAcb1-3Galb1-4GlcNAcb1-3Galb1-4GlcNAb1-2)Mana1-6(Galb1-3GlcNAcb1-3Galb1-4GlcNAcb1-3Galb1-4GlcNAcb1-2Mana1-3)Manb1-4GlcNAcb1-4(Fuca1-6)GlcNAcb-Sp24	159.25	55.3737	34.7716	9.46368										529	Neu5Gca2-8Neu5Gca2-3Galb1-4GlcNAcb1-3Galb1-4GlcNAc-Sp0	34.5	5.19615	15.0613	2.05022
543	Galb1-3GlcNAcb1-3Galb1-4GlcNAcb1-6(Galb1-3GlcNAcb1-3Galb1-4GlcNAb1-2)Mana1-6(Galb1-3GlcNAcb1-3Galb1-4GlcNAcb1-2Mana1-3)Manb1-4GlcNAcb1-4(Fuca1-6)GlcNAcb-Sp24	161.5	22.1736	13.7298	9.59739										182	GlcNAcb1-3Galb1-4GlcNAcb-Sp8	33.75	9.97914	29.5678	2.00565
544	Galb1-4GlcNAcb1-3Galb1-4GlcNAcb1-3GalNAca-Sp14	82.75	25.6694	31.0204	4.91755										137	Neu5Aca2-6(Galb1-3)GlcNAcb1-4Galb1-4Glcb-Sp10	33.25	1.5	4.51128	1.97593
545	Galb1-4GlcNAcb1-3Galb1-4GlcNAcb1-6(Galb1-3)GalNAca-Sp14	89.5	14.7986	16.5348	5.31867										472	Gala1-3Galb1-3GlcNAcb1-6GalNAca-Sp14	33	5.03322	15.2522	1.96108
546	Galb1-4GlcNAcb1-3Galb1-4GlcNAcb1-6(Galb1-4GlcNAcb1-3Galb1-4GlcNAcb1-3)GalNAca-Sp14	100.75	3.30404	3.27944	5.98722										337	Neu5Aca2-6Galb1-4GlcNAcb1-2Mana1-3Manb1-4GlcNAcb1-4GlcNAc-Sp12	32.75	6.65207	20.3117	1.94622
547	GlcNAcb1-3Galb1-4GlcNAcb1-3GalNAca-Sp14	107.75	24.2539	22.5094	6.40321										152	Galb1-4(Fuca1-3)GlcNAcb1-3Galb1-4(Fuca1-3)GlcNAcb-Sp0	31.5	4.93288	15.6599	1.87194
548	GlcNAcb1-3Galb1-4GlcNAcb1-6(Galb1-3)GalNAca-Sp14	71.25	17.9141	25.1427	4.23414										175	GlcNAcb1-6(GlcNAcb1-3)GalNAca-Sp8	31.5	5	15.873	1.87194
549	GlcNAcb1-3Galb1-4GlcNAcb1-6(GlcNAcb1-3Galb1-4GlcNAcb1-3)GalNAca-Sp14	59	14.4914	24.5617	3.50617										185	GlcNAcb1-4-MDPLys	30.75	2.87228	9.34075	1.82737
550	GlcNAcb1-3Galb1-4GlcNAcb1-3Galb1-4GlcNAcb1-3GalNAca-Sp14	96	23.8467	24.8403	5.70495										469	Neu5Aca2-3Galb1-3GlcNAcb1-2Mana1-6(GlcNAcb1-4)(Neu5Aca2-3Galb1-3GlcNAcb1-2Mana1-3)Manb1-4GlcNAcb1-4GlcNAc-Sp21	30.25	9.81071	32.4321	1.79765
551	Galb1-4GlcNAcb1-3Galb1-3GalNAca-Sp14	81.75	20.3367	24.8768	4.85812										139	Galb1-3GalNAca-Sp14	29	4.24264	14.6298	1.72337
552	Neu5Aca2-6Galb1-4GlcNAcb1-6(Galb1-3)GalNAca-Sp14	44.5	7.59386	17.0648	2.64448										531	Neu5Aca2-8Neu5Aca2-3Galb1-4GlcNAc-Sp0	29	5.94418	20.4972	1.72337
553	GlcNAcb1-6(Neu5Aca2-3Galb1-3)GalNAca-Sp14	45.5	4.04145	8.88231	2.70391										294	Galb1-4GlcNAcb1-6(Galb1-4GlcNAcb1-3)Galb1-4GlcNAc-Sp0	27	5.35413	19.8301	1.60452
554	Galb1-3GalNAcb1-4(Neu5Aca2-8Neu5Aca2-8Neu5Aca2-3)Galb1-4Glcb-Sp21	302.75	63.4632	20.9623	17.9914										315	Neu5Aca2-3Galb1-4GlcNAcb1-2Mana1-6(Neu5Aca2-3Galb1-4GlcNAcb1-2Mana1-3)Manb1-4GlcNAcb1-4GlcNAcb-Sp12	26.75	2.06155	7.70674	1.58966
