# Supplementary material for: Dual functional POGases from bacteria encompassing broader O-glycanase and adhesin activities
Source: Nat Commun. 2025 Feb 25;16:1960. doi: 10.1038/s41467-025-57143-8 (PMC11861894; doi:10.1038/s41467-025-57143-8)
Supplement: Supplementary file 8 — Source Data 2 [file 41467_2025_57143_MOESM8_ESM.xlsx]

## Sheet: Data
Block	Column	Row	ID	F635 Mean	B635 Median	F635 Mean - B635
1	1	1	empty	24	8	16
1	2	1	empty	30	8	22
1	3	1	empty	35	8	27
1	4	1	empty	77	8	69
1	5	1	empty	53	8	45
1	6	1	empty	34	12	22
1	7	1	empty	29	8	21
1	8	1	empty	20	8	12
1	9	1	Grid Marker	39	8	31
1	10	1	Grid Marker	30	8	22
1	11	1	Grid Marker	29	8	21
1	1	2	533 Sp0	26	8	18
1	2	2	329 Sp10	40	8	32
1	3	2	533 Sp0	44	8	36
1	4	2	329 Sp10	40	8	32
1	5	2	533 Sp0	42	12	30
1	6	2	329 Sp10	40	12	28
1	7	2	510 Sp0	37	8	29
1	8	2	empty	48	8	40
1	9	2	510 Sp0	53	8	45
1	10	2	empty	23	8	15
1	11	2	510 Sp0	30	8	22
1	1	3	115 Sp8	25	8	17
1	2	3	576 Sp12	101	12	89
1	3	3	115 Sp8	39	12	27
1	4	3	576 Sp12	27	8	19
1	5	3	115 Sp8	40	8	32
1	6	3	576 Sp12	32	12	20
1	7	3	158 Sp8	32	8	24
1	8	3	0	31	8	23
1	9	3	158 Sp8	35	8	27
1	10	3	0	32	8	24
1	11	3	158 Sp8	33	8	25
1	1	4	533 Sp0	23	8	15
1	2	4	329 Sp10	31	12	19
1	3	4	533 Sp0	63	12	51
1	4	4	329 Sp10	31	8	23
1	5	4	533 Sp0	32	8	24
1	6	4	329 Sp10	57	12	45
1	7	4	510 Sp0	20	8	12
1	8	4	empty	23	8	15
1	9	4	510 Sp0	28	8	20
1	10	4	empty	44	8	36
1	11	4	510 Sp0	31	8	23
1	1	5	115 Sp8	29	8	21
1	2	5	576 Sp12	35	8	27
1	3	5	115 Sp8	41	8	33
1	4	5	576 Sp12	38	8	30
1	5	5	115 Sp8	32	8	24
1	6	5	576 Sp12	32	8	24
1	7	5	158 Sp8	18	8	10
1	8	5	0	27	8	19
1	9	5	158 Sp8	39	8	31
1	10	5	0	38	8	30
1	11	5	158 Sp8	27	8	19
1	1	6	556 Sp0	31	8	23
1	2	6	298 Sp0	31	12	19
1	3	6	556 Sp0	35	12	23
1	4	6	298 Sp0	31	8	23
1	5	6	556 Sp0	33	12	21
1	6	6	298 Sp0	31	12	19
1	7	6	358 Sp0	29	8	21
1	8	6	empty	38	8	30
1	9	6	358 Sp0	39	8	31
1	10	6	empty	27	8	19
1	11	6	358 Sp0	34	8	26
1	1	7	97 Sp0	24	8	16
1	2	7	383 Sp14	30	12	18
1	3	7	97 Sp0	102	12	90
1	4	7	383 Sp14	24	8	16
1	5	7	97 Sp0	19	8	11
1	6	7	383 Sp14	32	8	24
1	7	7	136 Sp8	38	8	30
1	8	7	0	35	8	27
1	9	7	136 Sp8	133	8	125
1	10	7	0	65	8	57
1	11	7	136 Sp8	27	8	19
1	1	8	556 Sp0	25	8	17
1	2	8	298 Sp0	30	8	22
1	3	8	556 Sp0	31	12	19
1	4	8	298 Sp0	37	12	25
1	5	8	556 Sp0	40	12	28
1	6	8	298 Sp0	32	8	24
1	7	8	358 Sp0	42	8	34
1	8	8	empty	33	8	25
1	9	8	358 Sp0	42	8	34
1	10	8	empty	29	8	21
1	11	8	358 Sp0	42	8	34
1	1	9	97 Sp0	18	8	10
1	2	9	383 Sp14	29	8	21
1	3	9	97 Sp0	33	12	21
1	4	9	383 Sp14	30	12	18
1	5	9	97 Sp0	29	8	21
1	6	9	383 Sp14	31	8	23
1	7	9	136 Sp8	28	8	20
1	8	9	empty	34	8	26
1	9	9	136 Sp8	51	8	43
1	10	9	empty	32	8	24
1	11	9	136 Sp8	42	8	34
1	1	10	Grid Marker	42	8	34
1	2	10	Grid Marker	32	8	24
1	3	10	empty	43	8	35
1	4	10	empty	30	8	22
1	5	10	empty	29	8	21
1	6	10	empty	35	8	27
1	7	10	empty	28	8	20
1	8	10	empty	30	8	22
1	9	10	empty	132	8	124
1	10	10	empty	30	8	22
1	11	10	empty	27	8	19
2	1	1	empty	25	8	17
2	2	1	empty	37	8	29
2	3	1	empty	27	8	19
2	4	1	empty	27	8	19
2	5	1	empty	40	8	32
2	6	1	empty	28	8	20
2	7	1	empty	37	8	29
2	8	1	empty	35	8	27
2	9	1	Grid Marker	111	12	99
2	10	1	Grid Marker	103	8	95
2	11	1	Grid Marker	36	8	28
2	1	2	534 Sp8	32	8	24
2	2	2	330 Sp10	27	8	19
2	3	2	534 Sp8	37	8	29
2	4	2	330 Sp10	48	8	40
2	5	2	534 Sp8	34	8	26
2	6	2	330 Sp10	42	8	34
2	7	2	511 Sp14	29	8	21
2	8	2	empty	35	12	23
2	9	2	511 Sp14	65	12	53
2	10	2	empty	37	8	29
2	11	2	511 Sp14	31	8	23
2	1	3	116 Sp8	36	8	28
2	2	3	0	33	8	25
2	3	3	116 Sp8	20	8	12
2	4	3	0	29	8	21
2	5	3	116 Sp8	34	8	26
2	6	3	0	26	8	18
2	7	3	159 Sp8	25	8	17
2	8	3	0	48	8	40
2	9	3	159 Sp8	36	12	24
2	10	3	0	45	8	37
2	11	3	159 Sp8	37	8	29
2	1	4	534 Sp8	40	8	32
2	2	4	330 Sp10	35	8	27
2	3	4	534 Sp8	40	8	32
2	4	4	330 Sp10	42	8	34
2	5	4	534 Sp8	27	8	19
2	6	4	330 Sp10	27	8	19
2	7	4	511 Sp14	42	8	34
2	8	4	empty	30	8	22
2	9	4	511 Sp14	70	8	62
2	10	4	empty	37	8	29
2	11	4	511 Sp14	41	8	33
2	1	5	116 Sp8	43	8	35
2	2	5	0	28	8	20
2	3	5	116 Sp8	76	8	68
2	4	5	0	44	8	36
2	5	5	116 Sp8	31	8	23
2	6	5	0	33	8	25
2	7	5	159 Sp8	29	8	21
2	8	5	0	41	8	33
2	9	5	159 Sp8	45	8	37
2	10	5	0	45	8	37
2	11	5	159 Sp8	28	8	20
2	1	6	557 Sp14	31	8	23
2	2	6	299 Sp0	32	8	24
2	3	6	557 Sp14	146	8	138
2	4	6	299 Sp0	44	8	36
2	5	6	557 Sp14	44	8	36
2	6	6	299 Sp0	39	8	31
2	7	6	359 Sp14	31	8	23
2	8	6	empty	62	12	50
2	9	6	359 Sp14	54	12	42
2	10	6	empty	40	12	28
2	11	6	359 Sp14	50	8	42
2	1	7	98 Sp8	41	8	33
2	2	7	384 Sp20	42	8	34
2	3	7	98 Sp8	37	12	25
2	4	7	384 Sp20	46	8	38
2	5	7	98 Sp8	71	8	63
2	6	7	384 Sp20	43	8	35
2	7	7	137 Sp0	30	12	18
2	8	7	0	47	12	35
2	9	7	137 Sp0	33	8	25
2	10	7	0	32	8	24
2	11	7	137 Sp0	43	8	35
2	1	8	557 Sp14	32	8	24
2	2	8	299 Sp0	45	8	37
2	3	8	557 Sp14	43	12	31
2	4	8	299 Sp0	34	12	22
2	5	8	557 Sp14	33	8	25
2	6	8	299 Sp0	41	8	33
2	7	8	359 Sp14	46	8	38
2	8	8	empty	36	8	28
2	9	8	359 Sp14	61	8	53
2	10	8	empty	47	12	35
2	11	8	359 Sp14	50	8	42
2	1	9	98 Sp8	39	8	31
2	2	9	384 Sp20	37	12	25
2	3	9	98 Sp8	97	12	85
2	4	9	384 Sp20	96	12	84
2	5	9	98 Sp8	74	12	62
2	6	9	384 Sp20	41	8	33
2	7	9	137 Sp0	40	8	32
2	8	9	empty	35	8	27
2	9	9	137 Sp0	27	8	19
2	10	9	empty	37	12	25
2	11	9	137 Sp0	35	12	23
2	1	10	Grid Marker	45	8	37
2	2	10	Grid Marker	30	8	22
2	3	10	empty	39	8	31
2	4	10	empty	51	8	43
2	5	10	empty	25	8	17
2	6	10	empty	24	8	16
2	7	10	empty	41	8	33
2	8	10	empty	29	8	21
2	9	10	empty	44	8	36
2	10	10	empty	42	8	34
2	11	10	empty	27	12	15
3	1	1	empty	21	8	13
3	2	1	empty	24	8	16
3	3	1	empty	33	8	25
3	4	1	empty	33	8	25
3	5	1	empty	27	8	19
3	6	1	empty	28	8	20
3	7	1	empty	33	8	25
3	8	1	empty	28	8	20
3	9	1	Grid Marker	47	8	39
3	10	1	Grid Marker	31	8	23
3	11	1	Grid Marker	37	8	29
3	1	2	544 Sp8	32	8	24
3	2	2	345 Sp12	33	8	25
3	3	2	544 Sp8	31	8	23
3	4	2	345 Sp12	37	8	29
3	5	2	544 Sp8	58	8	50
3	6	2	345 Sp12	33	8	25
3	7	2	521 Sp14	50	8	42
3	8	2	empty	113	8	105
3	9	2	521 Sp14	38	8	30
3	10	2	empty	29	8	21
3	11	2	521 Sp14	38	8	30
3	1	3	126 Sp14	9923	8	9915
3	2	3	586 Sp0	44	8	36
3	3	3	126 Sp14	8063	8	8055
3	4	3	586 Sp0	26	8	18
3	5	3	126 Sp14	4298	8	4290
3	6	3	586 Sp0	32	8	24
3	7	3	167 SP MDLys	32	8	24
3	8	3	0	53	8	45
3	9	3	167 SP MDLys	49	8	41
3	10	3	0	26	8	18
3	11	3	167 SP MDLys	25	8	17
3	1	4	544 Sp8	31	8	23
3	2	4	345 Sp12	36	8	28
3	3	4	544 Sp8	39	8	31
3	4	4	345 Sp12	37	8	29
3	5	4	544 Sp8	27	8	19
3	6	4	345 Sp12	68	8	60
3	7	4	521 Sp14	33	8	25
3	8	4	empty	42	8	34
3	9	4	521 Sp14	43	8	35
3	10	4	empty	38	8	30
3	11	4	521 Sp14	30	8	22
3	1	5	126 Sp14	7069	8	7061
3	2	5	586 Sp0	42	8	34
3	3	5	126 Sp14	10991	8	10983
3	4	5	586 Sp0	28	8	20
3	5	5	126 Sp14	3620	8	3612
3	6	5	586 Sp0	26	8	18
3	7	5	167 SP MDLys	39	8	31
3	8	5	0	35	8	27
3	9	5	167 SP MDLys	51	8	43
3	10	5	0	40	8	32
3	11	5	167 SP MDLys	50	8	42
3	1	6	567 Sp0	70	8	62
3	2	6	314 Sp0	42	8	34
3	3	6	567 Sp0	31	8	23
3	4	6	314 Sp0	27	8	19
3	5	6	567 Sp0	32	8	24
3	6	6	314 Sp0	41	8	33
3	7	6	370 Sp12	35	8	27
3	8	6	empty	56	8	48
3	9	6	370 Sp12	31	8	23
3	10	6	empty	46	8	38
3	11	6	370 Sp12	35	8	27
3	1	7	105 Sp10	52	8	44
3	2	7	395 Sp20	166	8	158
3	3	7	105 Sp10	38	8	30
3	4	7	395 Sp20	29	8	21
3	5	7	105 Sp10	30	8	22
3	6	7	395 Sp20	32	8	24
3	7	7	147 Sp0	31	8	23
3	8	7	0	41	8	33
3	9	7	147 Sp0	55	8	47
3	10	7	0	33	8	25
3	11	7	147 Sp0	32	8	24
3	1	8	567 Sp0	32	8	24
3	2	8	314 Sp0	36	8	28
3	3	8	567 Sp0	41	8	33
3	4	8	314 Sp0	33	8	25
3	5	8	567 Sp0	41	8	33
3	6	8	314 Sp0	40	8	32
3	7	8	370 Sp12	30	8	22
3	8	8	empty	236	12	224
3	9	8	370 Sp12	33	12	21
3	10	8	empty	27	8	19
3	11	8	370 Sp12	35	8	27
3	1	9	105 Sp10	56	8	48
3	2	9	395 Sp20	78	8	70
3	3	9	105 Sp10	52	8	44
3	4	9	395 Sp20	37	8	29
3	5	9	105 Sp10	52	8	44
3	6	9	395 Sp20	25	8	17
3	7	9	147 Sp0	58	8	50
3	8	9	empty	34	12	22
3	9	9	147 Sp0	30	12	18
3	10	9	empty	29	8	21
3	11	9	147 Sp0	30	8	22
3	1	10	Grid Marker	58	8	50
3	2	10	Grid Marker	52	8	44
3	3	10	empty	47	8	39
3	4	10	empty	29	8	21
3	5	10	empty	31	8	23
3	6	10	empty	27	8	19
3	7	10	empty	35	12	23
3	8	10	empty	32	8	24
3	9	10	empty	87	8	79
3	10	10	empty	41	8	33
3	11	10	empty	27	8	19
4	1	1	empty	25	8	17
4	2	1	empty	22	8	14
4	3	1	empty	33	8	25
4	4	1	empty	27	8	19
4	5	1	empty	34	8	26
4	6	1	empty	26	8	18
4	7	1	empty	32	8	24
4	8	1	empty	36	8	28
4	9	1	Grid Marker	33	8	25
4	10	1	Grid Marker	37	8	29
4	11	1	Grid Marker	54	8	46
4	1	2	545 Sp8	32	8	24
4	2	2	0	57	8	49
4	3	2	545 Sp8	37	8	29
4	4	2	0	58	8	50
4	5	2	545 Sp8	27	8	19
4	6	2	0	45	8	37
4	7	2	522 Sp14	35	8	27
4	8	2	empty	30	8	22
4	9	2	522 Sp14	73	8	65
4	10	2	empty	356	8	348
4	11	2	522 Sp14	27	8	19
4	1	3	126 Sp16	14210	8	14202
4	2	3	587 Sp24	45	8	37
4	3	3	126 Sp16	4475	8	4467
4	4	3	587 Sp24	45	8	37
4	5	3	126 Sp16	6146	8	6138
4	6	3	587 Sp24	48	8	40
4	7	3	168 Sp8	19	8	11
4	8	3	0	37	8	29
4	9	3	168 Sp8	25	8	17
4	10	3	0	34	8	26
4	11	3	168 Sp8	42	8	34
4	1	4	545 Sp8	28	8	20
4	2	4	0	37	8	29
4	3	4	545 Sp8	34	8	26
4	4	4	0	46	8	38
4	5	4	545 Sp8	33	8	25
4	6	4	0	48	8	40
4	7	4	522 Sp14	26	8	18
4	8	4	empty	17	8	9
4	9	4	522 Sp14	27	8	19
4	10	4	empty	18	8	10
4	11	4	522 Sp14	32	8	24
4	1	5	126 Sp16	4451	8	4443
4	2	5	587 Sp24	48	8	40
4	3	5	126 Sp16	11226	8	11218
4	4	5	587 Sp24	44	8	36
4	5	5	126 Sp16	5044	8	5036
4	6	5	587 Sp24	34	8	26
4	7	5	168 Sp8	27	8	19
4	8	5	0	26	8	18
4	9	5	168 Sp8	24	8	16
4	10	5	0	25	8	17
4	11	5	168 Sp8	27	8	19
4	1	6	568 Sp0	24	8	16
4	2	6	0	32	8	24
4	3	6	568 Sp0	23	8	15
4	4	6	0	44	8	36
4	5	6	568 Sp0	30	8	22
4	6	6	0	51	8	43
4	7	6	0	29	8	21
4	8	6	empty	26	8	18
4	9	6	0	36	8	28
4	10	6	empty	31	8	23
4	11	6	0	29	8	21
4	1	7	106 Sp8	45	8	37
4	2	7	0	38	8	30
4	3	7	106 Sp8	38	8	30
4	4	7	0	39	8	31
4	5	7	106 Sp8	41	8	33
4	6	7	0	26	8	18
4	7	7	148 Sp0	48	8	40
4	8	7	0	22	8	14
4	9	7	148 Sp0	21	8	13
4	10	7	0	27	8	19
4	11	7	148 Sp0	27	8	19
4	1	8	568 Sp0	39	8	31
4	2	8	0	30	8	22
4	3	8	568 Sp0	29	8	21
4	4	8	0	23	8	15
4	5	8	568 Sp0	47	8	39
4	6	8	0	34	8	26
4	7	8	0	28	8	20
4	8	8	empty	27	8	19
4	9	8	0	26	8	18
4	10	8	empty	26	8	18
4	11	8	0	40	8	32
4	1	9	106 Sp8	245	8	237
4	2	9	0	31	8	23
4	3	9	106 Sp8	35	8	27
4	4	9	0	25	8	17
4	5	9	106 Sp8	30	8	22
4	6	9	0	111	8	103
4	7	9	148 Sp0	32	8	24
4	8	9	empty	37	8	29
4	9	9	148 Sp0	22	8	14
4	10	9	empty	23	8	15
4	11	9	148 Sp0	26	8	18
4	1	10	Grid Marker	27	8	19
4	2	10	Grid Marker	41	8	33
4	3	10	empty	30	8	22
4	4	10	empty	29	8	21
4	5	10	empty	29	8	21
4	6	10	empty	33	8	25
4	7	10	empty	26	8	18
4	8	10	empty	21	8	13
4	9	10	empty	22	8	14
4	10	10	empty	26	8	18
4	11	10	empty	32	8	24
5	1	1	empty	31	8	23
5	2	1	empty	40	8	32
5	3	1	empty	23	8	15
5	4	1	empty	41	12	29
5	5	1	empty	29	8	21
5	6	1	empty	28	8	20
5	7	1	empty	2654	8	2646
5	8	1	empty	25	8	17
5	9	1	Grid Marker	30	8	22
5	10	1	Grid Marker	32	8	24
5	11	1	Grid Marker	32	8	24
5	1	2	531 Sp0	30	8	22
5	2	2	325 Sp12	38	8	30
5	3	2	531 Sp0	37	8	29
5	4	2	325 Sp12	32	12	20
5	5	2	531 Sp0	23	8	15
5	6	2	325 Sp12	34	8	26
5	7	2	508 Sp21	226	8	218
5	8	2	empty	27	8	19
5	9	2	508 Sp21	229	12	217
5	10	2	empty	60	12	48
5	11	2	508 Sp21	280	12	268
5	1	3	114 Sp0	39	8	31
5	2	3	0	28	8	20
5	3	3	114 Sp0	51	8	43
5	4	3	0	20	8	12
5	5	3	114 Sp0	93	8	85
5	6	3	0	31	8	23
5	7	3	155 Sp8	38	8	30
5	8	3	0	26	8	18
5	9	3	155 Sp8	34	8	26
5	10	3	0	42	8	34
5	11	3	155 Sp8	29	8	21
5	1	4	531 Sp0	37	8	29
5	2	4	325 Sp12	33	8	25
5	3	4	531 Sp0	30	8	22
5	4	4	325 Sp12	31	8	23
5	5	4	531 Sp0	31	8	23
5	6	4	325 Sp12	28	8	20
5	7	4	508 Sp21	45	8	37
5	8	4	empty	38	8	30
5	9	4	508 Sp21	273	8	265
5	10	4	empty	39	8	31
5	11	4	508 Sp21	50	8	42
5	1	5	114 Sp0	45	8	37
5	2	5	0	37	8	29
5	3	5	114 Sp0	24	12	12
5	4	5	0	27	12	15
5	5	5	114 Sp0	53	8	45
5	6	5	0	26	8	18
5	7	5	155 Sp8	28	12	16
5	8	5	0	35	12	23
5	9	5	155 Sp8	32	8	24
5	10	5	0	36	8	28
5	11	5	155 Sp8	47	8	39
5	1	6	0	34	12	22
5	2	6	295 Sp14	2358	12	2346
5	3	6	0	33	12	21
5	4	6	295 Sp14	1014	12	1002
5	5	6	0	31	12	19
5	6	6	295 Sp14	1927	12	1915
5	7	6	356 Sp0	21772	12	21760
5	8	6	empty	32	12	20
5	9	6	356 Sp0	12849	12	12837
5	10	6	empty	30	12	18
5	11	6	356 Sp0	15643	12	15631
5	1	7	95 Sp8	66	8	58
5	2	7	381 Sp0	39	8	31
5	3	7	95 Sp8	103	8	95
5	4	7	381 Sp0	45	8	37
5	5	7	95 Sp8	188	12	176
5	6	7	381 Sp0	63	12	51
5	7	7	134 Sp8	29	12	17
5	8	7	0	27	12	15
5	9	7	134 Sp8	41	12	29
5	10	7	0	45	12	33
5	11	7	134 Sp8	54	8	46
5	1	8	0	31	8	23
5	2	8	295 Sp14	857	8	849
5	3	8	0	41	8	33
5	4	8	295 Sp14	1074	8	1066
5	5	8	0	27	8	19
5	6	8	295 Sp14	1283	8	1275
5	7	8	356 Sp0	9972	8	9964
5	8	8	empty	33	12	21
5	9	8	356 Sp0	19437	12	19425
5	10	8	empty	30	8	22
5	11	8	356 Sp0	9528	8	9520
5	1	9	95 Sp8	51	8	43
5	2	9	381 Sp0	29	8	21
5	3	9	95 Sp8	192	8	184
5	4	9	381 Sp0	40	8	32
5	5	9	95 Sp8	160	8	152
5	6	9	381 Sp0	40	8	32
5	7	9	134 Sp8	32	8	24
5	8	9	empty	37	8	29
5	9	9	134 Sp8	33	8	25
5	10	9	empty	28	8	20
5	11	9	134 Sp8	39	8	31
5	1	10	Grid Marker	31	8	23
5	2	10	Grid Marker	24	8	16
5	3	10	empty	27	8	19
5	4	10	empty	24	8	16
5	5	10	empty	27	8	19
5	6	10	empty	31	8	23
5	7	10	empty	36	8	28
5	8	10	empty	26	8	18
5	9	10	empty	42	8	34
5	10	10	empty	26	8	18
5	11	10	empty	28	8	20
6	1	1	empty	32	8	24
6	2	1	empty	27	8	19
6	3	1	empty	33	12	21
6	4	1	empty	42	8	34
6	5	1	empty	35	8	27
6	6	1	empty	46	8	38
6	7	1	empty	34	8	26
6	8	1	empty	46	12	34
6	9	1	Grid Marker	71	12	59
6	10	1	Grid Marker	59	12	47
6	11	1	Grid Marker	57	12	45
6	1	2	532 Sp0	45	8	37
6	2	2	327 Sp10	33	8	25
6	3	2	532 Sp0	55	8	47
6	4	2	327 Sp10	42	8	34
6	5	2	532 Sp0	29	8	21
6	6	2	327 Sp10	35	12	23
6	7	2	509 Sp21	30	12	18
6	8	2	empty	31	8	23
6	9	2	509 Sp21	39	8	31
6	10	2	empty	27	12	15
6	11	2	509 Sp21	34	12	22
6	1	3	115 Sp0	34	8	26
6	2	3	0	34	8	26
6	3	3	115 Sp0	28	8	20
6	4	3	0	43	8	35
6	5	3	115 Sp0	30	8	22
6	6	3	0	43	8	35
6	7	3	156 Sp8	68	8	60
6	8	3	0	36	8	28
6	9	3	156 Sp8	23	8	15
6	10	3	0	47	8	39
6	11	3	156 Sp8	40	12	28
6	1	4	532 Sp0	41	8	33
6	2	4	327 Sp10	31	8	23
6	3	4	532 Sp0	57	8	49
6	4	4	327 Sp10	33	8	25
6	5	4	532 Sp0	46	8	38
6	6	4	327 Sp10	29	8	21
6	7	4	509 Sp21	30	8	22
6	8	4	empty	32	8	24
6	9	4	509 Sp21	34	8	26
6	10	4	empty	63	12	51
6	11	4	509 Sp21	58	12	46
6	1	5	115 Sp0	25	8	17
6	2	5	0	63	8	55
6	3	5	115 Sp0	37	8	29
6	4	5	0	33	8	25
6	5	5	115 Sp0	31	8	23
6	6	5	0	209	12	197
6	7	5	156 Sp8	45	12	33
6	8	5	0	36	12	24
6	9	5	156 Sp8	28	8	20
6	10	5	0	37	12	25
6	11	5	156 Sp8	46	12	34
6	1	6	555 Sp0	52	12	40
6	2	6	297 Sp0	39	12	27
6	3	6	555 Sp0	25	12	13
6	4	6	297 Sp0	32	12	20
6	5	6	555 Sp0	34	12	22
6	6	6	297 Sp0	33	12	21
6	7	6	357 Sp0	65	12	53
6	8	6	empty	32	12	20
6	9	6	357 Sp0	28	12	16
6	10	6	empty	38	12	26
6	11	6	357 Sp0	46	12	34
6	1	7	96 Sp0	33	8	25
6	2	7	382 Sp0	33	8	25
6	3	7	96 Sp0	27	8	19
6	4	7	382 Sp0	55	8	47
6	5	7	96 Sp0	22	8	14
6	6	7	382 Sp0	41	8	33
6	7	7	136 Sp0	31	12	19
6	8	7	0	36	8	28
6	9	7	136 Sp0	27	12	15
6	10	7	0	28	12	16
6	11	7	136 Sp0	37	12	25
6	1	8	555 Sp0	37	8	29
6	2	8	297 Sp0	71	8	63
6	3	8	555 Sp0	27	8	19
6	4	8	297 Sp0	28	8	20
6	5	8	555 Sp0	42	8	34
6	6	8	297 Sp0	31	8	23
6	7	8	357 Sp0	54	8	46
6	8	8	empty	45	8	37
6	9	8	357 Sp0	31	12	19
6	10	8	empty	41	8	33
6	11	8	357 Sp0	60	12	48
6	1	9	96 Sp0	30	8	22
6	2	9	382 Sp0	35	8	27
6	3	9	96 Sp0	51	8	43
6	4	9	382 Sp0	33	8	25
6	5	9	96 Sp0	34	8	26
6	6	9	382 Sp0	30	8	22
6	7	9	136 Sp0	40	8	32
6	8	9	empty	22	8	14
6	9	9	136 Sp0	47	8	39
6	10	9	empty	22	8	14
6	11	9	136 Sp0	53	8	45
6	1	10	Grid Marker	42	8	34
6	2	10	Grid Marker	34	8	26
6	3	10	empty	38	8	30
6	4	10	empty	38	8	30
6	5	10	empty	31	8	23
6	6	10	empty	37	8	29
6	7	10	empty	23	8	15
6	8	10	empty	28	8	20
6	9	10	empty	40	8	32
6	10	10	empty	34	8	26
6	11	10	empty	30	8	22
7	1	1	empty	28	12	16
7	2	1	empty	38	12	26
7	3	1	empty	33	8	25
7	4	1	empty	19	12	7
7	5	1	empty	25	12	13
7	6	1	empty	39	12	27
7	7	1	empty	24	12	12
7	8	1	empty	39	12	27
7	9	1	Grid Marker	41	12	29
7	10	1	Grid Marker	28	12	16
7	11	1	Grid Marker	54	8	46
7	1	2	542 Sp8	37	12	25
7	2	2	342 Sp8	44	12	32
7	3	2	542 Sp8	38	8	30
7	4	2	342 Sp8	34	8	26
7	5	2	542 Sp8	42	12	30
7	6	2	342 Sp8	44	12	32
7	7	2	519 Sp21	36	8	28
7	8	2	empty	31	12	19
7	9	2	519 Sp21	38	12	26
7	10	2	empty	38	8	30
7	11	2	519 Sp21	31	8	23
7	1	3	123 Sp10	35	8	27
7	2	3	584 Sp0	27	8	19
7	3	3	123 Sp10	43	8	35
7	4	3	584 Sp0	23	8	15
7	5	3	123 Sp10	67	8	59
7	6	3	584 Sp0	42	8	34
7	7	3	165 Sp0	27	8	19
7	8	3	0	31	8	23
7	9	3	165 Sp0	47	8	39
7	10	3	0	41	8	33
7	11	3	165 Sp0	35	8	27
7	1	4	542 Sp8	29	8	21
7	2	4	342 Sp8	84	8	76
7	3	4	542 Sp8	25	8	17
7	4	4	342 Sp8	29	8	21
7	5	4	542 Sp8	44	8	36
7	6	4	342 Sp8	34	8	26
7	7	4	519 Sp21	23	8	15
7	8	4	empty	49	8	41
7	9	4	519 Sp21	29	8	21
7	10	4	empty	30	8	22
7	11	4	519 Sp21	30	8	22
7	1	5	123 Sp10	92	12	80
7	2	5	584 Sp0	35	12	23
7	3	5	123 Sp10	32	12	20
7	4	5	584 Sp0	28	12	16
7	5	5	123 Sp10	64	8	56
7	6	5	584 Sp0	61	10	51
7	7	5	165 Sp0	43	12	31
7	8	5	0	36	12	24
7	9	5	165 Sp0	86	12	74
7	10	5	0	39	12	27
7	11	5	165 Sp0	65	12	53
7	1	6	565 Sp21	105	12	93
7	2	6	312 Sp8	1017	12	1005
7	3	6	565 Sp21	52	12	40
7	4	6	312 Sp8	271	12	259
7	5	6	565 Sp21	53	12	41
7	6	6	312 Sp8	933	8	925
7	7	6	368 Sp12	30	12	18
7	8	6	empty	36	12	24
7	9	6	368 Sp12	26	12	14
7	10	6	empty	40	12	28
7	11	6	368 Sp12	62	8	54
7	1	7	104 Sp8	31	12	19
7	2	7	393 Sp21	48	12	36
7	3	7	104 Sp8	29	12	17
7	4	7	393 Sp21	58	12	46
7	5	7	104 Sp8	47	8	39
7	6	7	393 Sp21	36	8	28
7	7	7	145 Sp0	28	8	20
7	8	7	0	33	12	21
7	9	7	145 Sp0	41	12	29
7	10	7	0	24	12	12
7	11	7	145 Sp0	31	8	23
7	1	8	565 Sp21	48	8	40
7	2	8	312 Sp8	236	8	228
7	3	8	565 Sp21	49	8	41
7	4	8	312 Sp8	2879	12	2867
7	5	8	565 Sp21	35	8	27
7	6	8	312 Sp8	617	8	609
7	7	8	368 Sp12	35	8	27
7	8	8	empty	49	8	41
7	9	8	368 Sp12	46	8	38
7	10	8	empty	26	8	18
7	11	8	368 Sp12	38	8	30
7	1	9	104 Sp8	51	8	43
7	2	9	393 Sp21	32	8	24
7	3	9	104 Sp8	23	8	15
7	4	9	393 Sp21	56	8	48
7	5	9	104 Sp8	46	8	38
7	6	9	393 Sp21	36	8	28
7	7	9	145 Sp0	35	8	27
7	8	9	empty	208	8	200
7	9	9	145 Sp0	39	8	31
7	10	9	empty	28	8	20
7	11	9	145 Sp0	28	8	20
7	1	10	Grid Marker	51	8	43
7	2	10	Grid Marker	28	8	20
7	3	10	empty	23	8	15
7	4	10	empty	33	8	25
7	5	10	empty	29	8	21
7	6	10	empty	37	8	29
7	7	10	empty	30	8	22
7	8	10	empty	33	8	25
7	9	10	empty	38	8	30
7	10	10	empty	59	8	51
7	11	10	empty	32	8	24
8	1	1	empty	33	8	25
8	2	1	empty	24	12	12
8	3	1	empty	25	12	13
8	4	1	empty	27	8	19
8	5	1	empty	50	12	38
8	6	1	empty	28	12	16
8	7	1	empty	26	8	18
8	8	1	empty	23	8	15
8	9	1	Grid Marker	34	8	26
8	10	1	Grid Marker	41	8	33
8	11	1	Grid Marker	40	8	32
8	1	2	543 Sp8	26	12	14
8	2	2	343 Sp19	5925	8	5917
8	3	2	543 Sp8	41	8	33
8	4	2	343 Sp19	9868	8	9860
8	5	2	543 Sp8	42	12	30
8	6	2	343 Sp19	13011	12	12999
8	7	2	520 Sp14	34	8	26
8	8	2	empty	21	8	13
8	9	2	520 Sp14	36	12	24
8	10	2	empty	32	12	20
8	11	2	520 Sp14	38	8	30
8	1	3	126 Sp8	6203	8	6195
8	2	3	585 Sp0	25	8	17
8	3	3	126 Sp8	2791	8	2783
8	4	3	585 Sp0	29	8	21
8	5	3	126 Sp8	4484	8	4476
8	6	3	585 Sp0	50	8	42
8	7	3	166 Sp0	56	8	48
8	8	3	0	46	8	38
8	9	3	166 Sp0	33	8	25
8	10	3	0	23	8	15
8	11	3	166 Sp0	30	8	22
8	1	4	543 Sp8	29	8	21
8	2	4	343 Sp19	10027	8	10019
8	3	4	543 Sp8	38	12	26
8	4	4	343 Sp19	6144	12	6132
8	5	4	543 Sp8	23	12	11
8	6	4	343 Sp19	5812	12	5800
8	7	4	520 Sp14	35	8	27
8	8	4	empty	28	8	20
8	9	4	520 Sp14	30	8	22
8	10	4	empty	30	8	22
8	11	4	520 Sp14	25	8	17
8	1	5	126 Sp8	16093	12	16081
8	2	5	585 Sp0	29	12	17
8	3	5	126 Sp8	3128	12	3116
8	4	5	585 Sp0	35	12	23
8	5	5	126 Sp8	11598	12	11586
8	6	5	585 Sp0	52	12	40
8	7	5	166 Sp0	28	12	16
8	8	5	0	35	12	23
8	9	5	166 Sp0	38	12	26
8	10	5	0	33	12	21
8	11	5	166 Sp0	28	12	16
8	1	6	566 Sp0	85	8	77
8	2	6	313 Sp12	31	12	19
8	3	6	566 Sp0	83	12	71
8	4	6	313 Sp12	26	12	14
8	5	6	566 Sp0	70	12	58
8	6	6	313 Sp12	32	12	20
8	7	6	369 Sp12	36	12	24
8	8	6	empty	27	12	15
8	9	6	369 Sp12	27	12	15
8	10	6	empty	31	12	19
8	11	6	369 Sp12	32	12	20
8	1	7	105 Sp0	31	8	23
8	2	7	394 Sp20	37	8	29
8	3	7	105 Sp0	34	8	26
8	4	7	394 Sp20	48	8	40
8	5	7	105 Sp0	33	8	25
8	6	7	394 Sp20	42	12	30
8	7	7	146 Sp0	30	12	18
8	8	7	0	33	8	25
8	9	7	146 Sp0	32	8	24
8	10	7	0	29	8	21
8	11	7	146 Sp0	34	12	22
8	1	8	566 Sp0	82	8	74
8	2	8	313 Sp12	60	8	52
8	3	8	566 Sp0	80	8	72
8	4	8	313 Sp12	69	8	61
8	5	8	566 Sp0	53	8	45
8	6	8	313 Sp12	25	8	17
8	7	8	369 Sp12	28	8	20
8	8	8	empty	26	8	18
8	9	8	369 Sp12	35	8	27
8	10	8	empty	28	8	20
8	11	8	369 Sp12	30	8	22
8	1	9	105 Sp0	136	8	128
8	2	9	394 Sp20	42	8	34
8	3	9	105 Sp0	49	8	41
8	4	9	394 Sp20	39	8	31
8	5	9	105 Sp0	37	8	29
8	6	9	394 Sp20	40	8	32
8	7	9	146 Sp0	37	8	29
8	8	9	empty	27	8	19
8	9	9	146 Sp0	28	8	20
8	10	9	empty	38	8	30
8	11	9	146 Sp0	33	8	25
8	1	10	Grid Marker	44	8	36
8	2	10	Grid Marker	45	8	37
8	3	10	empty	129	8	121
8	4	10	empty	30	8	22
8	5	10	empty	36	8	28
8	6	10	empty	32	8	24
8	7	10	empty	32	8	24
8	8	10	empty	19	8	11
8	9	10	empty	27	8	19
8	10	10	empty	23	8	15
8	11	10	empty	30	8	22
9	1	1	empty	31	8	23
9	2	1	empty	26	8	18
9	3	1	empty	26	8	18
9	4	1	empty	33	8	25
9	5	1	empty	34	8	26
9	6	1	empty	30	8	22
9	7	1	empty	24	8	16
9	8	1	empty	33	8	25
9	9	1	Grid Marker	97	8	89
9	10	1	Grid Marker	38	8	30
9	11	1	Grid Marker	36	8	28
9	1	2	529 Sp0	25	12	13
9	2	2	324 Sp10	28	8	20
9	3	2	529 Sp0	37	8	29
9	4	2	324 Sp10	29	8	21
9	5	2	529 Sp0	32	8	24
9	6	2	324 Sp10	42	12	30
9	7	2	0	58	12	46
9	8	2	empty	33	12	21
9	9	2	0	35	12	23
9	10	2	empty	28	8	20
9	11	2	0	37	8	29
9	1	3	112 Sp8	31	8	23
9	2	3	573 Sp12	119	8	111
9	3	3	112 Sp8	31	8	23
9	4	3	573 Sp12	212	12	200
9	5	3	112 Sp8	37	8	29
9	6	3	573 Sp12	240	12	228
9	7	3	154 Sp0	35	12	23
9	8	3	0	55	8	47
9	9	3	154 Sp0	33	12	21
9	10	3	0	44	8	36
9	11	3	154 Sp0	44	8	36
9	1	4	529 Sp0	31	8	23
9	2	4	324 Sp10	33	8	25
9	3	4	529 Sp0	35	8	27
9	4	4	324 Sp10	137	8	129
9	5	4	529 Sp0	33	8	25
9	6	4	324 Sp10	56	8	48
9	7	4	0	28	8	20
9	8	4	empty	30	8	22
9	9	4	0	26	8	18
9	10	4	empty	39	8	31
9	11	4	0	35	8	27
9	1	5	112 Sp8	39	8	31
9	2	5	573 Sp12	111	8	103
9	3	5	112 Sp8	44	8	36
9	4	5	573 Sp12	211	8	203
9	5	5	112 Sp8	38	8	30
9	6	5	573 Sp12	212	8	204
9	7	5	154 Sp0	35	8	27
9	8	5	0	46	8	38
9	9	5	154 Sp0	30	8	22
9	10	5	0	94	8	86
9	11	5	154 Sp0	37	8	29
9	1	6	552 Sp0	27	8	19
9	2	6	286 Sp0	31	8	23
9	3	6	552 Sp0	39	8	31
9	4	6	286 Sp0	35	8	27
9	5	6	552 Sp0	38	8	30
9	6	6	286 Sp0	27	8	19
9	7	6	354 Sp0	37	8	29
9	8	6	empty	41	8	33
9	9	6	354 Sp0	33	8	25
9	10	6	empty	30	8	22
9	11	6	354 Sp0	26	8	18
9	1	7	94 Sp8	57	8	49
9	2	7	379 Sp0	49	8	41
9	3	7	94 Sp8	131	8	123
9	4	7	379 Sp0	78	8	70
9	5	7	94 Sp8	159	8	151
9	6	7	379 Sp0	89	8	81
9	7	7	133 Sp10	91	8	83
9	8	7	0	71	8	63
9	9	7	133 Sp10	33	8	25
9	10	7	0	27	8	19
9	11	7	133 Sp10	120	8	112
9	1	8	552 Sp0	21	8	13
9	2	8	286 Sp0	52	8	44
9	3	8	552 Sp0	28	8	20
9	4	8	286 Sp0	49	8	41
9	5	8	552 Sp0	33	8	25
9	6	8	286 Sp0	36	8	28
9	7	8	354 Sp0	32	8	24
9	8	8	empty	36	8	28
9	9	8	354 Sp0	35	8	27
9	10	8	empty	39	8	31
9	11	8	354 Sp0	31	8	23
9	1	9	94 Sp8	50	8	42
9	2	9	379 Sp0	61	8	53
9	3	9	94 Sp8	169	12	157
9	4	9	379 Sp0	316	12	304
9	5	9	94 Sp8	134	8	126
9	6	9	379 Sp0	128	8	120
9	7	9	133 Sp10	49	8	41
9	8	9	empty	38	8	30
9	9	9	133 Sp10	40	8	32
9	10	9	empty	34	8	26
9	11	9	133 Sp10	66	8	58
9	1	10	Grid Marker	38	8	30
9	2	10	Grid Marker	17	8	9
9	3	10	empty	31	8	23
9	4	10	empty	37	8	29
9	5	10	empty	32	8	24
9	6	10	empty	30	8	22
9	7	10	empty	42	8	34
9	8	10	empty	29	8	21
9	9	10	empty	31	8	23
9	10	10	empty	27	8	19
9	11	10	empty	39	8	31
10	1	1	empty	34	8	26
10	2	1	empty	24	8	16
10	3	1	empty	29	8	21
10	4	1	empty	34	8	26
10	5	1	empty	24	8	16
10	6	1	empty	33	8	25
10	7	1	empty	33	8	25
10	8	1	empty	35	8	27
10	9	1	Grid Marker	90	8	82
10	10	1	Grid Marker	39	8	31
10	11	1	Grid Marker	171	8	163
10	1	2	530 Sp14	48	8	40
10	2	2	325 Sp10	29	8	21
10	3	2	530 Sp14	47	8	39
10	4	2	325 Sp10	37	8	29
10	5	2	530 Sp14	48	8	40
10	6	2	325 Sp10	33	8	25
10	7	2	507 Sp24	51	8	43
10	8	2	empty	30	8	22
10	9	2	507 Sp24	39	8	31
10	10	2	empty	38	8	30
10	11	2	507 Sp24	68	12	56
10	1	3	113 Sp0	37	8	29
10	2	3	0	27	8	19
10	3	3	113 Sp0	89	8	81
10	4	3	0	44	8	36
10	5	3	113 Sp0	23	8	15
10	6	3	0	55	8	47
10	7	3	154 Sp8	27	8	19
10	8	3	0	50	8	42
10	9	3	154 Sp8	29	8	21
10	10	3	0	43	8	35
10	11	3	154 Sp8	37	12	25
10	1	4	530 Sp14	51	8	43
10	2	4	325 Sp10	40	8	32
10	3	4	530 Sp14	32	8	24
10	4	4	325 Sp10	42	8	34
10	5	4	530 Sp14	32	8	24
10	6	4	325 Sp10	35	8	27
10	7	4	507 Sp24	43	8	35
10	8	4	empty	36	8	28
10	9	4	507 Sp24	40	8	32
10	10	4	empty	24	8	16
10	11	4	507 Sp24	42	8	34
10	1	5	113 Sp0	32	8	24
10	2	5	0	36	8	28
10	3	5	113 Sp0	47	8	39
10	4	5	0	46	8	38
10	5	5	113 Sp0	27	8	19
10	6	5	0	55	8	47
10	7	5	154 Sp8	37	8	29
10	8	5	0	41	8	33
10	9	5	154 Sp8	32	8	24
10	10	5	0	33	8	25
10	11	5	154 Sp8	31	8	23
10	1	6	553 Sp0	35	8	27
10	2	6	287 Sp8	53	8	45
10	3	6	553 Sp0	31	8	23
10	4	6	287 Sp8	38	8	30
10	5	6	553 Sp0	37	8	29
10	6	6	287 Sp8	63	8	55
10	7	6	355 Sp0	1356	8	1348
10	8	6	empty	28	8	20
10	9	6	355 Sp0	1218	8	1210
10	10	6	empty	25	8	17
10	11	6	355 Sp0	610	8	602
10	1	7	95 Sp0	39	8	31
10	2	7	380 Sp0	78	8	70
10	3	7	95 Sp0	35	8	27
10	4	7	380 Sp0	115	8	107
10	5	7	95 Sp0	34	8	26
10	6	7	380 Sp0	133	8	125
10	7	7	134 Sp0	51	8	43
10	8	7	0	336	8	328
10	9	7	134 Sp0	27	8	19
10	10	7	0	43	8	35
10	11	7	134 Sp0	26	8	18
10	1	8	553 Sp0	45	8	37
10	2	8	287 Sp8	41	8	33
10	3	8	553 Sp0	26	8	18
10	4	8	287 Sp8	46	12	34
10	5	8	553 Sp0	33	8	25
10	6	8	287 Sp8	52	8	44
10	7	8	355 Sp0	631	8	623
10	8	8	empty	27	8	19
10	9	8	355 Sp0	2171	8	2163
10	10	8	empty	22	8	14
10	11	8	355 Sp0	872	8	864
10	1	9	95 Sp0	45	8	37
10	2	9	380 Sp0	88	8	80
10	3	9	95 Sp0	40	12	28
10	4	9	380 Sp0	157	12	145
10	5	9	95 Sp0	41	12	29
10	6	9	380 Sp0	91	8	83
10	7	9	134 Sp0	43	8	35
10	8	9	empty	24	8	16
10	9	9	134 Sp0	33	8	25
10	10	9	empty	54	8	46
10	11	9	134 Sp0	74	8	66
10	1	10	Grid Marker	66	8	58
10	2	10	Grid Marker	31	8	23
10	3	10	empty	27	8	19
10	4	10	empty	29	8	21
10	5	10	empty	25	8	17
10	6	10	empty	33	8	25
10	7	10	empty	21	8	13
10	8	10	empty	36	8	28
10	9	10	empty	30	8	22
10	10	10	empty	24	8	16
10	11	10	empty	25	8	17
11	1	1	empty	44	8	36
11	2	1	empty	868	12	856
11	3	1	empty	33	8	25
11	4	1	empty	43	8	35
11	5	1	empty	34	8	26
11	6	1	empty	37	8	29
11	7	1	empty	29	8	21
11	8	1	empty	77	8	69
11	9	1	Grid Marker	68	8	60
11	10	1	Grid Marker	32	8	24
11	11	1	Grid Marker	29	8	21
11	1	2	540 Sp21	45	12	33
11	2	2	0	61	12	49
11	3	2	540 Sp21	25	8	17
11	4	2	0	179	8	171
11	5	2	540 Sp21	40	8	32
11	6	2	0	33	12	21
11	7	2	517 Sp24	42	12	30
11	8	2	empty	34	8	26
11	9	2	517 Sp24	37	8	29
11	10	2	empty	28	8	20
11	11	2	517 Sp24	96	8	88
11	1	3	121 Sp14	7122	8	7114
11	2	3	582 Sp0	42	8	34
11	3	3	121 Sp14	1398	8	1390
11	4	3	582 Sp0	33	8	25
11	5	3	121 Sp14	958	8	950
11	6	3	582 Sp0	31	8	23
11	7	3	164 Sp0	34	8	26
11	8	3	0	36	8	28
11	9	3	164 Sp0	31	8	23
11	10	3	0	27	8	19
11	11	3	164 Sp0	33	8	25
11	1	4	540 Sp21	3407	8	3399
11	2	4	0	38	8	30
11	3	4	540 Sp21	18	8	10
11	4	4	0	24	8	16
11	5	4	540 Sp21	50	8	42
11	6	4	0	38	8	30
11	7	4	517 Sp24	37	8	29
11	8	4	empty	36	8	28
11	9	4	517 Sp24	45	8	37
11	10	4	empty	42	8	34
11	11	4	517 Sp24	40	8	32
11	1	5	121 Sp14	4027	8	4019
11	2	5	582 Sp0	35	8	27
11	3	5	121 Sp14	1813	8	1805
11	4	5	582 Sp0	59	8	51
11	5	5	121 Sp14	2164	12	2152
11	6	5	582 Sp0	82	12	70
11	7	5	164 Sp0	28	8	20
11	8	5	0	33	8	25
11	9	5	164 Sp0	36	8	28
11	10	5	0	30	8	22
11	11	5	164 Sp0	37	8	29
11	1	6	563 Sp21	37	8	29
11	2	6	307 Sp10	23	8	15
11	3	6	563 Sp21	34	8	26
11	4	6	307 Sp10	26	8	18
11	5	6	563 Sp21	44	12	32
11	6	6	307 Sp10	19	12	7
11	7	6	366 Sp14	50	8	42
11	8	6	empty	32	8	24
11	9	6	366 Sp14	42	8	34
11	10	6	empty	28	8	20
11	11	6	366 Sp14	35	8	27
11	1	7	102 Sp8	28	8	20
11	2	7	391 Sp21	37	8	29
11	3	7	102 Sp8	33	8	25
11	4	7	391 Sp21	33	8	25
11	5	7	102 Sp8	66	12	54
11	6	7	391 Sp21	21	8	13
11	7	7	144 Sp8	20	8	12
11	8	7	0	40	8	32
11	9	7	144 Sp8	28	8	20
11	10	7	0	30	8	22
11	11	7	144 Sp8	54	8	46
11	1	8	563 Sp21	30	8	22
11	2	8	307 Sp10	40	8	32
11	3	8	563 Sp21	30	8	22
11	4	8	307 Sp10	1188	8	1180
11	5	8	563 Sp21	33	8	25
11	6	8	307 Sp10	33	8	25
11	7	8	366 Sp14	33	8	25
11	8	8	empty	20	8	12
11	9	8	366 Sp14	33	8	25
11	10	8	empty	27	8	19
11	11	8	366 Sp14	36	8	28
11	1	9	102 Sp8	31	8	23
11	2	9	391 Sp21	42	8	34
11	3	9	102 Sp8	24	8	16
11	4	9	391 Sp21	30	8	22
11	5	9	102 Sp8	35	8	27
11	6	9	391 Sp21	32	8	24
11	7	9	144 Sp8	28	8	20
11	8	9	empty	29	8	21
11	9	9	144 Sp8	33	8	25
11	10	9	empty	40	8	32
11	11	9	144 Sp8	79	8	71
11	1	10	Grid Marker	28	8	20
11	2	10	Grid Marker	32	8	24
11	3	10	empty	35	8	27
11	4	10	empty	30	8	22
11	5	10	empty	33	8	25
11	6	10	empty	28	8	20
11	7	10	empty	30	8	22
11	8	10	empty	20	8	12
11	9	10	empty	23	8	15
11	10	10	empty	27	8	19
11	11	10	empty	24	8	16
12	1	1	empty	53	8	45
12	2	1	empty	27	8	19
12	3	1	empty	32	8	24
12	4	1	empty	31	8	23
12	5	1	empty	36	12	24
12	6	1	empty	49	12	37
12	7	1	empty	31	8	23
12	8	1	empty	20	8	12
12	9	1	Grid Marker	62	8	54
12	10	1	Grid Marker	59	8	51
12	11	1	Grid Marker	38	12	26
12	1	2	541 Sp8	12562	12	12550
12	2	2	341 Sp8	28	12	16
12	3	2	541 Sp8	2007	8	1999
12	4	2	341 Sp8	34	12	22
12	5	2	541 Sp8	6759	12	6747
12	6	2	341 Sp8	37	12	25
12	7	2	518 Sp21	33	12	21
12	8	2	empty	25	12	13
12	9	2	518 Sp21	41	12	29
12	10	2	empty	28	12	16
12	11	2	518 Sp21	32	12	20
12	1	3	122 Sp8	32	8	24
12	2	3	583 Sp0	31	8	23
12	3	3	122 Sp8	138	8	130
12	4	3	583 Sp0	35	12	23
12	5	3	122 Sp8	35	12	23
12	6	3	583 Sp0	30	12	18
12	7	3	164 Sp8	28	8	20
12	8	3	0	27	8	19
12	9	3	164 Sp8	30	8	22
12	10	3	0	42	8	34
12	11	3	164 Sp8	28	12	16
12	1	4	541 Sp8	1759	8	1751
12	2	4	341 Sp8	22	8	14
12	3	4	541 Sp8	4939	8	4931
12	4	4	341 Sp8	43	8	35
12	5	4	541 Sp8	3129	8	3121
12	6	4	341 Sp8	35	8	27
12	7	4	518 Sp21	31	8	23
12	8	4	empty	27	8	19
12	9	4	518 Sp21	26	8	18
12	10	4	empty	26	8	18
12	11	4	518 Sp21	41	8	33
12	1	5	122 Sp8	27	8	19
12	2	5	583 Sp0	23	8	15
12	3	5	122 Sp8	32	8	24
12	4	5	583 Sp0	25	8	17
12	5	5	122 Sp8	39	8	31
12	6	5	583 Sp0	38	8	30
12	7	5	164 Sp8	24	8	16
12	8	5	0	31	8	23
12	9	5	164 Sp8	36	8	28
12	10	5	0	39	8	31
12	11	5	164 Sp8	32	8	24
12	1	6	564 Sp21	31	8	23
12	2	6	0	26	8	18
12	3	6	564 Sp21	31	8	23
12	4	6	0	50	8	42
12	5	6	564 Sp21	40	8	32
12	6	6	0	33	8	25
12	7	6	367 Sp12	28	8	20
12	8	6	empty	27	8	19
12	9	6	367 Sp12	33	8	25
12	10	6	empty	24	8	16
12	11	6	367 Sp12	24	8	16
12	1	7	103 Sp0	25	8	17
12	2	7	392 Sp21	24	8	16
12	3	7	103 Sp0	29	8	21
12	4	7	392 Sp21	34	8	26
12	5	7	103 Sp0	28	8	20
12	6	7	392 Sp21	35	8	27
12	7	7	144 Sp14	34	8	26
12	8	7	0	43	8	35
12	9	7	144 Sp14	34	8	26
12	10	7	0	42	8	34
12	11	7	144 Sp14	23	8	15
12	1	8	564 Sp21	21	8	13
12	2	8	0	35	8	27
12	3	8	564 Sp21	25	8	17
12	4	8	0	33	8	25
12	5	8	564 Sp21	34	8	26
12	6	8	0	48	8	40
12	7	8	367 Sp12	27	8	19
12	8	8	empty	35	8	27
12	9	8	367 Sp12	31	8	23
12	10	8	empty	26	8	18
12	11	8	367 Sp12	37	8	29
12	1	9	103 Sp0	26	8	18
12	2	9	392 Sp21	30	8	22
12	3	9	103 Sp0	21	8	13
12	4	9	392 Sp21	30	8	22
12	5	9	103 Sp0	44	8	36
12	6	9	392 Sp21	29	8	21
12	7	9	144 Sp14	34	8	26
12	8	9	empty	22	8	14
12	9	9	144 Sp14	26	8	18
12	10	9	empty	25	8	17
12	11	9	144 Sp14	25	8	17
12	1	10	Grid Marker	47	8	39
12	2	10	Grid Marker	28	8	20
12	3	10	empty	30	8	22
12	4	10	empty	29	8	21
12	5	10	empty	24	8	16
12	6	10	empty	28	8	20
12	7	10	empty	28	8	20
12	8	10	empty	26	8	18
12	9	10	empty	23	8	15
12	10	10	empty	30	8	22
12	11	10	empty	34	8	26
13	1	1	empty	23	8	15
13	2	1	empty	27	8	19
13	3	1	empty	26	8	18
13	4	1	empty	26	8	18
13	5	1	empty	27	8	19
13	6	1	empty	32	8	24
13	7	1	empty	27	8	19
13	8	1	empty	33	8	25
13	9	1	Grid Marker	27	8	19
13	10	1	Grid Marker	43	8	35
13	11	1	Grid Marker	28	8	20
13	1	2	527 Sp14	45	8	37
13	2	2	321 Sp8	31	8	23
13	3	2	527 Sp14	43	8	35
13	4	2	321 Sp8	36	8	28
13	5	2	527 Sp14	31	8	23
13	6	2	321 Sp8	40	8	32
13	7	2	504 Sp24	35	8	27
13	8	2	empty	31	8	23
13	9	2	504 Sp24	35	8	27
13	10	2	empty	24	8	16
13	11	2	504 Sp24	40	8	32
13	1	3	110 Sp8	31	8	23
13	2	3	0	44	8	36
13	3	3	110 Sp8	105	8	97
13	4	3	0	27	12	15
13	5	3	110 Sp8	93	12	81
13	6	3	0	21	8	13
13	7	3	153 Sp8	30	8	22
13	8	3	0	35	8	27
13	9	3	153 Sp8	32	8	24
13	10	3	0	27	8	19
13	11	3	153 Sp8	34	8	26
13	1	4	527 Sp14	24	8	16
13	2	4	321 Sp8	27	8	19
13	3	4	527 Sp14	32	8	24
13	4	4	321 Sp8	48	8	40
13	5	4	527 Sp14	32	8	24
13	6	4	321 Sp8	42	8	34
13	7	4	504 Sp24	33	8	25
13	8	4	empty	24	8	16
13	9	4	504 Sp24	41	8	33
13	10	4	empty	37	8	29
13	11	4	504 Sp24	29	8	21
13	1	5	110 Sp8	50	8	42
13	2	5	0	29	8	21
13	3	5	110 Sp8	30	8	22
13	4	5	0	34	8	26
13	5	5	110 Sp8	44	8	36
13	6	5	0	29	8	21
13	7	5	153 Sp8	35	8	27
13	8	5	0	41	8	33
13	9	5	153 Sp8	28	8	20
13	10	5	0	30	8	22
13	11	5	153 Sp8	35	8	27
13	1	6	550 Sp0	28	12	16
13	2	6	284 Sp0	40	12	28
13	3	6	550 Sp0	28	12	16
13	4	6	284 Sp0	46	12	34
13	5	6	550 Sp0	29	12	17
13	6	6	284 Sp0	41	12	29
13	7	6	352 Sp0	26	12	14
13	8	6	empty	100	12	88
13	9	6	352 Sp0	29	12	17
13	10	6	empty	28	12	16
13	11	6	352 Sp0	31	12	19
13	1	7	93 Sp8	40	12	28
13	2	7	375 Sp22	30	12	18
13	3	7	93 Sp8	38	12	26
13	4	7	375 Sp22	29	12	17
13	5	7	93 Sp8	30	12	18
13	6	7	375 Sp22	27	12	15
13	7	7	131 Sp8	1292	12	1280
13	8	7	0	31	12	19
13	9	7	131 Sp8	430	12	418
13	10	7	0	30	12	18
13	11	7	131 Sp8	621	12	609
13	1	8	550 Sp0	50	8	42
13	2	8	284 Sp0	29	8	21
13	3	8	550 Sp0	26	8	18
13	4	8	284 Sp0	52	8	44
13	5	8	550 Sp0	37	8	29
13	6	8	284 Sp0	36	8	28
13	7	8	352 Sp0	33	8	25
13	8	8	empty	52	8	44
13	9	8	352 Sp0	39	8	31
13	10	8	empty	35	8	27
13	11	8	352 Sp0	48	8	40
13	1	9	93 Sp8	31	8	23
13	2	9	375 Sp22	28	8	20
13	3	9	93 Sp8	34	8	26
13	4	9	375 Sp22	38	8	30
13	5	9	93 Sp8	36	8	28
13	6	9	375 Sp22	44	8	36
13	7	9	131 Sp8	705	8	697
13	8	9	empty	29	8	21
13	9	9	131 Sp8	3518	8	3510
13	10	9	empty	19	8	11
13	11	9	131 Sp8	393	8	385
13	1	10	Grid Marker	15	8	7
13	2	10	Grid Marker	28	8	20
13	3	10	empty	25	8	17
13	4	10	empty	34	8	26
13	5	10	empty	34	8	26
13	6	10	empty	25	8	17
13	7	10	empty	32	8	24
13	8	10	empty	34	8	26
13	9	10	empty	26	8	18
13	10	10	empty	32	8	24
13	11	10	empty	40	8	32
14	1	1	empty	50	8	42
14	2	1	empty	34	8	26
14	3	1	empty	35	8	27
14	4	1	empty	39	8	31
14	5	1	empty	21	8	13
14	6	1	empty	28	8	20
14	7	1	empty	22	8	14
14	8	1	empty	20	8	12
14	9	1	Grid Marker	20	8	12
14	10	1	Grid Marker	29	8	21
14	11	1	Grid Marker	47	8	39
14	1	2	528 Sp0	53	8	45
14	2	2	322 Sp12	26	8	18
14	3	2	528 Sp0	36	8	28
14	4	2	322 Sp12	28	8	20
14	5	2	528 Sp0	32	8	24
14	6	2	322 Sp12	22	8	14
14	7	2	505 Sp19	33	8	25
14	8	2	empty	28	8	20
14	9	2	505 Sp19	39	8	31
14	10	2	empty	59	8	51
14	11	2	505 Sp19	33	8	25
14	1	3	111 Sp8	38	8	30
14	2	3	0	46	8	38
14	3	3	111 Sp8	29	8	21
14	4	3	0	35	8	27
14	5	3	111 Sp8	66	8	58
14	6	3	0	41	8	33
14	7	3	153Sp23	59	8	51
14	8	3	0	34	8	26
14	9	3	153Sp23	49	8	41
14	10	3	0	35	8	27
14	11	3	153Sp23	67	8	59
14	1	4	528 Sp0	45	8	37
14	2	4	322 Sp12	33	8	25
14	3	4	528 Sp0	31	8	23
14	4	4	322 Sp12	39	8	31
14	5	4	528 Sp0	42	8	34
14	6	4	322 Sp12	36	8	28
14	7	4	505 Sp19	27	8	19
14	8	4	empty	36	8	28
14	9	4	505 Sp19	35	8	27
14	10	4	empty	40	8	32
14	11	4	505 Sp19	28	8	20
14	1	5	111 Sp8	31	8	23
14	2	5	0	30	8	22
14	3	5	111 Sp8	43	8	35
14	4	5	0	25	8	17
14	5	5	111 Sp8	37	8	29
14	6	5	0	30	8	22
14	7	5	153Sp23	52	8	44
14	8	5	0	33	8	25
14	9	5	153Sp23	112	8	104
14	10	5	0	22	8	14
14	11	5	153Sp23	61	8	53
14	1	6	551 Sp14	39	12	27
14	2	6	285 Sp0	35	12	23
14	3	6	551 Sp14	46	8	38
14	4	6	285 Sp0	31	8	23
14	5	6	551 Sp14	43	8	35
14	6	6	285 Sp0	34	8	26
14	7	6	353 Sp0	34	8	26
14	8	6	empty	40	8	32
14	9	6	353 Sp0	30	8	22
14	10	6	empty	24	8	16
14	11	6	353 Sp0	34	8	26
14	1	7	94 Sp0	27	12	15
14	2	7	376 Sp22	594	12	582
14	3	7	94 Sp0	29	8	21
14	4	7	376 Sp22	448	8	440
14	5	7	94 Sp0	31	8	23
14	6	7	376 Sp22	622	8	614
14	7	7	132 Sp0	279	8	271
14	8	7	0	33	8	25
14	9	7	132 Sp0	136	8	128
14	10	7	0	25	8	17
14	11	7	132 Sp0	286	8	278
14	1	8	551 Sp14	40	8	32
14	2	8	285 Sp0	32	8	24
14	3	8	551 Sp14	30	8	22
14	4	8	285 Sp0	33	8	25
14	5	8	551 Sp14	50	8	42
14	6	8	285 Sp0	32	8	24
14	7	8	353 Sp0	28	8	20
14	8	8	empty	28	8	20
14	9	8	353 Sp0	22	8	14
14	10	8	empty	27	8	19
14	11	8	353 Sp0	28	8	20
14	1	9	94 Sp0	38	8	30
14	2	9	376 Sp22	246	8	238
14	3	9	94 Sp0	34	8	26
14	4	9	376 Sp22	368	8	360
14	5	9	94 Sp0	26	8	18
14	6	9	376 Sp22	229	8	221
14	7	9	132 Sp0	166	8	158
14	8	9	empty	28	8	20
14	9	9	132 Sp0	340	8	332
14	10	9	empty	31	8	23
14	11	9	132 Sp0	80	8	72
14	1	10	Grid Marker	27	8	19
14	2	10	Grid Marker	25	8	17
14	3	10	empty	33	8	25
14	4	10	empty	20	8	12
14	5	10	empty	27	8	19
14	6	10	empty	31	8	23
14	7	10	empty	22	8	14
14	8	10	empty	21	8	13
14	9	10	empty	21	8	13
14	10	10	empty	26	8	18
14	11	10	empty	29	8	21
15	1	1	empty	30	8	22
15	2	1	empty	20	8	12
15	3	1	empty	25	8	17
15	4	1	empty	32	8	24
15	5	1	empty	35	8	27
15	6	1	empty	25	8	17
15	7	1	empty	31	8	23
15	8	1	empty	32	8	24
15	9	1	Grid Marker	26	8	18
15	10	1	Grid Marker	66	8	58
15	11	1	Grid Marker	31	8	23
15	1	2	538 Sp14	41	8	33
15	2	2	337 Sp12	55	8	47
15	3	2	538 Sp14	22	8	14
15	4	2	337 Sp12	22	8	14
15	5	2	538 Sp14	30	8	22
15	6	2	337 Sp12	24	8	16
15	7	2	515 Sp24	24	8	16
15	8	2	empty	26	8	18
15	9	2	515 Sp24	40	8	32
15	10	2	empty	37	8	29
15	11	2	515 Sp24	31	8	23
15	1	3	0	26	8	18
15	2	3	580 Sp25	42	8	34
15	3	3	0	22	8	14
15	4	3	580 Sp25	30	8	22
15	5	3	0	29	8	21
15	6	3	580 Sp25	33	8	25
15	7	3	162 Sp14	31	8	23
15	8	3	0	36	8	28
15	9	3	162 Sp14	34	8	26
15	10	3	0	40	8	32
15	11	3	162 Sp14	32	8	24
15	1	4	538 Sp14	36	8	28
15	2	4	337 Sp12	56	8	48
15	3	4	538 Sp14	29	8	21
15	4	4	337 Sp12	24	8	16
15	5	4	538 Sp14	33	8	25
15	6	4	337 Sp12	32	8	24
15	7	4	515 Sp24	39	8	31
15	8	4	empty	26	8	18
15	9	4	515 Sp24	41	8	33
15	10	4	empty	31	8	23
15	11	4	515 Sp24	34	8	26
15	1	5	0	29	8	21
15	2	5	580 Sp25	37	8	29
15	3	5	0	29	8	21
15	4	5	580 Sp25	31	8	23
15	5	5	0	40	8	32
15	6	5	580 Sp25	32	8	24
15	7	5	162 Sp14	34	8	26
15	8	5	0	51	8	43
15	9	5	162 Sp14	31	8	23
15	10	5	0	26	8	18
15	11	5	162 Sp14	116	8	108
15	1	6	561 Sp	37	8	29
15	2	6	305 Sp0	32	8	24
15	3	6	561 Sp	24	8	16
15	4	6	305 Sp0	33	8	25
15	5	6	561 Sp	109	8	101
15	6	6	305 Sp0	37	12	25
15	7	6	364 Sp0	48	12	36
15	8	6	empty	31	12	19
15	9	6	364 Sp0	33	12	21
15	10	6	empty	43	12	31
15	11	6	364 Sp0	32	12	20
15	1	7	100 Sp16	21	8	13
15	2	7	389 Sp22	50	8	42
15	3	7	100 Sp16	37	8	29
15	4	7	389 Sp22	42	8	34
15	5	7	100 Sp16	37	8	29
15	6	7	389 Sp22	35	8	27
15	7	7	141 Sp8	11033	12	11021
15	8	7	0	46	8	38
15	9	7	141 Sp8	2325	8	2317
15	10	7	0	36	12	24
15	11	7	141 Sp8	907	8	899
15	1	8	561 Sp	42	8	34
15	2	8	305 Sp0	35	8	27
15	3	8	561 Sp	30	8	22
15	4	8	305 Sp0	34	8	26
15	5	8	561 Sp	29	8	21
15	6	8	305 Sp0	35	8	27
15	7	8	364 Sp0	34	8	26
15	8	8	empty	30	8	22
15	9	8	364 Sp0	47	8	39
15	10	8	empty	34	8	26
15	11	8	364 Sp0	35	8	27
15	1	9	100 Sp16	27	8	19
15	2	9	389 Sp22	35	8	27
15	3	9	100 Sp16	25	8	17
15	4	9	389 Sp22	39	8	31
15	5	9	100 Sp16	55	8	47
15	6	9	389 Sp22	37	8	29
15	7	9	141 Sp8	260	8	252
15	8	9	empty	30	8	22
15	9	9	141 Sp8	3160	8	3152
15	10	9	empty	33	8	25
15	11	9	141 Sp8	1019	8	1011
15	1	10	Grid Marker	45	8	37
15	2	10	Grid Marker	43	8	35
15	3	10	empty	27	8	19
15	4	10	empty	30	8	22
15	5	10	empty	27	8	19
15	6	10	empty	31	8	23
15	7	10	empty	25	8	17
15	8	10	empty	30	8	22
15	9	10	empty	36	8	28
15	10	10	empty	29	8	21
15	11	10	empty	33	8	25
16	1	1	empty	27	8	19
16	2	1	empty	32	8	24
16	3	1	empty	31	8	23
16	4	1	empty	34	8	26
16	5	1	empty	25	8	17
16	6	1	empty	31	8	23
16	7	1	empty	27	8	19
16	8	1	empty	21	8	13
16	9	1	Grid Marker	25	8	17
16	10	1	Grid Marker	29	8	21
16	11	1	Grid Marker	28	8	20
16	1	2	539 Sp21	25	8	17
16	2	2	0	32	8	24
16	3	2	539 Sp21	29	8	21
16	4	2	0	31	8	23
16	5	2	539 Sp21	29	8	21
16	6	2	0	26	8	18
16	7	2	516 Sp19	20	8	12
16	8	2	empty	26	8	18
16	9	2	516 Sp19	22	8	14
16	10	2	empty	40	8	32
16	11	2	516 Sp19	24	8	16
16	1	3	121 Sp8	6348	8	6340
16	2	3	581 Sp0	33	8	25
16	3	3	121 Sp8	1521	8	1513
16	4	3	581 Sp0	26	8	18
16	5	3	121 Sp8	3907	8	3899
16	6	3	581 Sp0	41	8	33
16	7	3	163 Sp8	32	8	24
16	8	3	0	31	8	23
16	9	3	163 Sp8	28	8	20
16	10	3	0	39	8	31
16	11	3	163 Sp8	28	12	16
16	1	4	539 Sp21	26	8	18
16	2	4	0	33	8	25
16	3	4	539 Sp21	27	8	19
16	4	4	0	33	8	25
16	5	4	539 Sp21	26	8	18
16	6	4	0	28	8	20
16	7	4	516 Sp19	37	8	29
16	8	4	empty	36	8	28
16	9	4	516 Sp19	37	8	29
16	10	4	empty	27	8	19
16	11	4	516 Sp19	22	8	14
16	1	5	121 Sp8	2008	8	2000
16	2	5	581 Sp0	28	8	20
16	3	5	121 Sp8	3724	8	3716
16	4	5	581 Sp0	44	8	36
16	5	5	121 Sp8	1300	8	1292
16	6	5	581 Sp0	22	8	14
16	7	5	163 Sp8	30	8	22
16	8	5	0	32	8	24
16	9	5	163 Sp8	28	8	20
16	10	5	0	36	8	28
16	11	5	163 Sp8	23	8	15
16	1	6	0	28	8	20
16	2	6	306 Sp0	38	8	30
16	3	6	0	35	12	23
16	4	6	306 Sp0	31	12	19
16	5	6	0	35	12	23
16	6	6	306 Sp0	28	12	16
16	7	6	365 Sp0	27	12	15
16	8	6	empty	26	12	14
16	9	6	365 Sp0	31	12	19
16	10	6	empty	26	12	14
16	11	6	365 Sp0	28	12	16
16	1	7	101 Sp8	34	12	22
16	2	7	390 Sp21	30	12	18
16	3	7	101 Sp8	29	12	17
16	4	7	390 Sp21	29	12	17
16	5	7	101 Sp8	29	12	17
16	6	7	390 Sp21	35	12	23
16	7	7	142 Sp8	558	12	546
16	8	7	0	32	12	20
16	9	7	142 Sp8	108	12	96
16	10	7	0	46	12	34
16	11	7	142 Sp8	133	12	121
16	1	8	0	30	8	22
16	2	8	306 Sp0	41	8	33
16	3	8	0	29	8	21
16	4	8	306 Sp0	27	8	19
16	5	8	0	34	8	26
16	6	8	306 Sp0	36	8	28
16	7	8	365 Sp0	31	8	23
16	8	8	empty	43	8	35
16	9	8	365 Sp0	29	8	21
16	10	8	empty	25	8	17
16	11	8	365 Sp0	31	8	23
16	1	9	101 Sp8	28	8	20
16	2	9	390 Sp21	27	8	19
16	3	9	101 Sp8	34	8	26
16	4	9	390 Sp21	23	8	15
16	5	9	101 Sp8	26	8	18
16	6	9	390 Sp21	31	8	23
16	7	9	142 Sp8	190	8	182
16	8	9	empty	30	8	22
16	9	9	142 Sp8	561	8	553
16	10	9	empty	22	8	14
16	11	9	142 Sp8	84	8	76
16	1	10	Grid Marker	27	8	19
16	2	10	Grid Marker	82	8	74
16	3	10	empty	29	8	21
16	4	10	empty	38	8	30
16	5	10	empty	49	8	41
16	6	10	empty	26	8	18
16	7	10	empty	28	8	20
16	8	10	empty	26	8	18
16	9	10	empty	33	8	25
16	10	10	empty	29	8	21
16	11	10	empty	32	8	24
17	1	1	empty	42	8	34
17	2	1	empty	47	8	39
17	3	1	empty	52	8	44
17	4	1	empty	29	8	21
17	5	1	empty	41	8	33
17	6	1	empty	27	8	19
17	7	1	empty	42	8	34
17	8	1	empty	20	8	12
17	9	1	Grid Marker	34	8	26
17	10	1	Grid Marker	28	8	20
17	11	1	Grid Marker	33	8	25
17	1	2	525 Sp21	33	8	25
17	2	2	317 Sp0	662	12	650
17	3	2	525 Sp21	41	8	33
17	4	2	317 Sp0	677	8	669
17	5	2	525 Sp21	35	8	27
17	6	2	317 Sp0	935	8	927
17	7	2	502 Sp10	56	8	48
17	8	2	empty	28	8	20
17	9	2	502 Sp10	95	8	87
17	10	2	empty	35	8	27
17	11	2	502 Sp10	68	8	60
17	1	3	108 Sp8	33	8	25
17	2	3	571 Sp21	117	8	109
17	3	3	108 Sp8	35	8	27
17	4	3	571 Sp21	371	12	359
17	5	3	108 Sp8	33	8	25
17	6	3	571 Sp21	264	8	256
17	7	3	152 Sp14	4234	8	4226
17	8	3	0	57	8	49
17	9	3	152 Sp14	3998	8	3990
17	10	3	0	31	8	23
17	11	3	152 Sp14	6061	8	6053
17	1	4	525 Sp21	35	8	27
17	2	4	317 Sp0	305	8	297
17	3	4	525 Sp21	36	12	24
17	4	4	317 Sp0	2175	12	2163
17	5	4	525 Sp21	26	12	14
17	6	4	317 Sp0	728	8	720
17	7	4	502 Sp10	117	8	109
17	8	4	empty	29	8	21
17	9	4	502 Sp10	62	8	54
17	10	4	empty	34	8	26
17	11	4	502 Sp10	33	8	25
17	1	5	108 Sp8	30	8	22
17	2	5	571 Sp21	232	8	224
17	3	5	108 Sp8	33	12	21
17	4	5	571 Sp21	243	12	231
17	5	5	108 Sp8	38	12	26
17	6	5	571 Sp21	182	8	174
17	7	5	152 Sp14	4174	12	4162
17	8	5	0	31	12	19
17	9	5	152 Sp14	6080	8	6072
17	10	5	0	40	8	32
17	11	5	152 Sp14	3256	8	3248
17	1	6	548 Sp10	31	8	23
17	2	6	282 Sp0	40	8	32
17	3	6	548 Sp10	31	8	23
17	4	6	282 Sp0	27	8	19
17	5	6	548 Sp10	119	8	111
17	6	6	282 Sp0	52	8	44
17	7	6	0	40	12	28
17	8	6	empty	39	12	27
17	9	6	0	40	8	32
17	10	6	empty	35	8	27
17	11	6	0	48	12	36
17	1	7	92 Sp0	376	8	368
17	2	7	373 Sp12	53	12	41
17	3	7	92 Sp0	1103	12	1091
17	4	7	373 Sp12	62	12	50
17	5	7	92 Sp0	1177	12	1165
17	6	7	373 Sp12	58	12	46
17	7	7	129 Sp0	36	12	24
17	8	7	0	34	12	22
17	9	7	129 Sp0	36	12	24
17	10	7	0	38	12	26
17	11	7	129 Sp0	61	12	49
17	1	8	548 Sp10	33	12	21
17	2	8	282 Sp0	71	12	59
17	3	8	548 Sp10	35	12	23
17	4	8	282 Sp0	45	12	33
17	5	8	548 Sp10	40	12	28
17	6	8	282 Sp0	56	12	44
17	7	8	0	38	12	26
17	8	8	empty	33	12	21
17	9	8	0	31	12	19
17	10	8	empty	43	12	31
17	11	8	0	41	12	29
17	1	9	92 Sp0	95	12	83
17	2	9	373 Sp12	102	12	90
17	3	9	92 Sp0	2886	12	2874
17	4	9	373 Sp12	40	12	28
17	5	9	92 Sp0	880	12	868
17	6	9	373 Sp12	57	12	45
17	7	9	129 Sp0	35	12	23
17	8	9	empty	41	12	29
17	9	9	129 Sp0	40	12	28
17	10	9	empty	33	12	21
17	11	9	129 Sp0	35	12	23
17	1	10	Grid Marker	31	8	23
17	2	10	Grid Marker	82	8	74
17	3	10	empty	35	8	27
17	4	10	empty	32	12	20
17	5	10	empty	25	8	17
17	6	10	empty	30	8	22
17	7	10	empty	32	8	24
17	8	10	empty	35	8	27
17	9	10	empty	36	8	28
17	10	10	empty	30	8	22
17	11	10	empty	30	8	22
18	1	1	empty	28	8	20
18	2	1	empty	46	8	38
18	3	1	empty	34	8	26
18	4	1	empty	48	8	40
18	5	1	empty	39	8	31
18	6	1	empty	28	8	20
18	7	1	empty	27	8	19
18	8	1	empty	31	8	23
18	9	1	Grid Marker	24	8	16
18	10	1	Grid Marker	22	8	14
18	11	1	Grid Marker	29	8	21
18	1	2	526 Sp14	55	8	47
18	2	2	320 Sp8	22135	8	22127
18	3	2	526 Sp14	39	8	31
18	4	2	320 Sp8	11540	8	11532
18	5	2	526 Sp14	39	8	31
18	6	2	320 Sp8	21462	8	21454
18	7	2	503 Sp14	32	8	24
18	8	2	empty	27	8	19
18	9	2	503 Sp14	35	8	27
18	10	2	empty	33	8	25
18	11	2	503 Sp14	38	8	30
18	1	3	109 Sp0	33	8	25
18	2	3	572 Sp25	39	8	31
18	3	3	109 Sp0	47	8	39
18	4	3	572 Sp25	32	8	24
18	5	3	109 Sp0	36	8	28
18	6	3	572 Sp25	42	8	34
18	7	3	153 Sp0	33	8	25
18	8	3	0	44	8	36
18	9	3	153 Sp0	33	8	25
18	10	3	0	22	8	14
18	11	3	153 Sp0	25	8	17
18	1	4	526 Sp14	34	8	26
18	2	4	320 Sp8	12388	8	12380
18	3	4	526 Sp14	35	12	23
18	4	4	320 Sp8	20325	12	20313
18	5	4	526 Sp14	41	8	33
18	6	4	320 Sp8	12239	8	12231
18	7	4	503 Sp14	31	8	23
18	8	4	empty	28	8	20
18	9	4	503 Sp14	45	8	37
18	10	4	empty	27	8	19
18	11	4	503 Sp14	23	8	15
18	1	5	109 Sp0	29	8	21
18	2	5	572 Sp25	34	12	22
18	3	5	109 Sp0	39	12	27
18	4	5	572 Sp25	45	12	33
18	5	5	109 Sp0	35	8	27
18	6	5	572 Sp25	45	8	37
18	7	5	153 Sp0	39	8	31
18	8	5	0	36	8	28
18	9	5	153 Sp0	45	8	37
18	10	5	0	37	8	29
18	11	5	153 Sp0	41	8	33
18	1	6	549 Sp0	36	8	28
18	2	6	283 Sp0	22	8	14
18	3	6	549 Sp0	29	12	17
18	4	6	283 Sp0	51	8	43
18	5	6	549 Sp0	31	8	23
18	6	6	283 Sp0	37	8	29
18	7	6	351 Sp0	41	8	33
18	8	6	empty	27	8	19
18	9	6	351 Sp0	42	8	34
18	10	6	empty	37	8	29
18	11	6	351 Sp0	32	8	24
18	1	7	92 Sp8	29	12	17
18	2	7	374 Sp22	40	12	28
18	3	7	92 Sp8	72	12	60
18	4	7	374 Sp22	32	12	20
18	5	7	92 Sp8	40	12	28
18	6	7	374 Sp22	49	12	37
18	7	7	130 Sp8	19374	12	19362
18	8	7	0	33	12	21
18	9	7	130 Sp8	7480	8	7472
18	10	7	0	41	12	29
18	11	7	130 Sp8	7818	8	7810
18	1	8	549 Sp0	31	12	19
18	2	8	283 Sp0	33	12	21
18	3	8	549 Sp0	68	12	56
18	4	8	283 Sp0	53	12	41
18	5	8	549 Sp0	28	12	16
18	6	8	283 Sp0	50	12	38
18	7	8	351 Sp0	39	12	27
18	8	8	empty	35	12	23
18	9	8	351 Sp0	38	12	26
18	10	8	empty	46	12	34
18	11	8	351 Sp0	31	12	19
18	1	9	92 Sp8	30	12	18
18	2	9	374 Sp22	28	12	16
18	3	9	92 Sp8	95	12	83
18	4	9	374 Sp22	63	12	51
18	5	9	92 Sp8	74	12	62
18	6	9	374 Sp22	32	12	20
18	7	9	130 Sp8	7982	12	7970
18	8	9	empty	27	12	15
18	9	9	130 Sp8	15611	12	15599
18	10	9	empty	26	12	14
18	11	9	130 Sp8	8262	12	8250
18	1	10	Grid Marker	27	8	19
18	2	10	Grid Marker	30	8	22
18	3	10	empty	431	8	423
18	4	10	empty	28	8	20
18	5	10	empty	36	8	28
18	6	10	empty	29	8	21
18	7	10	empty	38	8	30
18	8	10	empty	33	8	25
18	9	10	empty	30	8	22
18	10	10	empty	33	8	25
18	11	10	empty	22	8	14
19	1	1	empty	25	8	17
19	2	1	empty	18	8	10
19	3	1	empty	26	8	18
19	4	1	empty	24	8	16
19	5	1	empty	26	8	18
19	6	1	empty	31	8	23
19	7	1	empty	21	8	13
19	8	1	empty	23	8	15
19	9	1	Grid Marker	70	8	62
19	10	1	Grid Marker	29	8	21
19	11	1	Grid Marker	42	8	34
19	1	2	537 Sp14	41	8	33
19	2	2	333 Sp14	32	8	24
19	3	2	537 Sp14	31	8	23
19	4	2	333 Sp14	24	8	16
19	5	2	537 Sp14	32	8	24
19	6	2	333 Sp14	28	8	20
19	7	2	514 Sp24	31	8	23
19	8	2	empty	32	8	24
[truncated: 3,281 more rows]

## Sheet: Process-1
Block	Column	Row	ID	F635 Mean	B635 Median	F635 Mean - B635		Block	Column	Row	ID	F635 Mean	B635 Median	F635 Mean - B635		ID	Average	STDEV	%CV		ID	Average	STDEV	%CV
1	1	1	empty	24	8	16		24	4	5	0	468	8	460							10 Sp8	12461.2	2675.49	21.4705
1	2	1	empty	30	8	22		10	8	7	0	336	8	328							100 Sp16	23.5	6.40312	27.2473
1	3	1	empty	35	8	27		45	4	4	0	268	12	256							100 Sp8	184.75	121.195	65.5995
1	4	1	empty	77	8	69		6	6	5	0	209	12	197							101 Sp8	19.25	2.21736	11.5187
1	5	1	empty	53	8	45		31	7	4	0	194	12	182							102 Sp8	23.75	2.98608	12.573
1	6	1	empty	34	12	22		11	4	2	0	179	8	171							103 Sp0	19	1.82574	9.60917
1	7	1	empty	29	8	21		45	6	2	0	169	12	157							104 Sp8	28.25	11.8708	42.0206
1	8	1	empty	20	8	12		45	2	2	0	162	12	150							105 Sp0	30.25	7.36546	24.3486
1	9	1	Grid Marker	39	8	31		22	10	7	0	133	8	125							105 Sp10	40.5	7	17.284
1	10	1	Grid Marker	30	8	22		45	5	2	0	126	12	114							106 Sp8	31.75	4.272	13.4551
1	11	1	Grid Marker	29	8	21		4	6	9	0	111	8	103							107 Sp8	21.5	1.73205	8.05605
1	1	2	533 Sp0	26	8	18		36	6	6	0	112	12	100							108 Sp0	30.25	6.94622	22.9627
1	2	2	329 Sp10	40	8	32		22	10	5	0	99	8	91							108 Sp8	24.5	1.73205	7.0696
1	3	2	533 Sp0	44	8	36		45	4	2	0	103	12	91							109 Sp0	26.75	1.25831	4.70395
1	4	2	329 Sp10	40	8	32		9	10	5	0	94	8	86							10Sp15	33.5	13.3292	39.7886
1	5	2	533 Sp0	42	12	30		45	2	4	0	94	8	86							11 Sp8	26	3.55903	13.6886
1	6	2	329 Sp10	40	12	28		36	2	6	0	95	12	83							11 Sp9	22.5	3.31662	14.7406
1	7	2	510 Sp0	37	8	29		45	1	2	0	92	12	80							110 Sp8	45.5	24.96	54.8571
1	8	2	empty	48	8	40		45	1	4	0	78	8	70							111 Sp8	29.25	4.92443	16.8357
1	9	2	510 Sp0	53	8	45		45	6	4	0	78	8	70							112 Sp8	28.25	3.59398	12.722
1	10	2	empty	23	8	15		22	10	3	0	76	8	68							113 Sp0	27.75	8.53913	30.7716
1	11	2	510 Sp0	30	8	22		9	8	7	0	71	8	63							114 Sp0	39	6.32456	16.2168
1	1	3	115 Sp8	25	8	17		45	3	2	0	68	8	60							115 Sp0	22.75	2.5	10.989
1	2	3	576 Sp12	101	12	89		45	3	4	0	67	8	59							115 Sp8	26	4.69042	18.0401
1	3	3	115 Sp8	39	12	27		1	10	7	0	65	8	57							116 Sp8	28	5.09902	18.2108
1	4	3	576 Sp12	27	8	19		27	8	7	0	64	8	56							119 Sp14	49.5	3.69685	7.46837
1	5	3	115 Sp8	40	8	32		45	5	4	0	64	8	56							119 Sp8	22.25	5.058	22.7326
1	6	3	576 Sp12	32	12	20		6	2	5	0	63	8	55							12 Sp8	29.5	5.74456	19.4731
1	7	3	158 Sp8	32	8	24		27	8	5	0	62	8	54							120 Sp8	3416.75	2537.87	74.2772
1	8	3	0	31	8	23		21	10	3	0	60	8	52							121 Sp14	2341.5	1160.9	49.5795
1	9	3	158 Sp8	35	8	27		4	4	2	0	58	8	50							121 Sp8	2782	1203.04	43.2438
1	10	3	0	32	8	24		4	2	2	0	57	8	49							122 Sp8	25.5	3.69685	14.4974
1	11	3	158 Sp8	33	8	25		11	2	2	0	61	12	49							123 Sp10	44.25	15.6924	35.4629
1	1	4	533 Sp0	23	8	15		17	8	3	0	57	8	49							126 Sp14	7330.25	2346.76	32.0147
1	2	4	329 Sp10	31	12	19		23	10	7	0	57	8	49							126 Sp16	6714.75	3081.26	45.8879
1	3	4	533 Sp0	63	12	51		9	8	3	0	55	8	47							126 Sp8	6343.25	3715.29	58.5708
1	4	4	329 Sp10	31	8	23		10	6	3	0	55	8	47							127 Sp8	20585.8	2254.16	10.9501
1	5	4	533 Sp0	32	8	24		10	6	5	0	55	8	47							128 Sp0	5248	2048.67	39.0371
1	6	4	329 Sp10	57	12	45		20	5	8	0	59	12	47							129 Sp0	24.75	2.21736	8.95901
1	7	4	510 Sp0	20	8	12		31	4	2	0	55	8	47							13 Sp11	20.75	4.57347	22.0408
1	8	4	empty	23	8	15		9	7	2	0	58	12	46							13 Sp8	24	5.09902	21.2459
1	9	4	510 Sp0	28	8	20		22	8	3	0	54	8	46							130 Sp8	9907.25	3798.85	38.3442
1	10	4	empty	44	8	36		36	4	3	0	54	8	46							131 Sp8	751	371.398	49.4538
1	11	4	510 Sp0	31	8	23		3	8	3	0	53	8	45							132 Sp0	208.75	76.9562	36.8652
1	1	5	115 Sp8	29	8	21		19	10	7	0	57	12	45							133 Sp10	53.5	22.4277	41.9209
1	2	5	576 Sp12	35	8	27		21	10	5	0	57	12	45							134 Sp0	30.5	10.6301	34.8529
1	3	5	115 Sp8	41	8	33		20	10	3	0	52	8	44							134 Sp8	27.25	3.30404	12.1249
1	4	5	576 Sp12	38	8	30		4	6	6	0	51	8	43							136 Sp0	28.75	8.65544	30.1059
1	5	5	115 Sp8	32	8	24		15	8	5	0	51	8	43							136 Sp8	31.75	9.53502	30.0316
1	6	5	576 Sp12	32	8	24		36	2	3	0	51	8	43							137 Sp0	24.75	5.43906	21.976
1	7	5	158 Sp8	18	8	10		10	8	3	0	50	8	42							138 Sp0	26.5	3.69685	13.9504
1	8	5	0	27	8	19		12	4	6	0	50	8	42							14 Sp8	22.25	2.5	11.236
1	9	5	158 Sp8	39	8	31		20	5	2	0	50	8	42							140 Sp0	19.25	0.957427	4.97365
1	10	5	0	38	8	30		20	8	3	0	50	8	42							140 Sp8	22.5	2.64575	11.7589
1	11	5	158 Sp8	27	8	19		20	5	3	0	49	8	41							141 Sp8	1844.75	1083.44	58.7308
1	1	6	556 Sp0	31	8	23		26	4	9	0	53	12	41							142 Sp8	236.25	209.635	88.7345
1	2	6	298 Sp0	31	12	19		2	8	3	0	48	8	40							144 Sp14	21.75	4.92443	22.6411
1	3	6	556 Sp0	35	12	23		4	6	4	0	48	8	40							144 Sp8	27.75	12.3929	44.659
1	4	6	298 Sp0	31	8	23		12	6	8	0	48	8	40							145 Sp0	24.75	4.03113	16.2874
1	5	6	556 Sp0	33	12	21		27	2	5	0	48	8	40							146 Sp0	22.75	2.21736	9.74662
1	6	6	298 Sp0	31	12	19		39	11	6	0	48	8	40							147 Sp0	29	12.0277	41.475
1	7	6	358 Sp0	29	8	21		6	10	3	0	47	8	39							148 Sp0	18.75	4.11299	21.9359
1	8	6	empty	38	8	30		20	1	5	0	47	8	39							148 Sp8	27.75	3.30404	11.9064
1	9	6	358 Sp0	39	8	31		4	4	4	0	46	8	38							15 Sp8	24.5	2.51661	10.2719
1	10	6	empty	27	8	19		8	8	3	0	46	8	38							152 Sp14	4607.75	968.64	21.022
1	11	6	358 Sp0	34	8	26		9	8	5	0	46	8	38							152 Sp8	8431.5	828.333	9.82426
1	1	7	97 Sp0	24	8	16		10	4	5	0	46	8	38							153 Sp0	28.5	4.12311	14.467
1	2	7	383 Sp14	30	12	18		14	2	3	0	46	8	38							153 Sp8	24.75	2.21736	8.95901
1	3	7	97 Sp0	102	12	90		15	8	7	0	46	8	38							153Sp23	51.75	6.18466	11.951
1	4	7	383 Sp14	24	8	16		46	4	2	0	46	8	38							154 Sp0	25.25	3.30404	13.0853
1	5	7	97 Sp0	19	8	11		2	10	3	0	45	8	37							154 Sp8	23.25	1.70783	7.34548
1	6	7	383 Sp14	32	8	24		2	10	5	0	45	8	37							155 Sp8	25.25	3.77492	14.9502
1	7	7	136 Sp8	38	8	30		4	6	2	0	45	8	37							156 Sp8	28.75	6.39661	22.2491
1	8	7	0	35	8	27		2	4	5	0	44	8	36							158 Sp8	23.75	3.40343	14.3302
1	9	7	136 Sp8	133	8	125		4	4	6	0	44	8	36							159 Sp14	22	4.24264	19.2847
1	10	7	0	65	8	57		9	10	3	0	44	8	36							159 Sp8	23.5	4.04145	17.1977
1	11	7	136 Sp8	27	8	19		10	4	3	0	44	8	36							16 Sp8	23	5.2915	23.0065
1	1	8	556 Sp0	25	8	17		13	2	3	0	44	8	36							161 Sp8	19.5	1.29099	6.62048
1	2	8	298 Sp0	30	8	22		17	11	6	0	48	12	36							162 Sp14	24.75	1.5	6.06061
1	3	8	556 Sp0	31	12	19		18	8	3	0	44	8	36							162 Sp8	24	5.83095	24.2956
1	4	8	298 Sp0	37	12	25		27	6	5	0	44	8	36							163 Sp8	19.5	2.51661	12.9057
1	5	8	556 Sp0	40	12	28		31	6	4	0	48	12	36							164 Sp0	25.5	2.08167	8.1634
1	6	8	298 Sp0	32	8	24		2	8	7	0	47	12	35							164 Sp8	20.5	3.41565	16.6617
1	7	8	358 Sp0	42	8	34		6	4	3	0	43	8	35							165 Sp0	37.5	11.4746	30.599
1	8	8	empty	33	8	25		6	6	3	0	43	8	35							166 Sp0	22.25	4.5	20.2247
1	9	8	358 Sp0	42	8	34		10	10	3	0	43	8	35							167 SP MDLys	34.5	8.58293	24.8781
1	10	8	empty	29	8	21		10	10	7	0	43	8	35							168 Sp8	17.75	1.5	8.4507
1	11	8	358 Sp0	42	8	34		12	8	7	0	43	8	35							169 Sp8	25.75	3.86221	14.9989
1	1	9	97 Sp0	18	8	10		20	1	4	0	43	8	35							17 Sp8	29.25	6.13052	20.9591
1	2	9	383 Sp14	29	8	21		28	8	3	0	43	8	35							170 Sp8	21.5	1.73205	8.05605
1	3	9	97 Sp0	33	12	21		31	2	2	0	43	8	35							171 Sp8	31	6.87992	22.1933
1	4	9	383 Sp14	30	12	18		5	10	3	0	42	8	34							173 Sp8	28.75	3.40343	11.838
1	5	9	97 Sp0	29	8	21		12	10	3	0	42	8	34							176 Sp14	31	5.35413	17.2714
1	6	9	383 Sp14	31	8	23		12	10	7	0	42	8	34							176 Sp8	22.75	3.20156	14.0728
1	7	9	136 Sp8	28	8	20		16	10	7	0	46	12	34							177 Sp8	21.5	1.73205	8.05605
1	8	9	empty	34	8	26		20	4	3	0	42	8	34							178 Sp8	28.5	2.08167	7.30409
1	9	9	136 Sp8	51	8	43		36	2	8	0	46	12	34							179 Sp8	24.75	6.70199	27.0787
1	10	9	empty	32	8	24		2	8	5	0	41	8	33							18 Sp8	43	12.1929	28.3556
1	11	9	136 Sp8	42	8	34		3	8	7	0	41	8	33							180 Sp8	24.5	4.50925	18.4051
1	1	10	Grid Marker	42	8	34		5	10	7	0	45	12	33							181 Sp8	27	2.44949	9.07218
1	2	10	Grid Marker	32	8	24		5	3	8	0	41	8	33							182 Sp8	24.75	2.62996	10.6261
1	3	10	empty	43	8	35		7	10	3	0	41	8	33							183 Sp8	20	3.3665	16.8325
1	4	10	empty	30	8	22		10	8	5	0	41	8	33							184 Sp8	30	1.63299	5.44331
1	5	10	empty	29	8	21		13	8	5	0	41	8	33							185 Sp8	27	1.1547	4.27667
1	6	10	empty	35	8	27		14	6	3	0	41	8	33							186 Sp8	21.5	2.38048	11.072
1	7	10	empty	28	8	20		20	5	4	0	41	8	33							187 Sp8	34.25	3.86221	11.2765
1	8	10	empty	30	8	22		36	6	3	0	41	8	33							188 Sp0	24.75	2.06155	8.32951
1	9	10	empty	132	8	124		44	6	3	0	45	12	33							189 Sp0	24	2.82843	11.7851
1	10	10	empty	30	8	22		3	10	5	0	40	8	32							19 Sp0	22	0.816497	3.71135
1	11	10	empty	27	8	19		4	11	8	0	40	8	32							19 Sp8	27.5	7.85281	28.5557
2	1	1	empty	25	8	17		11	8	7	0	40	8	32							190 Sp9	25	2.58199	10.328
2	2	1	empty	37	8	29		15	10	3	0	40	8	32							191 Sp9	23.75	2.06155	8.68022
2	3	1	empty	27	8	19		15	5	5	0	40	8	32							192 Sp9	20	1.41421	7.07107
2	4	1	empty	27	8	19		17	10	5	0	40	8	32							199 Sp9	27.75	5.25198	18.9261
2	5	1	empty	40	8	32		17	9	6	0	40	8	32							20 Sp8	28	0.816497	2.91606
2	6	1	empty	28	8	20		20	5	5	0	40	8	32							200 Sp9	31.5	6.85565	21.764
2	7	1	empty	37	8	29		22	8	5	0	40	8	32							203 Sp12	23.25	5.85235	25.1714
2	8	1	empty	35	8	27		23	10	3	0	40	8	32							205 Sp12	27.25	1.70783	6.26725
2	9	1	Grid Marker	111	12	99		28	6	8	0	44	12	32							208 Sp0	27.25	7.76209	28.4847
2	10	1	Grid Marker	103	8	95		39	9	6	0	40	8	32							21 Sp14	33.75	3.59398	10.6488
2	11	1	Grid Marker	36	8	28		44	4	5	0	40	8	32							21 Sp8	22.5	7.23418	32.1519
2	1	2	534 Sp8	32	8	24		46	6	2	0	40	8	32							210 Sp0	30.25	8.05709	26.635
2	2	2	330 Sp10	27	8	19		46	4	4	0	40	8	32							211 Sp8	28.5	8.1035	28.4333
2	3	2	534 Sp8	37	8	29		4	4	7	0	39	8	31							212 Sp0	23.75	4.11299	17.3178
2	4	2	330 Sp10	48	8	40		12	10	5	0	39	8	31							213 Sp8	30.5	3.87298	12.6983
2	5	2	534 Sp8	34	8	26		16	10	3	0	39	8	31							216 Sp0	24.25	3.30404	13.6249
2	6	2	330 Sp10	42	8	34		19	10	5	0	39	8	31							22 Sp8	27.25	1.5	5.50459
2	7	2	511 Sp14	29	8	21		20	6	5	0	43	12	31							220 Sp14	25.75	2.75379	10.6943
2	8	2	empty	35	12	23		23	10	5	0	39	8	31							220 Sp8	23	2.70801	11.774
2	9	2	511 Sp14	65	12	53		24	8	5	0	39	8	31							221 Sp0	27.75	5.25198	18.9261
2	10	2	empty	37	8	29		31	6	2	0	39	8	31							223 Sp0	23.5	7.04746	29.9892
2	11	2	511 Sp14	31	8	23		1	10	5	0	38	8	30							224 Sp0	24.75	1.5	6.06061
2	1	3	116 Sp8	36	8	28		4	2	7	0	38	8	30							225 Sp0	24.75	4.57347	18.4787
2	2	3	0	33	8	25		11	2	4	0	38	8	30							227 Sp8	23	3.55903	15.474
2	3	3	116 Sp8	20	8	12		11	6	4	0	38	8	30							23 Sp0	18.5	1.73205	9.36244
2	4	3	0	29	8	21		20	4	5	0	38	8	30							230 Sp0	25.75	4.272	16.5903
2	5	3	116 Sp8	34	8	26		20	7	9	0	42	12	30							230 Sp8	33.75	4.64579	13.7653
2	6	3	0	26	8	18		22	8	7	0	38	8	30							231 Sp0	28	3.4641	12.3718
2	7	3	159 Sp8	25	8	17		27	4	3	0	38	8	30							232 Sp0	26.5	2.38048	8.98293
2	8	3	0	48	8	40		4	8	3	0	37	8	29							233 Sp8	22.25	2.62996	11.82
2	9	3	159 Sp8	36	12	24		4	2	4	0	37	8	29							234 Sp8	27.5	4.79583	17.4394
2	10	3	0	45	8	37		5	2	5	0	37	8	29							235 Sp0	25.25	2.21736	8.78161
2	11	3	159 Sp8	37	8	29		9	11	2	0	37	8	29							236 Sp8	24.5	3.69685	15.0892
2	1	4	534 Sp8	40	8	32		17	11	8	0	41	12	29							237 Sp8	26	6.53197	25.123
2	2	4	330 Sp10	35	8	27		18	10	5	0	37	8	29							238 Sp0	26.5	1.91485	7.22586
2	3	4	534 Sp8	40	8	32		18	10	7	0	41	12	29							24 Sp0	18.25	2.06155	11.2962
2	4	4	330 Sp10	42	8	34		20	3	2	0	37	8	29							240 Sp8	21.25	2.06155	9.70143
2	5	4	534 Sp8	27	8	19		20	7	4	0	37	8	29							243 Sp8	24.25	1.25831	5.18889
2	6	4	330 Sp10	27	8	19		23	8	7	0	37	8	29							244 Sp14	31.5	5.44671	17.2911
2	7	4	511 Sp14	42	8	34		27	8	3	0	37	8	29							244 Sp8	26.25	4.78714	18.2367
2	8	4	empty	30	8	22		31	9	4	0	41	12	29							245 Sp8	21.75	5.85235	26.9074
2	9	4	511 Sp14	70	8	62		39	7	6	0	37	8	29							246 Sp0	30.5	2.64575	8.67459
2	10	4	empty	37	8	29		4	9	6	0	36	8	28							247 Sp0	17.25	2.06155	11.951
2	11	4	511 Sp14	41	8	33		5	10	5	0	36	8	28							248 Sp0	29.5	9.60902	32.573
2	1	5	116 Sp8	43	8	35		6	8	3	0	36	8	28							249 Sp0	20.75	4.34933	20.9606
2	2	5	0	28	8	20		6	8	7	0	36	8	28							25 Sp0	40.5	11.0905	27.384
2	3	5	116 Sp8	76	8	68		10	2	5	0	36	8	28							250 Sp8	21.75	4.64579	21.3599
2	4	5	0	44	8	36		11	8	3	0	36	8	28							251 Sp8	23.25	3.86221	16.6117
2	5	5	116 Sp8	31	8	23		15	8	3	0	36	8	28							252 Sp0	24.5	6.95222	28.3764
2	6	5	0	33	8	25		16	10	5	0	36	8	28							253 Sp0	22.75	4.92443	21.6458
2	7	5	159 Sp8	29	8	21		17	7	6	0	40	12	28							253 Sp8	19.75	1.70783	8.64722
2	8	5	0	41	8	33		18	8	5	0	36	8	28							254 Sp8	18.75	2.21736	11.8259
2	9	5	159 Sp8	45	8	37		19	2	5	0	36	8	28							255 Sp8	27.75	8.18026	29.4784
2	10	5	0	45	8	37		20	6	3	0	36	8	28							257 Sp0	29.25	1.25831	4.3019
2	11	5	159 Sp8	28	8	20		20	11	7	0	40	12	28							258 Sp0	22.5	4.12311	18.3249
2	1	6	557 Sp14	31	8	23		21	10	7	0	36	8	28							258 Sp8	23.5	10.3763	44.1543
2	2	6	299 Sp0	32	8	24		24	4	3	0	36	8	28							259 Sp0	22	4.08248	18.5567
2	3	6	557 Sp14	146	8	138		24	6	3	0	36	8	28							26 Sp8	25.75	2.21736	8.61109
2	4	6	299 Sp0	44	8	36		24	6	5	0	36	8	28							260 Sp0	28.25	3.40343	12.0475
2	5	6	557 Sp14	44	8	36		27	10	7	0	40	12	28							261 Sp0	21	6.733	32.0619
2	6	6	299 Sp0	39	8	31		29	9	7	0	40	12	28							261 Sp8	22.75	4.57347	20.1032
2	7	6	359 Sp14	31	8	23		1	8	7	0	35	8	27							263 Sp8	18.75	1.70783	9.1084
2	8	6	empty	62	12	50		3	8	5	0	35	8	27							264 Sp0	21.5	2.38048	11.072
2	9	6	359 Sp14	54	12	42		7	10	5	0	39	12	27							267 Sp8	38.25	5.67891	14.8468
2	10	6	empty	40	12	28		9	11	4	0	35	8	27							268 Sp8	20.75	3.86221	18.6131
2	11	6	359 Sp14	50	8	42		12	2	8	0	35	8	27							269 Sp0	22	3.26599	14.8454
2	1	7	98 Sp8	41	8	33		13	8	3	0	35	8	27							27 Sp0	26.75	7.41058	27.7031
2	2	7	384 Sp20	42	8	34		14	4	3	0	35	8	27							27 Sp8	22.25	4.34933	19.5475
2	3	7	98 Sp8	37	12	25		14	10	3	0	35	8	27							270 Sp0	30.25	8.95824	29.614
2	4	7	384 Sp20	46	8	38		20	5	9	0	39	12	27							271 Sp0	20	6.0553	30.2765
2	5	7	98 Sp8	71	8	63		36	2	7	0	35	8	27							271 Sp8	28	8.83176	31.542
2	6	7	384 Sp20	43	8	35		4	10	3	0	34	8	26							272 Sp8	27.75	3.77492	13.6033
2	7	7	137 Sp0	30	12	18		4	6	8	0	34	8	26							273 Sp8	22.5	6.02771	26.7898
2	8	7	0	47	12	35		6	2	3	0	34	8	26							274 Sp0	25	2.44949	9.79796
2	9	7	137 Sp0	33	8	25		13	4	5	0	34	8	26							275 Sp0	26.25	3.0957	11.7931
2	10	7	0	32	8	24		14	8	3	0	34	8	26							277 Sp8	23	4.24264	18.4463
2	11	7	137 Sp0	43	8	35		16	5	8	0	34	8	26							278 Sp8	21.75	4.19325	19.2793
2	1	8	557 Sp14	32	8	24		17	10	7	0	38	12	26							280 Sp0	22.5	2.38048	10.5799
2	2	8	299 Sp0	45	8	37		17	7	8	0	38	12	26							281 Sp0	29.5	3.87298	13.1288
2	3	8	557 Sp14	43	12	31		19	6	3	0	34	8	26							282 Sp0	38.25	6.65207	17.391
2	4	8	299 Sp0	34	12	22		20	9	3	0	34	8	26							283 Sp0	32.25	9.06918	28.1215
2	5	8	557 Sp14	33	8	25		20	7	5	0	34	8	26							284 Sp0	29.75	2.87228	9.65473
2	6	8	299 Sp0	41	8	33		23	8	5	0	34	8	26							285 Sp0	24	0.816497	3.40207
2	7	8	359 Sp14	46	8	38		27	2	3	0	34	8	26							286 Sp0	29.75	7.80491	26.235
2	8	8	empty	36	8	28		27	6	3	0	34	8	26							287 Sp8	39	6.37704	16.3514
2	9	8	359 Sp14	61	8	53		31	4	4	0	38	12	26							29 Sp8	27.5	3.69685	13.4431
2	10	8	empty	47	12	35		36	2	4	0	34	8	26							295 Sp14	1314.5	416.961	31.7201
2	11	8	359 Sp14	50	8	42		36	6	7	0	38	12	26							297 Sp0	22.75	3.0957	13.6075
2	1	9	98 Sp8	39	8	31		39	7	8	0	34	8	26							298 Sp0	22	2.16025	9.8193
2	2	9	384 Sp20	37	12	25		44	2	3	0	38	12	26							299 Sp0	31	5.09902	16.4485
2	3	9	98 Sp8	97	12	85		46	6	4	0	34	8	26							30 Sp8	21	3.65148	17.388
2	4	9	384 Sp20	96	12	84		2	2	3	0	33	8	25							300 Sp0	22.75	2.62996	11.5602
2	5	9	98 Sp8	74	12	62		2	6	5	0	33	8	25							301 Sp0	27	2.16025	8.00091
2	6	9	384 Sp20	41	8	33		3	10	7	0	33	8	25							302 Sp0	27.75	7.41058	26.7048
2	7	9	137 Sp0	40	8	32		6	4	5	0	33	8	25							303 Sp0	23.75	3.5	14.7368
2	8	9	empty	35	8	27		6	10	5	0	37	12	25							305 Sp0	25.75	0.957427	3.71816
2	9	9	137 Sp0	27	8	19		8	8	7	0	33	8	25							306 Sp0	24	5.83095	24.2956
2	10	9	empty	37	12	25		10	10	5	0	33	8	25							307 Sp10	22.5	7.59386	33.7505
2	11	9	137 Sp0	35	12	23		11	8	5	0	33	8	25							31 Sp0	26.5	3.41565	12.8892
2	1	10	Grid Marker	45	8	37		12	6	6	0	33	8	25							31 Sp8	19.75	1.25831	6.37117
2	2	10	Grid Marker	30	8	22		12	4	8	0	33	8	25							312 Sp8	699.5	339.809	48.5789
2	3	10	empty	39	8	31		14	8	5	0	33	8	25							313 Sp12	27	16.7133	61.901
2	4	10	empty	51	8	43		14	8	7	0	33	8	25							314 Sp0	29.5	3.69685	12.5317
2	5	10	empty	25	8	17		16	2	4	0	33	8	25							315 Sp0	22.25	1.70783	7.67562
2	6	10	empty	24	8	16		16	4	4	0	33	8	25							316 Sp0	31.75	4.71699	14.8567
2	7	10	empty	41	8	33		20	3	3	0	33	8	25							317 Sp0	741.5	127.15	17.1476
2	8	10	empty	29	8	21		21	8	7	0	37	12	25							32 Sp0	25.75	4.99166	19.3851
2	9	10	empty	44	8	36		24	2	3	0	33	8	25							32 Sp8	25.5	1.29099	5.06272
2	10	10	empty	42	8	34		26	2	9	0	37	12	25							320 Sp8	16594.5	4974.74	29.9782
2	11	10	empty	27	12	15		46	2	4	0	33	8	25							321 Sp8	29.25	4.85627	16.6026
3	1	1	empty	21	8	13		1	10	3	0	32	8	24							322 Sp12	22.75	4.57347	20.1032
3	2	1	empty	24	8	16		2	10	7	0	32	8	24							324 Sp10	31	11.9164	38.4399
3	3	1	empty	33	8	25		4	2	6	0	32	8	24							325 Sp10	28.25	2.98608	10.5702
3	4	1	empty	33	8	25		6	8	5	0	36	12	24							325 Sp12	23.5	2.64575	11.2585
3	5	1	empty	27	8	19		7	8	5	0	36	12	24							327 Sp10	24	1.1547	4.81125
3	6	1	empty	28	8	20		15	10	7	0	36	12	24							329 Sp10	28.75	4.272	14.8591
3	7	1	empty	33	8	25		16	2	2	0	32	8	24							33 Sp0	20.75	3.86221	18.6131
3	8	1	empty	28	8	20		16	8	5	0	32	8	24							33 Sp8	19.25	2.75379	14.3054
3	9	1	Grid Marker	47	8	39		19	8	5	0	32	8	24							330 Sp10	28.5	7.14143	25.0576
3	10	1	Grid Marker	31	8	23		20	3	4	0	32	8	24							331 Sp9	22.5	1.91485	8.51046
3	11	1	Grid Marker	37	8	29		20	3	6	0	32	8	24							332 Sp9	30	7.52773	25.0924
3	1	2	544 Sp8	32	8	24		20	9	7	0	36	12	24							333 Sp14	21.75	1.70783	7.85207
3	2	2	345 Sp12	33	8	25		26	6	7	0	36	12	24							336 Sp12	19	2.16025	11.3697
3	3	2	544 Sp8	31	8	23		44	2	5	0	32	8	24							337 Sp12	25.75	14.66	56.9322
3	4	2	345 Sp12	37	8	29		1	8	3	0	31	8	23							34 Sp0	21.75	1.5	6.89655
3	5	2	544 Sp8	58	8	50		4	2	9	0	31	8	23							34 Sp8	26	4.08248	15.7019
3	6	2	345 Sp12	33	8	25		5	6	3	0	31	8	23							341 Sp8	22.5	4.79583	21.3148
3	7	2	521 Sp14	50	8	42		5	8	5	0	35	12	23							342 Sp8	29	3.4641	11.9452
3	8	2	empty	113	8	105		5	1	8	0	31	8	23							343 Sp19	7982	2262.96	28.3508
3	9	2	521 Sp14	38	8	30		7	8	3	0	31	8	23							345 Sp12	27.75	1.89297	6.82151
3	10	2	empty	29	8	21		8	8	5	0	35	12	23							346 Sp12	22.5	4.50925	20.0411
3	11	2	521 Sp14	38	8	30		9	9	2	0	35	12	23							347 Sp20	32	5.59762	17.4926
3	1	3	126 Sp14	9923	8	9915		12	8	5	0	31	8	23							35 Sp8	20.75	4.85627	23.4037
3	2	3	586 Sp0	44	8	36		16	4	2	0	31	8	23							351 Sp0	27.5	3.87298	14.0836
3	3	3	126 Sp14	8063	8	8055		16	8	3	0	31	8	23							352 Sp0	23	6.32456	27.4981
3	4	3	586 Sp0	26	8	18		16	3	6	0	35	12	23							353 Sp0	22	2.82843	12.8565
3	5	3	126 Sp14	4298	8	4290		16	5	6	0	35	12	23							354 Sp0	24.75	1.70783	6.9003
3	6	3	586 Sp0	32	8	24		17	10	3	0	31	8	23							355 Sp0	1011.25	329.304	32.564
3	7	3	167 SP MDLys	32	8	24		19	2	3	0	31	8	23							356 Sp0	14464.2	4036.11	27.904
3	8	3	0	53	8	45		19	4	5	0	31	8	23							357 Sp0	36.75	13.351	36.3293
3	9	3	167 SP MDLys	49	8	41		20	1	2	0	31	8	23							358 Sp0	31.25	3.77492	12.0797
3	10	3	0	26	8	18		20	2	5	0	31	8	23							359 Sp14	41	2	4.87805
3	11	3	167 SP MDLys	25	8	17		20	8	5	0	31	8	23							360 Sp0	24	4.96655	20.694
3	1	4	544 Sp8	31	8	23		24	8	3	0	31	8	23							361 Sp0	23	6.8313	29.7013
3	2	4	345 Sp12	36	8	28		24	8	7	0	31	8	23							362 Sp0	30.25	5.12348	16.9371
3	3	4	544 Sp8	39	8	31		27	10	3	0	31	8	23							363 Sp0	19	0.816497	4.29735
3	4	4	345 Sp12	37	8	29		31	7	2	0	31	8	23							364 Sp0	27.5	6.245	22.7091
3	5	4	544 Sp8	27	8	19		31	9	2	0	35	12	23							365 Sp0	19.75	2.98608	15.1194
3	6	4	345 Sp12	68	8	60		31	11	2	0	31	8	23							366 Sp14	28.5	3.87298	13.5894
3	7	4	521 Sp14	33	8	25		36	6	5	0	35	12	23							367 Sp12	21.75	2.75379	12.6611
3	8	4	empty	42	8	34		36	11	6	0	35	12	23							368 Sp12	28.25	8.26136	29.2437
3	9	4	521 Sp14	43	8	35		36	4	9	0	31	8	23							369 Sp12	21.5	1.91485	8.9063
3	10	4	empty	38	8	30		36	6	9	0	31	8	23							37 Sp0	23.5	3.69685	15.7313
3	11	4	521 Sp14	30	8	22		39	11	8	0	31	8	23							370 Sp12	24.75	2.62996	10.6261
3	1	5	126 Sp14	7069	8	7061		44	4	3	0	35	12	23							371 Sp12	29.5	6.02771	20.4329
3	2	5	586 Sp0	42	8	34		46	2	2	0	31	8	23							372 Sp12	51.75	7.54431	14.5784
3	3	5	126 Sp14	10991	8	10983		4	2	8	0	30	8	22							373 Sp12	45.5	3.69685	8.12494
3	4	5	586 Sp0	28	8	20		5	1	6	0	34	12	22							374 Sp22	26.25	8.09835	30.8509
3	5	5	126 Sp14	3620	8	3612		11	10	5	0	30	8	22							375 Sp22	21.25	5.96518	28.0714
3	6	5	586 Sp0	26	8	18		11	10	7	0	30	8	22							376 Sp22	405	144.301	35.6298
3	7	5	167 SP MDLys	39	8	31		13	10	5	0	30	8	22							379 Sp0	81	28.4371	35.1075
3	8	5	0	35	8	27		14	2	5	0	30	8	22							38 Sp8	21	1.82574	8.69401
3	9	5	167 SP MDLys	51	8	43		14	6	5	0	30	8	22							380 Sp0	98.75	21.2662	21.5354
3	10	5	0	40	8	32		16	1	8	0	30	8	22							381 Sp0	33	2.70801	8.2061
3	11	5	167 SP MDLys	50	8	42		17	8	7	0	34	12	22							382 Sp0	27.5	3.78594	13.7671
3	1	6	567 Sp0	70	8	62		19	10	3	0	30	8	22							383 Sp14	20	2.44949	12.2474
3	2	6	314 Sp0	42	8	34		19	8	7	0	30	8	22							384 Sp20	35	2.16025	6.17213
3	3	6	567 Sp0	31	8	23		20	2	3	0	30	8	22							385 Sp20	26.5	2.08167	7.85534
3	4	6	314 Sp0	27	8	19		20	11	4	0	30	8	22							386 Sp20	28.25	2.98608	10.5702
3	5	6	567 Sp0	32	8	24		20	5	6	0	30	8	22							387 Sp20	23	4.08248	17.7499
3	6	6	314 Sp0	41	8	33		26	6	9	0	34	12	22							388 Sp12	21.25	0.5	2.35294
3	7	6	370 Sp12	35	8	27		28	10	5	0	30	8	22							389 Sp22	30.25	2.98608	9.87133
3	8	6	empty	56	8	48		36	4	5	0	34	12	22							39 Sp8	28.25	2.87228	10.1674
3	9	6	370 Sp12	31	8	23		2	4	3	0	29	8	21							390 Sp21	19.25	2.62996	13.6621
3	10	6	empty	46	8	38		4	7	6	0	29	8	21							391 Sp21	25	2.94392	11.7757
3	11	6	370 Sp12	35	8	27		4	11	6	0	29	8	21							392 Sp21	22.75	2.21736	9.74662
3	1	7	105 Sp10	52	8	44		5	3	6	0	33	12	21							393 Sp21	34.5	8.544	24.7652
3	2	7	395 Sp20	166	8	158		7	8	7	0	33	12	21							394 Sp20	31.75	1.70783	5.37898
3	3	7	105 Sp10	38	8	30		8	10	5	0	33	12	21							395 Sp20	36	22.9056	63.6267
3	4	7	395 Sp20	29	8	21		8	10	7	0	29	8	21							396 Sp20	25.75	4.57347	17.7611
3	5	7	105 Sp10	30	8	22		11	6	2	0	33	12	21							397 Sp20	29.5	5.91608	20.0545
3	6	7	395 Sp20	32	8	24		13	2	5	0	29	8	21							398 Sp20	28.25	4.57347	16.1893
3	7	7	147 Sp0	31	8	23		13	6	5	0	29	8	21							399 Sp19	26	4.08248	15.7019
3	8	7	0	41	8	33		15	5	3	0	29	8	21							40 Sp0	27	3.55903	13.1816
3	9	7	147 Sp0	55	8	47		15	1	5	0	29	8	21							40 Sp8	28.25	3.0957	10.9582
3	10	7	0	33	8	25		15	3	5	0	29	8	21							400 Sp14	28.25	3.5	12.3894
3	11	7	147 Sp0	32	8	24		16	3	8	0	29	8	21							401 Sp14	29	4.69042	16.1738
3	1	8	567 Sp0	32	8	24		18	8	7	0	33	12	21							402 Sp14	31.25	2.5	8
3	2	8	314 Sp0	36	8	28		20	11	3	0	29	8	21							403 Sp12	38.75	11.1766	28.8429
3	3	8	567 Sp0	41	8	33		20	5	7	0	33	12	21							404 Sp0	11354.8	996.934	8.77989
3	4	8	314 Sp0	33	8	25		20	10	7	0	33	12	21							405 Sp0	13502.8	1190.54	8.81698
3	5	8	567 Sp0	41	8	33		20	1	8	0	33	12	21							406 Sp21	2139.25	277.34	12.9644
3	6	8	314 Sp0	40	8	32		20	3	9	0	33	12	21							407 Sp21	23.75	2.87228	12.0938
3	7	8	370 Sp12	30	8	22		24	10	5	0	29	8	21							408 Sp21	29.5	1.73205	5.87136
3	8	8	empty	236	12	224		26	2	7	0	33	12	21							409 Sp21	21.5	2.08167	9.68217
3	9	8	370 Sp12	33	12	21		28	4	6	0	29	8	21							41 Sp8	22	9.5219	43.2814
3	10	8	empty	27	8	19		36	4	2	0	29	8	21							410 Sp21	153	32.1144	20.9898
3	11	8	370 Sp12	35	8	27		36	6	2	0	29	8	21							411 Sp21	25.75	2.06155	8.00603
3	1	9	105 Sp10	56	8	48		36	4	4	0	29	8	21							412 Sp21	23.75	2.21736	9.33623
3	2	9	395 Sp20	78	8	70		36	6	4	0	33	12	21							413 Sp0	19.75	2.06155	10.4382
3	3	9	105 Sp10	52	8	44		36	6	8	0	33	12	21							414 Sp0	33	7.78888	23.6027
3	4	9	395 Sp20	37	8	29		39	9	8	0	29	8	21							415 Sp14	24	4.24264	17.6777
3	5	9	105 Sp10	52	8	44		2	2	5	0	28	8	20							417 Sp0	25.25	4.64579	18.3992
3	6	9	395 Sp20	25	8	17		4	7	8	0	28	8	20							418 Sp19	29.25	1.89297	6.47169
3	7	9	147 Sp0	58	8	50		5	2	3	0	28	8	20							419 Sp19	24.25	3.94757	16.2787
3	8	9	empty	34	12	22		9	7	4	0	28	8	20							42 Sp8	25.75	5.85235	22.7276
3	9	9	147 Sp0	30	12	18		16	6	4	0	28	8	20							421 Sp12	31	7.78888	25.1254
3	10	9	empty	29	8	21		16	1	6	0	28	8	20							422 Sp12	23.75	2.87228	12.0938
3	11	9	147 Sp0	30	8	22		16	8	7	0	32	12	20							423 Sp14	23.75	2.21736	9.33623
3	1	10	Grid Marker	58	8	50		19	4	3	0	28	8	20							424 Sp14	27.75	4.57347	16.481
3	2	10	Grid Marker	52	8	44		20	11	5	0	32	12	20							425 Sp14	44.5	9.03696	20.3078
3	3	10	empty	47	8	39		20	3	8	0	32	12	20							426 Sp0	24.5	2.51661	10.2719
3	4	10	empty	29	8	21		28	10	3	0	28	8	20							427 Sp19	26.75	1.70783	6.38439
3	5	10	empty	31	8	23		28	2	8	0	32	12	20							428 Sp24	67.5	30.0056	44.4527
3	6	10	empty	27	8	19		28	4	8	0	32	12	20							429 Sp14	24.75	2.06155	8.32951
3	7	10	empty	35	12	23		31	2	4	0	32	12	20							43 Sp8	21.5	3.87298	18.0139
3	8	10	empty	32	8	24		36	2	2	0	28	8	20							430 Sp0	2285.75	729.555	31.9175
3	9	10	empty	87	8	79		36	4	7	0	28	8	20							431 Sp0	24.5	1.91485	7.81573
3	10	10	empty	41	8	33		1	8	5	0	27	8	19							432 Sp8	1862.5	120.539	6.4719
3	11	10	empty	27	8	19		4	10	7	0	27	8	19							434 Sp21	26.5	1	3.77358
4	1	1	empty	25	8	17		5	5	6	0	31	12	19							435 Sp21	21.25	1.89297	8.90809
4	2	1	empty	22	8	14		5	5	8	0	27	8	19							436 Sp0	41.5	2.08167	5.01606
4	3	1	empty	33	8	25		9	10	7	0	27	8	19							437 Sp0	40.75	5.058	12.4123
4	4	1	empty	27	8	19		10	2	3	0	27	8	19							438 Sp14	25.25	2.36291	9.35805
4	5	1	empty	34	8	26		11	10	3	0	27	8	19							439 Sp14	30.5	7.32575	24.0189
4	6	1	empty	26	8	18		12	8	3	0	27	8	19							44 Sp8	22.25	3.40343	15.2963
4	7	1	empty	32	8	24		13	10	3	0	27	8	19							440 Sp0	24.5	4.20317	17.1558
4	8	1	empty	36	8	28		13	8	7	0	31	12	19							441 Sp14	26.25	3.86221	14.7132
4	9	1	Grid Marker	33	8	25		17	8	5	0	31	12	19							442 Sp14	23.25	0.957427	4.11797
4	10	1	Grid Marker	37	8	29		17	9	8	0	31	12	19							443 Sp14	27.5	6.02771	21.919
4	11	1	Grid Marker	54	8	46		20	9	2	0	27	8	19							444 Sp22	26	0	0
4	1	2	545 Sp8	32	8	24		20	9	5	0	27	8	19							445 Sp22	29.5	9.03696	30.6338
4	2	2	0	57	8	49		20	1	7	0	31	12	19							446 Sp19	26	2.44949	9.42111
4	3	2	545 Sp8	37	8	29		20	8	7	0	31	12	19							447 Sp14	21.25	3.86221	18.1751
4	4	2	0	58	8	50		21	8	3	0	27	8	19							448 Sp14	28.25	2.75379	9.74791
4	5	2	545 Sp8	27	8	19		23	8	3	0	27	8	19							449 Sp14	25.75	2.5	9.70874
4	6	2	0	45	8	37		26	4	7	0	31	12	19							450 Sp14	31.5	4.65475	14.777
4	7	2	522 Sp14	35	8	27		27	10	5	0	27	8	19							451 Sp22	20.5	2.88675	14.0817
4	8	2	empty	30	8	22		28	2	6	0	27	8	19							452 Sp22	22.25	2.06155	9.26541
4	9	2	522 Sp14	73	8	65		28	6	6	0	31	12	19							453 Sp19	2175.5	1212.46	55.7325
4	10	2	empty	356	8	348		29	7	9	0	27	8	19							454 Sp21	25.5	5.44671	21.3597
4	11	2	522 Sp14	27	8	19		29	11	9	0	27	8	19							455 Sp21	27.75	3.94757	14.2255
4	1	3	126 Sp16	14210	8	14202		44	6	5	0	27	8	19							456 Sp21	30	3.65148	12.1716
4	2	3	587 Sp24	45	8	37		2	6	3	0	26	8	18							457 Sp21	18.5	2.38048	12.8674
4	3	3	126 Sp16	4475	8	4467		3	10	3	0	26	8	18							458 Sp21	27	2.94392	10.9034
4	4	3	587 Sp24	45	8	37		4	8	5	0	26	8	18							459 Sp21	26.75	4.03113	15.0696
4	5	3	126 Sp16	6146	8	6138		4	6	7	0	26	8	18							46 Sp8	22	2.70801	12.3091
4	6	3	587 Sp24	48	8	40		4	9	8	0	26	8	18							460 Sp21	26	6.48074	24.9259
4	7	3	168 Sp8	19	8	11		5	8	3	0	26	8	18							461 Sp21	26.5	1.91485	7.22586
4	8	3	0	37	8	29		5	6	5	0	26	8	18							462 Sp21	24.75	3.0957	12.5079
4	9	3	168 Sp8	25	8	17		9	9	4	0	26	8	18							463 Sp21	25.5	3.31662	13.0064
4	10	3	0	34	8	26		12	2	6	0	26	8	18							465 Sp10	24.25	3.40343	14.0348
4	11	3	168 Sp8	42	8	34		13	10	7	0	30	12	18							466 Sp10	22	6.68331	30.3787
4	1	4	545 Sp8	28	8	20		15	1	3	0	26	8	18							467 Sp8	24.25	2.87228	11.8445
4	2	4	0	37	8	29		15	10	5	0	26	8	18							468 Sp8	22	3.65148	16.5977
4	3	4	545 Sp8	34	8	26		16	6	2	0	26	8	18							469 Sp0	29.5	3.31662	11.2428
4	4	4	0	46	8	38		19	8	3	0	26	8	18							47 Sp8	30.75	4.78714	15.5679
4	5	4	545 Sp8	33	8	25		20	3	5	0	26	8	18							470 Sp0	26.25	2.5	9.52381
4	6	4	0	48	8	40		20	10	5	0	30	12	18							471 Sp12	25.25	3.5	13.8614
4	7	4	522 Sp14	26	8	18		29	7	7	0	30	12	18							472 Sp12	29.5	1.29099	4.37625
4	8	4	empty	17	8	9		29	9	9	0	30	12	18							475 Sp14	55.25	13.2256	23.9377
4	9	4	522 Sp14	27	8	19		36	4	6	0	30	12	18							476 Sp0	44	2.70801	6.15457
4	10	4	empty	18	8	10		4	10	5	0	25	8	17							478 Sp14	56.25	12.0104	21.3518
4	11	4	522 Sp14	32	8	24		4	4	9	0	25	8	17							479 Sp14	24.5	7.85281	32.0523
4	1	5	126 Sp16	4451	8	4443		14	4	5	0	25	8	17							48 Sp12	26.25	9.74252	37.1144
4	2	5	587 Sp24	48	8	40		14	10	7	0	25	8	17							48 Sp13	33.75	8.13941	24.1168
4	3	5	126 Sp16	11226	8	11218		19	6	5	0	25	8	17							480 Sp14	28.75	5.90903	20.5532
4	4	5	587 Sp24	44	8	36		20	1	3	0	25	8	17							481 Sp0	41.25	8.99537	21.807
4	5	5	126 Sp16	5044	8	5036		20	3	7	0	29	12	17							482 Sp0	37	7.30297	19.7377
4	6	5	587 Sp24	34	8	26		20	7	7	0	29	12	17							483 Sp22	34.75	11.9548	34.4022
4	7	5	168 Sp8	27	8	19		24	10	3	0	25	8	17							484 Sp22	29	4.24264	14.6298
4	8	5	0	26	8	18		27	4	5	0	25	8	17							485 Sp21	43.25	20.662	47.7733
4	9	5	168 Sp8	24	8	16		28	8	5	0	25	8	17							486 Sp22	34.75	2.75379	7.92456
4	10	5	0	25	8	17		31	11	4	0	29	12	17							487 Sp19	31.75	5.5	17.3228
4	11	5	168 Sp8	27	8	19		36	7	6	0	29	12	17							49 Sp12	29.5	6.13732	20.8045
4	1	6	568 Sp0	24	8	16		36	7	8	0	29	12	17							49 Sp13	28.5	3.41565	11.9847
4	2	6	0	32	8	24		6	10	7	0	28	12	16							490 Sp21	28.75	4.85627	16.8914
4	3	6	568 Sp0	23	8	15		11	4	4	0	24	8	16							491Sp21	30.5	13.3292	43.7022
4	4	6	0	44	8	36		20	7	2	0	24	8	16							492 Sp21	24.25	4.34933	17.9354
4	5	6	568 Sp0	30	8	22		20	11	2	0	24	8	16							494 Sp21	18.75	2.21736	11.8259
4	6	6	0	51	8	43		20	7	3	0	24	8	16							495 Sp21	25	3.55903	14.2361
4	7	6	0	29	8	21		20	9	4	0	24	8	16							499 Sp8	38.25	10.6262	27.781
4	8	6	empty	26	8	18		20	1	6	0	24	8	16							50 Sp12	35.5	8.34666	23.5117
4	9	6	0	36	8	28		20	9	9	0	28	12	16							500 Sp8	33.25	4.99166	15.0125
4	10	6	empty	31	8	23		20	11	9	0	28	12	16							501 Sp10	64.5	35.6791	55.3165
4	11	6	0	29	8	21		24	2	5	0	24	8	16							502 Sp10	62.25	17.2119	27.6497
4	1	7	106 Sp8	45	8	37		24	10	7	0	24	8	16							503 Sp14	26	3.16228	12.1626
4	2	7	0	38	8	30		28	10	7	0	28	12	16							504 Sp24	27.75	2.98608	10.7606
4	3	7	106 Sp8	38	8	30		36	9	8	0	28	12	16							505 Sp19	24.25	2.98608	12.3137
4	4	7	0	39	8	31		4	4	8	0	23	8	15							507 Sp24	36	4.83046	13.4179
4	5	7	106 Sp8	41	8	33		5	4	5	0	27	12	15							508 Sp21	185.5	98.2531	52.9666
4	6	7	0	26	8	18		5	8	7	0	27	12	15							509 Sp21	25.25	4.272	16.9188
4	7	7	148 Sp0	48	8	40		8	10	3	0	23	8	15							51 Sp12	23.75	4.11299	17.3178
4	8	7	0	22	8	14		13	4	3	0	27	12	15							51 Sp21	25	6.63325	26.533
4	9	7	148 Sp0	21	8	13		20	1	9	0	27	12	15							51 Sp24	28.25	6.13052	21.701
4	10	7	0	27	8	19		29	11	7	0	27	12	15							510 Sp0	23.5	3.87298	16.4808
4	11	7	148 Sp0	27	8	19		36	2	9	0	23	8	15							511 Sp14	35.75	12.5266	35.0395
4	1	8	568 Sp0	39	8	31		4	8	7	0	22	8	14							512 Sp14	23	1.41421	6.14875
4	2	8	0	30	8	22		14	10	5	0	22	8	14							513 Sp14	20.5	1.73205	8.44903
4	3	8	568 Sp0	29	8	21		15	3	3	0	22	8	14							514 Sp24	21.5	1.73205	8.05605
4	4	8	0	23	8	15		18	10	3	0	22	8	14							515 Sp24	28	4.24264	15.1523
4	5	8	568 Sp0	47	8	39		21	8	5	0	26	12	14							516 Sp19	18.25	7.22842	39.6078
4	6	8	0	34	8	26		36	11	8	0	26	12	14							517 Sp24	32	3.55903	11.122
4	7	8	0	28	8	20		13	6	3	0	21	8	13							518 Sp21	23.25	4.03113	17.3382
4	8	8	empty	27	8	19		36	4	8	0	25	12	13							519 Sp21	23	2.16025	9.39238
4	9	8	0	26	8	18		5	4	3	0	20	8	12							52 Sp9	33	8.64099	26.1848
4	10	8	empty	26	8	18		7	10	7	0	24	12	12							520 Sp14	24.75	2.21736	8.95901
4	11	8	0	40	8	32		36	9	6	0	24	12	12							521 Sp14	30	4.08248	13.6083
4	1	9	106 Sp8	245	8	237		36	2	5	0	23	12	11							522 Sp14	22.25	3.94757	17.7419
4	2	9	0	31	8	23		28	8	7	0	22	12	10							523 Sp14	22	2.82843	12.8565
4	3	9	106 Sp8	35	8	27		42	3	9	10 Sp8	17186	12	17174							524 Sp0	22	2.16025	9.8193
4	4	9	0	25	8	17		42	1	7	10 Sp8	16169	12	16157		10 Sp8	12461.2	2675.49	21.4705		525 Sp21	25.75	1.5	5.82524
4	5	9	106 Sp8	30	8	22		42	5	7	10 Sp8	12038	12	12026							526 Sp14	30.25	2.98608	9.87133
4	6	9	0	111	8	103		42	1	9	10 Sp8	11918	12	11906							527 Sp14	26.5	5.68624	21.4575
4	7	9	148 Sp0	32	8	24		42	5	9	10 Sp8	9768	12	9756							528 Sp0	30.75	5.85235	19.032
4	8	9	empty	37	8	29		42	3	7	10 Sp8	9348	8	9340							529 Sp0	24.75	1.70783	6.9003
4	9	9	148 Sp0	22	8	14		15	5	9	100 Sp16	55	8	47							53 Sp9	23.75	4.57347	19.2567
4	10	9	empty	23	8	15		15	3	7	100 Sp16	37	8	29		100 Sp16	23.5	6.40312	27.2473		530 Sp14	35.75	7.8475	21.9511
4	11	9	148 Sp0	26	8	18		15	5	7	100 Sp16	37	8	29							531 Sp0	24	3.3665	14.0271
4	1	10	Grid Marker	27	8	19		15	1	9	100 Sp16	27	8	19							532 Sp0	38.75	5.90903	15.2491
4	2	10	Grid Marker	41	8	33		15	3	9	100 Sp16	25	8	17							533 Sp0	27	7.74597	28.6888
4	3	10	empty	30	8	22		15	1	7	100 Sp16	21	8	13							534 Sp8	27.75	3.5	12.6126
4	4	10	empty	29	8	21		19	3	9	100 Sp8	656	12	644							535 Sp8	22.5	4.65475	20.6878
4	5	10	empty	29	8	21		19	5	9	100 Sp8	373	12	361		100 Sp8	184.75	121.195	65.5995		536 Sp8	28.25	0.957427	3.38912
4	6	10	empty	33	8	25		19	5	7	100 Sp8	173	8	165							537 Sp14	24	0.816497	3.40207
4	7	10	empty	26	8	18		19	1	7	100 Sp8	128	8	120							538 Sp14	24	3.16228	13.1762
4	8	10	empty	21	8	13		19	1	9	100 Sp8	105	12	93							539 Sp21	19	1.41421	7.44323
4	9	10	empty	22	8	14		19	3	7	100 Sp8	55	8	47							54 Sp8	24.75	2.98608	12.065
4	10	10	empty	26	8	18		16	3	9	101 Sp8	34	8	26							540 Sp21	31	10.3602	33.4199
4	11	10	empty	32	8	24		16	1	7	101 Sp8	34	12	22		101 Sp8	19.25	2.21736	11.5187		541 Sp8	4199.5	2084.08	49.6269
5	1	1	empty	31	8	23		16	1	9	101 Sp8	28	8	20							542 Sp8	26.5	4.3589	16.4487
5	2	1	empty	40	8	32		16	5	9	101 Sp8	26	8	18							543 Sp8	22.75	6.89807	30.3212
5	3	1	empty	23	8	15		16	3	7	101 Sp8	29	12	17							544 Sp8	25.25	3.86221	15.2959
5	4	1	empty	41	12	29		16	5	7	101 Sp8	29	12	17							545 Sp8	23.75	2.62996	11.0735
5	5	1	empty	29	8	21		11	5	7	102 Sp8	66	12	54							546 Sp8	25.75	3.77492	14.6599
5	6	1	empty	28	8	20		11	5	9	102 Sp8	35	8	27		102 Sp8	23.75	2.98608	12.573		547 Sp8	25.25	3.94757	15.634
5	7	1	empty	2654	8	2646		11	3	7	102 Sp8	33	8	25							548 Sp10	24.25	2.5	10.3093
5	8	1	empty	25	8	17		11	1	9	102 Sp8	31	8	23							549 Sp0	21.75	4.85627	22.3277
5	9	1	Grid Marker	30	8	22		11	1	7	102 Sp8	28	8	20							550 Sp0	20	6.0553	30.2765
5	10	1	Grid Marker	32	8	24		11	3	9	102 Sp8	24	8	16							551 Sp14	33	4.69042	14.2134
5	11	1	Grid Marker	32	8	24		12	5	9	103 Sp0	44	8	36							552 Sp0	23.5	5.06623	21.5584
5	1	2	531 Sp0	30	8	22		12	3	7	103 Sp0	29	8	21		103 Sp0	19	1.82574	9.60917		553 Sp0	26	2.58199	9.93073
5	2	2	325 Sp12	38	8	30		12	5	7	103 Sp0	28	8	20							555 Sp0	26	6.78233	26.0859
5	3	2	531 Sp0	37	8	29		12	1	9	103 Sp0	26	8	18							556 Sp0	21.5	1.91485	8.9063
5	4	2	325 Sp12	32	12	20		12	1	7	103 Sp0	25	8	17							557 Sp14	29	5.59762	19.3021
5	5	2	531 Sp0	23	8	15		12	3	9	103 Sp0	21	8	13							558 Sp0	27.25	4.85627	17.8212
5	6	2	325 Sp12	34	8	26		7	1	9	104 Sp8	51	8	43							559 Sp0	24	3.16228	13.1762
5	7	2	508 Sp21	226	8	218		7	5	7	104 Sp8	47	8	39		104 Sp8	28.25	11.8708	42.0206		56 Sp14	170.75	31.3834	18.3797
5	8	2	empty	27	8	19		7	5	9	104 Sp8	46	8	38							56 Sp8	22.5	6.45497	28.6888
5	9	2	508 Sp21	229	12	217		7	1	7	104 Sp8	31	12	19							560 Sp0	256.25	99.3827	38.7835
5	10	2	empty	60	12	48		7	3	7	104 Sp8	29	12	17							561 Sp	26.5	6.13732	23.1597
5	11	2	508 Sp21	280	12	268		7	3	9	104 Sp8	23	8	15							563 Sp21	25.5	2.88675	11.3206
5	1	3	114 Sp0	39	8	31		8	1	9	105 Sp0	136	8	128							564 Sp21	22.25	3.77492	16.9659
5	2	3	0	28	8	20		8	3	9	105 Sp0	49	8	41		105 Sp0	30.25	7.36546	24.3486		565 Sp21	40.5	0.57735	1.42556
5	3	3	114 Sp0	51	8	43		8	5	9	105 Sp0	37	8	29							566 Sp0	68.75	7.27438	10.5809
5	4	3	0	20	8	12		8	3	7	105 Sp0	34	8	26							567 Sp0	28.5	5.19615	18.2321
5	5	3	114 Sp0	93	8	85		8	5	7	105 Sp0	33	8	25							568 Sp0	22.5	6.245	27.7555
5	6	3	0	31	8	23		8	1	7	105 Sp0	31	8	23							569 Sp21	19	2.58199	13.5894
5	7	3	155 Sp8	38	8	30		3	1	9	105 Sp10	56	8	48							57 Sp0	22	2.44949	11.134
5	8	3	0	26	8	18		3	1	7	105 Sp10	52	8	44		105 Sp10	40.5	7	17.284		57 Sp9	25.25	3.86221	15.2959
5	9	3	155 Sp8	34	8	26		3	3	9	105 Sp10	52	8	44							570 Sp21	25.75	4.99166	19.3851
5	10	3	0	42	8	34		3	5	9	105 Sp10	52	8	44							571 Sp21	221.25	34.3645	15.532
5	11	3	155 Sp8	29	8	21		3	3	7	105 Sp10	38	8	30							572 Sp25	30.5	4.50925	14.7844
5	1	4	531 Sp0	37	8	29		3	5	7	105 Sp10	30	8	22							573 Sp12	179.5	45.6983	25.4587
5	2	4	325 Sp12	33	8	25		4	1	9	106 Sp8	245	8	237							576 Sp12	25.25	4.272	16.9188
5	3	4	531 Sp0	30	8	22		4	1	7	106 Sp8	45	8	37		106 Sp8	31.75	4.272	13.4551		577 Sp12	25.5	3.10913	12.1927
5	4	4	325 Sp12	31	8	23		4	5	7	106 Sp8	41	8	33							58 Sp10	21.75	3.20156	14.7198
5	5	4	531 Sp0	31	8	23		4	3	7	106 Sp8	38	8	30							58 Sp8	20.75	4.57347	22.0408
5	6	4	325 Sp12	28	8	20		4	3	9	106 Sp8	35	8	27							580 Sp25	25.25	2.62996	10.4157
5	7	4	508 Sp21	45	8	37		4	5	9	106 Sp8	30	8	22							581 Sp0	24	6.68331	27.8471
5	8	4	empty	38	8	30		21	5	5	107 Sp8	34	8	26							582 Sp0	34.25	11.8145	34.495
5	9	4	508 Sp21	273	8	265		21	5	3	107 Sp8	31	8	23		107 Sp8	21.5	1.73205	8.05605		583 Sp0	20.25	3.20156	15.8102
5	10	4	empty	39	8	31		21	1	5	107 Sp8	30	8	22							584 Sp0	23	7.87401	34.2348
5	11	4	508 Sp21	50	8	42		21	3	5	107 Sp8	30	8	22							585 Sp0	25.25	10.1448	40.1774
5	1	5	114 Sp0	45	8	37		21	1	3	107 Sp8	27	8	19							586 Sp0	24	7.11805	29.6586
5	2	5	0	37	8	29		21	3	3	107 Sp8	22	8	14							587 Sp24	37.5	1.73205	4.6188
5	3	5	114 Sp0	24	12	12		22	5	5	108 Sp0	47	8	39							588 Sp24	39.5	3	7.59494
5	4	5	0	27	12	15		22	5	3	108 Sp0	46	8	38		108 Sp0	30.25	6.94622	22.9627		589 Sp24	24	2.16025	9.00103
5	5	5	114 Sp0	53	8	45		22	3	3	108 Sp0	42	8	34							590 Sp14	40.25	4.11299	10.2186
5	6	5	0	26	8	18		22	3	5	108 Sp0	34	8	26							591 Sp0	46	8.52447	18.5315
5	7	5	155 Sp8	28	12	16		22	1	3	108 Sp0	31	8	23							592 Sp0	37	10.3602	28.0005
5	8	5	0	35	12	23		22	1	5	108 Sp0	23	8	15							595 Sp14	17	3.55903	20.9354
5	9	5	155 Sp8	32	8	24		17	3	3	108 Sp8	35	8	27							596 Sp14	794.25	145.788	18.3555
5	10	5	0	36	8	28		17	5	5	108 Sp8	38	12	26		108 Sp8	24.5	1.73205	7.0696		598 Sp21	26.5	2.08167	7.85534
5	11	5	155 Sp8	47	8	39		17	1	3	108 Sp8	33	8	25							599 Sp0	19.5	1	5.12821
5	1	6	0	34	12	22		17	5	3	108 Sp8	33	8	25							60 Sp0	22.25	4.92443	22.1323
5	2	6	295 Sp14	2358	12	2346		17	1	5	108 Sp8	30	8	22							60 Sp8	26.5	1.29099	4.87168
5	3	6	0	33	12	21		17	3	5	108 Sp8	33	12	21							600 Sp24	974	785.761	80.6736
5	4	6	295 Sp14	1014	12	1002		18	3	3	109 Sp0	47	8	39							601 Sp24	68.5	7	10.219
5	5	6	0	31	12	19		18	5	3	109 Sp0	36	8	28		109 Sp0	26.75	1.25831	4.70395		61 Sp0	16.75	3.77492	22.5368
5	6	6	295 Sp14	1927	12	1915		18	3	5	109 Sp0	39	12	27							618 Sp14	27	0.816497	3.02406
5	7	6	356 Sp0	21772	12	21760		18	5	5	109 Sp0	35	8	27							619 Sp14	73.25	15.174	20.7153
5	8	6	empty	32	12	20		18	1	3	109 Sp0	33	8	25							62 Sp0	26	6.21825	23.9164
5	9	6	356 Sp0	12849	12	12837		18	1	5	109 Sp0	29	8	21							620 Sp14	37	3.16228	8.5467
5	10	6	empty	30	12	18		37	5	7	10Sp15	62	8	54							622 Sp14	26	8	30.7692
5	11	6	356 Sp0	15643	12	15631		37	3	9	10Sp15	61	8	53		10Sp15	33.5	13.3292	39.7886		623 Sp14	28.25	9.91211	35.0871
5	1	7	95 Sp8	66	8	58		37	5	9	10Sp15	43	12	31							624 Sp14	18.75	2.5	13.3333
5	2	7	381 Sp0	39	8	31		37	1	9	10Sp15	34	8	26							627 Sp14	26	1.41421	5.43928
5	3	7	95 Sp8	103	8	95		37	1	7	10Sp15	32	8	24							628 Sp14	24.25	4.42531	18.2487
5	4	7	381 Sp0	45	8	37		37	3	7	10Sp15	28	8	20							632 Sp14	134.5	36.8194	27.375
5	5	7	95 Sp8	188	12	176		38	3	7	11 Sp8	40	8	32							634 Sp14	22.5	3.41565	15.1807
5	6	7	381 Sp0	63	12	51		38	5	7	11 Sp8	39	8	31		11 Sp8	26	3.55903	13.6886		64 Sp0	19.25	2.06155	10.7094
5	7	7	134 Sp8	29	12	17		38	5	9	11 Sp8	34	8	26							64 Sp8	34	4.69042	13.7953
5	8	7	0	27	12	15		38	3	9	11 Sp8	32	8	24							640 Sp21	23.5	1.73205	7.37043
5	9	7	134 Sp8	41	12	29		38	1	7	11 Sp8	31	8	23							65 Sp0	32.5	6.40312	19.7019
5	10	7	0	45	12	33		38	1	9	11 Sp8	30	8	22							66 Sp0	29	10.7393	37.0322
5	11	7	134 Sp8	54	8	46		33	5	9	11 Sp9	55	12	43							67 Sp0	28.5	5.44671	19.1113
5	1	8	0	31	8	23		33	5	7	11 Sp9	39	12	27		11 Sp9	22.5	3.31662	14.7406		67 Sp8	27.75	4.19325	15.1108
5	2	8	295 Sp14	857	8	849		33	3	9	11 Sp9	35	12	23							68 Sp0	26	6.48074	24.9259
5	3	8	0	41	8	33		33	3	7	11 Sp9	32	12	20							69 Sp8	23.25	1.5	6.45161
5	4	8	295 Sp14	1074	8	1066		33	1	9	11 Sp9	28	8	20							7 Sp8	27.5	3.87298	14.0836
5	5	8	0	27	8	19		33	1	7	11 Sp9	24	12	12							70 Sp8	48.5	12.6095	25.999
5	6	8	295 Sp14	1283	8	1275		13	3	3	110 Sp8	105	8	97							72 Sp8	36	4.6188	12.83
5	7	8	356 Sp0	9972	8	9964		13	5	3	110 Sp8	93	12	81		110 Sp8	45.5	24.96	54.8571		73 Sp8	23	6.0553	26.3274
5	8	8	empty	33	12	21		13	1	5	110 Sp8	50	8	42							74 Sp0	27.5	2.64575	9.62091
5	9	8	356 Sp0	19437	12	19425		13	5	5	110 Sp8	44	8	36							75 Sp0	23.75	6.39661	26.9331
5	10	8	empty	30	8	22		13	1	3	110 Sp8	31	8	23							76 Sp0	26	5.59762	21.5293
5	11	8	356 Sp0	9528	8	9520		13	3	5	110 Sp8	30	8	22							77 Sp0	26.5	3	11.3208
5	1	9	95 Sp8	51	8	43		14	5	3	111 Sp8	66	8	58							77 Sp8	32.75	1.89297	5.78006
5	2	9	381 Sp0	29	8	21		14	3	5	111 Sp8	43	8	35		111 Sp8	29.25	4.92443	16.8357		78 Sp0	24	3.4641	14.4338
5	3	9	95 Sp8	192	8	184		14	1	3	111 Sp8	38	8	30							79 Sp8	37.5	5.97216	15.9258
5	4	9	381 Sp0	40	8	32		14	5	5	111 Sp8	37	8	29							8 Sp8	20.25	1.25831	6.21386
5	5	9	95 Sp8	160	8	152		14	1	5	111 Sp8	31	8	23							80 Sp18	21.5	2.51661	11.7052
5	6	9	381 Sp0	40	8	32		14	3	3	111 Sp8	29	8	21							80 Sp8	21.75	2.5	11.4943
5	7	9	134 Sp8	32	8	24		9	3	5	112 Sp8	44	8	36							81 Sp8	18	1.41421	7.85674
5	8	9	empty	37	8	29		9	1	5	112 Sp8	39	8	31		112 Sp8	28.25	3.59398	12.722		82 Sp8	435.5	260.572	59.8328
5	9	9	134 Sp8	33	8	25		9	5	5	112 Sp8	38	8	30							84 Sp8	13622.5	2922.56	21.4539
5	10	9	empty	28	8	20		9	5	3	112 Sp8	37	8	29							85 Sp8	22.75	5.56028	24.4408
5	11	9	134 Sp8	39	8	31		9	1	3	112 Sp8	31	8	23							86 Sp8	18768.8	1998.5	10.648
5	1	10	Grid Marker	31	8	23		9	3	3	112 Sp8	31	8	23							87 Sp0	9372.25	1280.36	13.6612
5	2	10	Grid Marker	24	8	16		10	3	3	113 Sp0	89	8	81							9 Sp8	29.5	3.69685	12.5317
5	3	10	empty	27	8	19		10	3	5	113 Sp0	47	8	39		113 Sp0	27.75	8.53913	30.7716		90 Sp0	35.75	8.99537	25.1619
5	4	10	empty	24	8	16		10	1	3	113 Sp0	37	8	29							92 Sp0	873	359.554	41.1861
5	5	10	empty	27	8	19		10	1	5	113 Sp0	32	8	24							92 Sp8	42	22.3308	53.1687
5	6	10	empty	31	8	23		10	5	5	113 Sp0	27	8	19							93 Sp8	25.75	2.06155	8.00603
5	7	10	empty	36	8	28		10	5	3	113 Sp0	23	8	15							94 Sp0	22	3.3665	15.3023
5	8	10	empty	26	8	18		5	5	3	114 Sp0	93	8	85							94 Sp8	112.25	43.9953	39.194
5	9	10	empty	42	8	34		5	5	5	114 Sp0	53	8	45		114 Sp0	39	6.32456	16.2168		95 Sp0	28.75	1.70783	5.94026
5	10	10	empty	26	8	18		5	3	3	114 Sp0	51	8	43							95 Sp8	120.25	53.6307	44.5993
5	11	10	empty	28	8	20		5	1	5	114 Sp0	45	8	37							96 Sp0	23	3.16228	13.749
6	1	1	empty	32	8	24		5	1	3	114 Sp0	39	8	31							97 Sp0	17.25	4.78714	27.7515
6	2	1	empty	27	8	19		5	3	5	114 Sp0	24	12	12							98 Sp18	24.75	2.21736	8.95901
6	3	1	empty	33	12	21		6	3	5	115 Sp0	37	8	29							98 Sp8	47.25	17.6328	37.3182
6	4	1	empty	42	8	34		6	1	3	115 Sp0	34	8	26		115 Sp0	22.75	2.5	10.989		99 Sp8	50.5	27.7429	54.9364
6	5	1	empty	35	8	27		6	5	5	115 Sp0	31	8	23
6	6	1	empty	46	8	38		6	5	3	115 Sp0	30	8	22
6	7	1	empty	34	8	26		6	3	3	115 Sp0	28	8	20
6	8	1	empty	46	12	34		6	1	5	115 Sp0	25	8	17
6	9	1	Grid Marker	71	12	59		1	3	5	115 Sp8	41	8	33
6	10	1	Grid Marker	59	12	47		1	5	3	115 Sp8	40	8	32		115 Sp8	26	4.69042	18.0401
6	11	1	Grid Marker	57	12	45		1	3	3	115 Sp8	39	12	27
6	1	2	532 Sp0	45	8	37		1	5	5	115 Sp8	32	8	24
6	2	2	327 Sp10	33	8	25		1	1	5	115 Sp8	29	8	21
6	3	2	532 Sp0	55	8	47		1	1	3	115 Sp8	25	8	17
6	4	2	327 Sp10	42	8	34		2	3	5	116 Sp8	76	8	68
6	5	2	532 Sp0	29	8	21		2	1	5	116 Sp8	43	8	35		116 Sp8	28	5.09902	18.2108
6	6	2	327 Sp10	35	12	23		2	1	3	116 Sp8	36	8	28
6	7	2	509 Sp21	30	12	18		2	5	3	116 Sp8	34	8	26
6	8	2	empty	31	8	23		2	5	5	116 Sp8	31	8	23
6	9	2	509 Sp21	39	8	31		2	3	3	116 Sp8	20	8	12
6	10	2	empty	27	12	15		24	3	5	119 Sp14	91	12	79
6	11	2	509 Sp21	34	12	22		24	1	3	119 Sp14	62	8	54		119 Sp14	49.5	3.69685	7.46837
6	1	3	115 Sp0	34	8	26		24	3	3	119 Sp14	59	8	51
6	2	3	0	34	8	26		24	5	5	119 Sp14	55	8	47
6	3	3	115 Sp0	28	8	20		24	1	5	119 Sp14	54	8	46
6	4	3	0	43	8	35		24	5	3	119 Sp14	51	8	43
6	5	3	115 Sp0	30	8	22		23	3	3	119 Sp8	43	8	35
6	6	3	0	43	8	35		23	1	5	119 Sp8	36	8	28		119 Sp8	22.25	5.058	22.7326
6	7	3	156 Sp8	68	8	60		23	3	5	119 Sp8	36	12	24
6	8	3	0	36	8	28		23	5	3	119 Sp8	29	8	21
6	9	3	156 Sp8	23	8	15		23	5	5	119 Sp8	24	8	16
6	10	3	0	47	8	39		23	1	3	119 Sp8	20	8	12
6	11	3	156 Sp8	40	12	28		34	1	9	12 Sp8	49	8	41
6	1	4	532 Sp0	41	8	33		34	3	7	12 Sp8	45	8	37		12 Sp8	29.5	5.74456	19.4731
6	2	4	327 Sp10	31	8	23		34	5	7	12 Sp8	39	8	31
6	3	4	532 Sp0	57	8	49		34	1	7	12 Sp8	33	8	25
6	4	4	327 Sp10	33	8	25		34	5	9	12 Sp8	33	8	25
6	5	4	532 Sp0	46	8	38		34	3	9	12 Sp8	28	8	20
6	6	4	327 Sp10	29	8	21		19	5	3	120 Sp8	15808	8	15800
6	7	4	509 Sp21	30	8	22		19	3	5	120 Sp8	7014	8	7006		120 Sp8	3416.75	2537.87	74.2772
6	8	4	empty	32	8	24		19	1	3	120 Sp8	3419	8	3411
6	9	4	509 Sp21	34	8	26		19	1	5	120 Sp8	1730	8	1722
6	10	4	empty	63	12	51		19	5	5	120 Sp8	1536	8	1528
6	11	4	509 Sp21	58	12	46		19	3	3	120 Sp8	1515	8	1507
6	1	5	115 Sp0	25	8	17		11	1	3	121 Sp14	7122	8	7114
6	2	5	0	63	8	55		11	1	5	121 Sp14	4027	8	4019		121 Sp14	2341.5	1160.9	49.5795
6	3	5	115 Sp0	37	8	29		11	5	5	121 Sp14	2164	12	2152
6	4	5	0	33	8	25		11	3	5	121 Sp14	1813	8	1805
6	5	5	115 Sp0	31	8	23		11	3	3	121 Sp14	1398	8	1390
6	6	5	0	209	12	197		11	5	3	121 Sp14	958	8	950
6	7	5	156 Sp8	45	12	33		16	1	3	121 Sp8	6348	8	6340
6	8	5	0	36	12	24		16	5	3	121 Sp8	3907	8	3899		121 Sp8	2782	1203.04	43.2438
6	9	5	156 Sp8	28	8	20		16	3	5	121 Sp8	3724	8	3716
6	10	5	0	37	12	25		16	1	5	121 Sp8	2008	8	2000
6	11	5	156 Sp8	46	12	34		16	3	3	121 Sp8	1521	8	1513
6	1	6	555 Sp0	52	12	40		16	5	5	121 Sp8	1300	8	1292
6	2	6	297 Sp0	39	12	27		12	3	3	122 Sp8	138	8	130
6	3	6	555 Sp0	25	12	13		12	5	5	122 Sp8	39	8	31		122 Sp8	25.5	3.69685	14.4974
6	4	6	297 Sp0	32	12	20		12	1	3	122 Sp8	32	8	24
6	5	6	555 Sp0	34	12	22		12	3	5	122 Sp8	32	8	24
6	6	6	297 Sp0	33	12	21		12	5	3	122 Sp8	35	12	23
6	7	6	357 Sp0	65	12	53		12	1	5	122 Sp8	27	8	19
6	8	6	empty	32	12	20		7	1	5	123 Sp10	92	12	80
6	9	6	357 Sp0	28	12	16		7	5	3	123 Sp10	67	8	59		123 Sp10	44.25	15.6924	35.4629
6	10	6	empty	38	12	26		7	5	5	123 Sp10	64	8	56
6	11	6	357 Sp0	46	12	34		7	3	3	123 Sp10	43	8	35
6	1	7	96 Sp0	33	8	25		7	1	3	123 Sp10	35	8	27
6	2	7	382 Sp0	33	8	25		7	3	5	123 Sp10	32	12	20
6	3	7	96 Sp0	27	8	19		3	3	5	126 Sp14	10991	8	10983
6	4	7	382 Sp0	55	8	47		3	1	3	126 Sp14	9923	8	9915		126 Sp14	7330.25	2346.76	32.0147
6	5	7	96 Sp0	22	8	14		3	3	3	126 Sp14	8063	8	8055
6	6	7	382 Sp0	41	8	33		3	1	5	126 Sp14	7069	8	7061
6	7	7	136 Sp0	31	12	19		3	5	3	126 Sp14	4298	8	4290
6	8	7	0	36	8	28		3	5	5	126 Sp14	3620	8	3612
6	9	7	136 Sp0	27	12	15		4	1	3	126 Sp16	14210	8	14202
6	10	7	0	28	12	16		4	3	5	126 Sp16	11226	8	11218		126 Sp16	6714.75	3081.26	45.8879
6	11	7	136 Sp0	37	12	25		4	5	3	126 Sp16	6146	8	6138
6	1	8	555 Sp0	37	8	29		4	5	5	126 Sp16	5044	8	5036
6	2	8	297 Sp0	71	8	63		4	3	3	126 Sp16	4475	8	4467
6	3	8	555 Sp0	27	8	19		4	1	5	126 Sp16	4451	8	4443
6	4	8	297 Sp0	28	8	20		8	1	5	126 Sp8	16093	12	16081
6	5	8	555 Sp0	42	8	34		8	5	5	126 Sp8	11598	12	11586		126 Sp8	6343.25	3715.29	58.5708
6	6	8	297 Sp0	31	8	23		8	1	3	126 Sp8	6203	8	6195
6	7	8	357 Sp0	54	8	46		8	5	3	126 Sp8	4484	8	4476
6	8	8	empty	45	8	37		8	3	5	126 Sp8	3128	12	3116
6	9	8	357 Sp0	31	12	19		8	3	3	126 Sp8	2791	8	2783
6	10	8	empty	41	8	33		21	11	7	127 Sp8	26393	8	26385
6	11	8	357 Sp0	60	12	48		21	9	7	127 Sp8	23367	12	23355		127 Sp8	20585.8	2254.16	10.9501
6	1	9	96 Sp0	30	8	22		21	9	9	127 Sp8	21368	12	21356
6	2	9	382 Sp0	35	8	27		21	11	9	127 Sp8	19427	12	19415
6	3	9	96 Sp0	51	8	43		21	7	9	127 Sp8	18229	12	18217
6	4	9	382 Sp0	33	8	25		21	7	7	127 Sp8	13001	8	12993
6	5	9	96 Sp0	34	8	26		22	7	9	128 Sp0	9654	8	9646
6	6	9	382 Sp0	30	8	22		22	7	7	128 Sp0	7921	8	7913		128 Sp0	5248	2048.67	39.0371
6	7	9	136 Sp0	40	8	32		22	11	7	128 Sp0	5427	8	5419
6	8	9	empty	22	8	14		22	9	7	128 Sp0	4686	8	4678
6	9	9	136 Sp0	47	8	39		22	11	9	128 Sp0	2990	8	2982
6	10	9	empty	22	8	14		22	9	9	128 Sp0	32	8	24
6	11	9	136 Sp0	53	8	45		17	11	7	129 Sp0	61	12	49
6	1	10	Grid Marker	42	8	34		17	9	9	129 Sp0	40	12	28		129 Sp0	24.75	2.21736	8.95901
6	2	10	Grid Marker	34	8	26		17	7	7	129 Sp0	36	12	24
6	3	10	empty	38	8	30		17	9	7	129 Sp0	36	12	24
6	4	10	empty	38	8	30		17	7	9	129 Sp0	35	12	23
6	5	10	empty	31	8	23		17	11	9	129 Sp0	35	12	23
6	6	10	empty	37	8	29		30	3	9	13 Sp11	36	8	28
6	7	10	empty	23	8	15		30	5	9	13 Sp11	35	8	27		13 Sp11	20.75	4.57347	22.0408
6	8	10	empty	28	8	20		30	1	7	13 Sp11	32	12	20
6	9	10	empty	40	8	32		30	1	9	13 Sp11	28	8	20
6	10	10	empty	34	8	26		30	5	7	13 Sp11	28	12	16
6	11	10	empty	30	8	22		30	3	7	13 Sp11	26	12	14
7	1	1	empty	28	12	16		29	5	7	13 Sp8	45	12	33
7	2	1	empty	38	12	26		29	5	9	13 Sp8	37	8	29		13 Sp8	24	5.09902	21.2459
7	3	1	empty	33	8	25		29	3	7	13 Sp8	38	12	26
7	4	1	empty	19	12	7		29	1	9	13 Sp8	32	8	24
7	5	1	empty	25	12	13		29	3	9	13 Sp8	25	8	17
7	6	1	empty	39	12	27		29	1	7	13 Sp8	23	12	11
7	7	1	empty	24	12	12		18	7	7	130 Sp8	19374	12	19362
7	8	1	empty	39	12	27		18	9	9	130 Sp8	15611	12	15599		130 Sp8	9907.25	3798.85	38.3442
7	9	1	Grid Marker	41	12	29		18	11	9	130 Sp8	8262	12	8250
7	10	1	Grid Marker	28	12	16		18	7	9	130 Sp8	7982	12	7970
7	11	1	Grid Marker	54	8	46		18	11	7	130 Sp8	7818	8	7810
7	1	2	542 Sp8	37	12	25		18	9	7	130 Sp8	7480	8	7472
7	2	2	342 Sp8	44	12	32		13	9	9	131 Sp8	3518	8	3510
7	3	2	542 Sp8	38	8	30		13	7	7	131 Sp8	1292	12	1280		131 Sp8	751	371.398	49.4538
7	4	2	342 Sp8	34	8	26		13	7	9	131 Sp8	705	8	697
7	5	2	542 Sp8	42	12	30		13	11	7	131 Sp8	621	12	609
7	6	2	342 Sp8	44	12	32		13	9	7	131 Sp8	430	12	418
7	7	2	519 Sp21	36	8	28		13	11	9	131 Sp8	393	8	385
7	8	2	empty	31	12	19		14	9	9	132 Sp0	340	8	332
7	9	2	519 Sp21	38	12	26		14	11	7	132 Sp0	286	8	278		132 Sp0	208.75	76.9562	36.8652
7	10	2	empty	38	8	30		14	7	7	132 Sp0	279	8	271
7	11	2	519 Sp21	31	8	23		14	7	9	132 Sp0	166	8	158
7	1	3	123 Sp10	35	8	27		14	9	7	132 Sp0	136	8	128
7	2	3	584 Sp0	27	8	19		14	11	9	132 Sp0	80	8	72
7	3	3	123 Sp10	43	8	35		9	11	7	133 Sp10	120	8	112
7	4	3	584 Sp0	23	8	15		9	7	7	133 Sp10	91	8	83		133 Sp10	53.5	22.4277	41.9209
7	5	3	123 Sp10	67	8	59		9	11	9	133 Sp10	66	8	58
7	6	3	584 Sp0	42	8	34		9	7	9	133 Sp10	49	8	41
7	7	3	165 Sp0	27	8	19		9	9	9	133 Sp10	40	8	32
7	8	3	0	31	8	23		9	9	7	133 Sp10	33	8	25
7	9	3	165 Sp0	47	8	39		10	11	9	134 Sp0	74	8	66
7	10	3	0	41	8	33		10	7	7	134 Sp0	51	8	43		134 Sp0	30.5	10.6301	34.8529
7	11	3	165 Sp0	35	8	27		10	7	9	134 Sp0	43	8	35
7	1	4	542 Sp8	29	8	21		10	9	9	134 Sp0	33	8	25
7	2	4	342 Sp8	84	8	76		10	9	7	134 Sp0	27	8	19
7	3	4	542 Sp8	25	8	17		10	11	7	134 Sp0	26	8	18
7	4	4	342 Sp8	29	8	21		5	11	7	134 Sp8	54	8	46
7	5	4	542 Sp8	44	8	36		5	11	9	134 Sp8	39	8	31		134 Sp8	27.25	3.30404	12.1249
7	6	4	342 Sp8	34	8	26		5	9	7	134 Sp8	41	12	29
7	7	4	519 Sp21	23	8	15		5	9	9	134 Sp8	33	8	25
7	8	4	empty	49	8	41		5	7	9	134 Sp8	32	8	24
7	9	4	519 Sp21	29	8	21		5	7	7	134 Sp8	29	12	17
7	10	4	empty	30	8	22		6	11	9	136 Sp0	53	8	45
7	11	4	519 Sp21	30	8	22		6	9	9	136 Sp0	47	8	39		136 Sp0	28.75	8.65544	30.1059
7	1	5	123 Sp10	92	12	80		6	7	9	136 Sp0	40	8	32
7	2	5	584 Sp0	35	12	23		6	11	7	136 Sp0	37	12	25
7	3	5	123 Sp10	32	12	20		6	7	7	136 Sp0	31	12	19
7	4	5	584 Sp0	28	12	16		6	9	7	136 Sp0	27	12	15
7	5	5	123 Sp10	64	8	56		1	9	7	136 Sp8	133	8	125
7	6	5	584 Sp0	61	10	51		1	9	9	136 Sp8	51	8	43		136 Sp8	31.75	9.53502	30.0316
7	7	5	165 Sp0	43	12	31		1	11	9	136 Sp8	42	8	34
7	8	5	0	36	12	24		1	7	7	136 Sp8	38	8	30
7	9	5	165 Sp0	86	12	74		1	7	9	136 Sp8	28	8	20
7	10	5	0	39	12	27		1	11	7	136 Sp8	27	8	19
7	11	5	165 Sp0	65	12	53		2	11	7	137 Sp0	43	8	35
7	1	6	565 Sp21	105	12	93		2	7	9	137 Sp0	40	8	32		137 Sp0	24.75	5.43906	21.976
7	2	6	312 Sp8	1017	12	1005		2	9	7	137 Sp0	33	8	25
7	3	6	565 Sp21	52	12	40		2	11	9	137 Sp0	35	12	23
7	4	6	312 Sp8	271	12	259		2	9	9	137 Sp0	27	8	19
7	5	6	565 Sp21	53	12	41		2	7	7	137 Sp0	30	12	18
7	6	6	312 Sp8	933	8	925		23	9	9	138 Sp0	84	8	76
7	7	6	368 Sp12	30	12	18		23	11	9	138 Sp0	40	8	32		138 Sp0	26.5	3.69685	13.9504
7	8	6	empty	36	12	24		23	9	7	138 Sp0	33	8	25
7	9	6	368 Sp12	26	12	14		23	11	7	138 Sp0	33	8	25
7	10	6	empty	40	12	28		23	7	9	138 Sp0	32	8	24
7	11	6	368 Sp12	62	8	54		23	7	7	138 Sp0	28	8	20
7	1	7	104 Sp8	31	12	19		25	3	9	14 Sp8	38	12	26
7	2	7	393 Sp21	48	12	36		25	3	7	14 Sp8	37	12	25		14 Sp8	22.25	2.5	11.236
7	3	7	104 Sp8	29	12	17		25	1	7	14 Sp8	35	12	23
7	4	7	393 Sp21	58	12	46		25	5	7	14 Sp8	34	12	22
7	5	7	104 Sp8	47	8	39		25	5	9	14 Sp8	31	12	19
7	6	7	393 Sp21	36	8	28		25	1	9	14 Sp8	30	12	18
7	7	7	145 Sp0	28	8	20		24	9	9	140 Sp0	29	8	21
7	8	7	0	33	12	21		24	7	7	140 Sp0	28	8	20		140 Sp0	19.25	0.957427	4.97365
7	9	7	145 Sp0	41	12	29		24	7	9	140 Sp0	28	8	20
7	10	7	0	24	12	12		24	11	7	140 Sp0	27	8	19
7	11	7	145 Sp0	31	8	23		24	9	7	140 Sp0	26	8	18
7	1	8	565 Sp21	48	8	40		24	11	9	140 Sp0	27	12	15
7	2	8	312 Sp8	236	8	228		19	9	7	140 Sp8	39	12	27
7	3	8	565 Sp21	49	8	41		19	7	9	140 Sp8	37	12	25		140 Sp8	22.5	2.64575	11.7589
7	4	8	312 Sp8	2879	12	2867		19	7	7	140 Sp8	32	8	24
7	5	8	565 Sp21	35	8	27		19	11	7	140 Sp8	30	8	22
7	6	8	312 Sp8	617	8	609		19	11	9	140 Sp8	31	12	19
7	7	8	368 Sp12	35	8	27		19	9	9	140 Sp8	27	12	15
7	8	8	empty	49	8	41		15	7	7	141 Sp8	11033	12	11021
7	9	8	368 Sp12	46	8	38		15	9	9	141 Sp8	3160	8	3152		141 Sp8	1844.75	1083.44	58.7308
7	10	8	empty	26	8	18		15	9	7	141 Sp8	2325	8	2317
7	11	8	368 Sp12	38	8	30		15	11	9	141 Sp8	1019	8	1011
7	1	9	104 Sp8	51	8	43		15	11	7	141 Sp8	907	8	899
7	2	9	393 Sp21	32	8	24		15	7	9	141 Sp8	260	8	252
7	3	9	104 Sp8	23	8	15		16	9	9	142 Sp8	561	8	553
7	4	9	393 Sp21	56	8	48		16	7	7	142 Sp8	558	12	546		142 Sp8	236.25	209.635	88.7345
7	5	9	104 Sp8	46	8	38		16	7	9	142 Sp8	190	8	182
7	6	9	393 Sp21	36	8	28		16	11	7	142 Sp8	133	12	121
7	7	9	145 Sp0	35	8	27		16	9	7	142 Sp8	108	12	96
7	8	9	empty	208	8	200		16	11	9	142 Sp8	84	8	76
7	9	9	145 Sp0	39	8	31		12	7	7	144 Sp14	34	8	26
7	10	9	empty	28	8	20		12	9	7	144 Sp14	34	8	26		144 Sp14	21.75	4.92443	22.6411
7	11	9	145 Sp0	28	8	20		12	7	9	144 Sp14	34	8	26
7	1	10	Grid Marker	51	8	43		12	9	9	144 Sp14	26	8	18
7	2	10	Grid Marker	28	8	20		12	11	9	144 Sp14	25	8	17
7	3	10	empty	23	8	15		12	11	7	144 Sp14	23	8	15
7	4	10	empty	33	8	25		11	11	9	144 Sp8	79	8	71
7	5	10	empty	29	8	21		11	11	7	144 Sp8	54	8	46		144 Sp8	27.75	12.3929	44.659
7	6	10	empty	37	8	29		11	9	9	144 Sp8	33	8	25
7	7	10	empty	30	8	22		11	9	7	144 Sp8	28	8	20
7	8	10	empty	33	8	25		11	7	9	144 Sp8	28	8	20
7	9	10	empty	38	8	30		11	7	7	144 Sp8	20	8	12
7	10	10	empty	59	8	51		7	9	9	145 Sp0	39	8	31
7	11	10	empty	32	8	24		7	9	7	145 Sp0	41	12	29		145 Sp0	24.75	4.03113	16.2874
8	1	1	empty	33	8	25		7	7	9	145 Sp0	35	8	27
8	2	1	empty	24	12	12		7	11	7	145 Sp0	31	8	23
8	3	1	empty	25	12	13		7	7	7	145 Sp0	28	8	20
8	4	1	empty	27	8	19		7	11	9	145 Sp0	28	8	20
8	5	1	empty	50	12	38		8	7	9	146 Sp0	37	8	29
8	6	1	empty	28	12	16		8	11	9	146 Sp0	33	8	25		146 Sp0	22.75	2.21736	9.74662
8	7	1	empty	26	8	18		8	9	7	146 Sp0	32	8	24
8	8	1	empty	23	8	15		8	11	7	146 Sp0	34	12	22
8	9	1	Grid Marker	34	8	26		8	9	9	146 Sp0	28	8	20
8	10	1	Grid Marker	41	8	33		8	7	7	146 Sp0	30	12	18
8	11	1	Grid Marker	40	8	32		3	7	9	147 Sp0	58	8	50
8	1	2	543 Sp8	26	12	14		3	9	7	147 Sp0	55	8	47		147 Sp0	29	12.0277	41.475
8	2	2	343 Sp19	5925	8	5917		3	11	7	147 Sp0	32	8	24
8	3	2	543 Sp8	41	8	33		3	7	7	147 Sp0	31	8	23
8	4	2	343 Sp19	9868	8	9860		3	11	9	147 Sp0	30	8	22
8	5	2	543 Sp8	42	12	30		3	9	9	147 Sp0	30	12	18
8	6	2	343 Sp19	13011	12	12999		4	7	7	148 Sp0	48	8	40
8	7	2	520 Sp14	34	8	26		4	7	9	148 Sp0	32	8	24		148 Sp0	18.75	4.11299	21.9359
8	8	2	empty	21	8	13		4	11	7	148 Sp0	27	8	19
8	9	2	520 Sp14	36	12	24		4	11	9	148 Sp0	26	8	18
8	10	2	empty	32	12	20		4	9	9	148 Sp0	22	8	14
8	11	2	520 Sp14	38	8	30		4	9	7	148 Sp0	21	8	13
8	1	3	126 Sp8	6203	8	6195		21	7	5	148 Sp8	54	8	46
8	2	3	585 Sp0	25	8	17		21	11	5	148 Sp8	40	8	32		148 Sp8	27.75	3.30404	11.9064
8	3	3	126 Sp8	2791	8	2783		21	11	3	148 Sp8	40	12	28
8	4	3	585 Sp0	29	8	21		21	9	5	148 Sp8	39	12	27
8	5	3	126 Sp8	4484	8	4476		21	7	3	148 Sp8	32	8	24
8	6	3	585 Sp0	50	8	42		21	9	3	148 Sp8	27	12	15
8	7	3	166 Sp0	56	8	48		26	3	9	15 Sp8	43	12	31
8	8	3	0	46	8	38		26	1	9	15 Sp8	39	12	27		15 Sp8	24.5	2.51661	10.2719
8	9	3	166 Sp0	33	8	25		26	1	7	15 Sp8	37	12	25
8	10	3	0	23	8	15		26	3	7	15 Sp8	37	12	25
8	11	3	166 Sp0	30	8	22		26	5	7	15 Sp8	33	12	21
8	1	4	543 Sp8	29	8	21		26	5	9	15 Sp8	28	12	16
8	2	4	343 Sp19	10027	8	10019		17	9	5	152 Sp14	6080	8	6072
8	3	4	543 Sp8	38	12	26		17	11	3	152 Sp14	6061	8	6053		152 Sp14	4607.75	968.64	21.022
8	4	4	343 Sp19	6144	12	6132		17	7	3	152 Sp14	4234	8	4226
8	5	4	543 Sp8	23	12	11		17	7	5	152 Sp14	4174	12	4162
8	6	4	343 Sp19	5812	12	5800		17	9	3	152 Sp14	3998	8	3990
8	7	4	520 Sp14	35	8	27		17	11	5	152 Sp14	3256	8	3248
8	8	4	empty	28	8	20		22	9	5	152 Sp8	10046	8	10038
8	9	4	520 Sp14	30	8	22		22	9	3	152 Sp8	9389	8	9381		152 Sp8	8431.5	828.333	9.82426
8	10	4	empty	30	8	22		22	11	3	152 Sp8	8878	8	8870
8	11	4	520 Sp14	25	8	17		22	7	3	152 Sp8	7771	8	7763
8	1	5	126 Sp8	16093	12	16081		22	11	5	152 Sp8	7720	8	7712
8	2	5	585 Sp0	29	12	17		22	7	5	152 Sp8	4874	8	4866
8	3	5	126 Sp8	3128	12	3116		18	9	5	153 Sp0	45	8	37
8	4	5	585 Sp0	35	12	23		18	11	5	153 Sp0	41	8	33		153 Sp0	28.5	4.12311	14.467
8	5	5	126 Sp8	11598	12	11586		18	7	5	153 Sp0	39	8	31
8	6	5	585 Sp0	52	12	40		18	7	3	153 Sp0	33	8	25
8	7	5	166 Sp0	28	12	16		18	9	3	153 Sp0	33	8	25
8	8	5	0	35	12	23		18	11	3	153 Sp0	25	8	17
8	9	5	166 Sp0	38	12	26		13	7	5	153 Sp8	35	8	27
8	10	5	0	33	12	21		13	11	5	153 Sp8	35	8	27		153 Sp8	24.75	2.21736	8.95901
8	11	5	166 Sp0	28	12	16		13	11	3	153 Sp8	34	8	26
8	1	6	566 Sp0	85	8	77		13	9	3	153 Sp8	32	8	24
8	2	6	313 Sp12	31	12	19		13	7	3	153 Sp8	30	8	22
8	3	6	566 Sp0	83	12	71		13	9	5	153 Sp8	28	8	20
8	4	6	313 Sp12	26	12	14		14	9	5	153Sp23	112	8	104
8	5	6	566 Sp0	70	12	58		14	11	3	153Sp23	67	8	59		153Sp23	51.75	6.18466	11.951
8	6	6	313 Sp12	32	12	20		14	11	5	153Sp23	61	8	53
8	7	6	369 Sp12	36	12	24		14	7	3	153Sp23	59	8	51
8	8	6	empty	27	12	15		14	7	5	153Sp23	52	8	44
8	9	6	369 Sp12	27	12	15		14	9	3	153Sp23	49	8	41
8	10	6	empty	31	12	19		9	11	3	154 Sp0	44	8	36
8	11	6	369 Sp12	32	12	20		9	11	5	154 Sp0	37	8	29		154 Sp0	25.25	3.30404	13.0853
8	1	7	105 Sp0	31	8	23		9	7	5	154 Sp0	35	8	27
8	2	7	394 Sp20	37	8	29		9	7	3	154 Sp0	35	12	23
8	3	7	105 Sp0	34	8	26		9	9	5	154 Sp0	30	8	22
8	4	7	394 Sp20	48	8	40		9	9	3	154 Sp0	33	12	21
8	5	7	105 Sp0	33	8	25		10	7	5	154 Sp8	37	8	29
8	6	7	394 Sp20	42	12	30		10	11	3	154 Sp8	37	12	25		154 Sp8	23.25	1.70783	7.34548
8	7	7	146 Sp0	30	12	18		10	9	5	154 Sp8	32	8	24
8	8	7	0	33	8	25		10	11	5	154 Sp8	31	8	23
8	9	7	146 Sp0	32	8	24		10	9	3	154 Sp8	29	8	21
8	10	7	0	29	8	21		10	7	3	154 Sp8	27	8	19
8	11	7	146 Sp0	34	12	22		5	11	5	155 Sp8	47	8	39
8	1	8	566 Sp0	82	8	74		5	7	3	155 Sp8	38	8	30		155 Sp8	25.25	3.77492	14.9502
8	2	8	313 Sp12	60	8	52		5	9	3	155 Sp8	34	8	26
8	3	8	566 Sp0	80	8	72		5	9	5	155 Sp8	32	8	24
8	4	8	313 Sp12	69	8	61		5	11	3	155 Sp8	29	8	21
8	5	8	566 Sp0	53	8	45		5	7	5	155 Sp8	28	12	16
8	6	8	313 Sp12	25	8	17		6	7	3	156 Sp8	68	8	60
8	7	8	369 Sp12	28	8	20		6	11	5	156 Sp8	46	12	34		156 Sp8	28.75	6.39661	22.2491
8	8	8	empty	26	8	18		6	7	5	156 Sp8	45	12	33
8	9	8	369 Sp12	35	8	27		6	11	3	156 Sp8	40	12	28
8	10	8	empty	28	8	20		6	9	5	156 Sp8	28	8	20
8	11	8	369 Sp12	30	8	22		6	9	3	156 Sp8	23	8	15
8	1	9	105 Sp0	136	8	128		1	9	5	158 Sp8	39	8	31
8	2	9	394 Sp20	42	8	34		1	9	3	158 Sp8	35	8	27		158 Sp8	23.75	3.40343	14.3302
8	3	9	105 Sp0	49	8	41		1	11	3	158 Sp8	33	8	25
8	4	9	394 Sp20	39	8	31		1	7	3	158 Sp8	32	8	24
8	5	9	105 Sp0	37	8	29		1	11	5	158 Sp8	27	8	19
8	6	9	394 Sp20	40	8	32		1	7	5	158 Sp8	18	8	10
8	7	9	146 Sp0	37	8	29		23	7	5	159 Sp14	38	8	30
8	8	9	empty	27	8	19		23	9	3	159 Sp14	35	8	27		159 Sp14	22	4.24264	19.2847
8	9	9	146 Sp0	28	8	20		23	9	5	159 Sp14	36	12	24
8	10	9	empty	38	8	30		23	11	5	159 Sp14	27	8	19
8	11	9	146 Sp0	33	8	25		23	11	3	159 Sp14	26	8	18
8	1	10	Grid Marker	44	8	36		23	7	3	159 Sp14	23	8	15
8	2	10	Grid Marker	45	8	37		2	9	5	159 Sp8	45	8	37
8	3	10	empty	129	8	121		2	11	3	159 Sp8	37	8	29		159 Sp8	23.5	4.04145	17.1977
8	4	10	empty	30	8	22		2	9	3	159 Sp8	36	12	24
8	5	10	empty	36	8	28		2	7	5	159 Sp8	29	8	21
8	6	10	empty	32	8	24		2	11	5	159 Sp8	28	8	20
8	7	10	empty	32	8	24		2	7	3	159 Sp8	25	8	17
8	8	10	empty	19	8	11		47	5	7	16 Sp8	40	8	32
8	9	10	empty	27	8	19		47	5	9	16 Sp8	38	8	30		16 Sp8	23	5.2915	23.0065
8	10	10	empty	23	8	15		47	3	9	16 Sp8	32	8	24
8	11	10	empty	30	8	22		47	1	7	16 Sp8	28	8	20
9	1	1	empty	31	8	23		47	3	7	16 Sp8	26	8	18
9	2	1	empty	26	8	18		47	1	9	16 Sp8	24	8	16
9	3	1	empty	26	8	18		24	7	5	161 Sp8	30	8	22
9	4	1	empty	33	8	25		24	11	5	161 Sp8	29	8	21		161 Sp8	19.5	1.29099	6.62048
9	5	1	empty	34	8	26		24	7	3	161 Sp8	28	8	20
9	6	1	empty	30	8	22		24	11	3	161 Sp8	27	8	19
9	7	1	empty	24	8	16		24	9	3	161 Sp8	26	8	18
9	8	1	empty	33	8	25		24	9	5	161 Sp8	24	8	16
9	9	1	Grid Marker	97	8	89		15	11	5	162 Sp14	116	8	108
9	10	1	Grid Marker	38	8	30		15	9	3	162 Sp14	34	8	26		162 Sp14	24.75	1.5	6.06061
9	11	1	Grid Marker	36	8	28		15	7	5	162 Sp14	34	8	26
9	1	2	529 Sp0	25	12	13		15	11	3	162 Sp14	32	8	24
9	2	2	324 Sp10	28	8	20		15	7	3	162 Sp14	31	8	23
9	3	2	529 Sp0	37	8	29		15	9	5	162 Sp14	31	8	23
9	4	2	324 Sp10	29	8	21		19	11	3	162 Sp8	75	8	67
9	5	2	529 Sp0	32	8	24		19	11	5	162 Sp8	38	8	30		162 Sp8	24	5.83095	24.2956
9	6	2	324 Sp10	42	12	30		19	9	5	162 Sp8	36	8	28
9	7	2	0	58	12	46		19	7	3	162 Sp8	27	8	19
9	8	2	empty	33	12	21		19	9	3	162 Sp8	27	8	19
9	9	2	0	35	12	23		19	7	5	162 Sp8	23	8	15
9	10	2	empty	28	8	20		16	7	3	163 Sp8	32	8	24
9	11	2	0	37	8	29		16	7	5	163 Sp8	30	8	22		163 Sp8	19.5	2.51661	12.9057
9	1	3	112 Sp8	31	8	23		16	9	3	163 Sp8	28	8	20
9	2	3	573 Sp12	119	8	111		16	9	5	163 Sp8	28	8	20
9	3	3	112 Sp8	31	8	23		16	11	3	163 Sp8	28	12	16
9	4	3	573 Sp12	212	12	200		16	11	5	163 Sp8	23	8	15
9	5	3	112 Sp8	37	8	29		11	11	5	164 Sp0	37	8	29
9	6	3	573 Sp12	240	12	228		11	9	5	164 Sp0	36	8	28		164 Sp0	25.5	2.08167	8.1634
9	7	3	154 Sp0	35	12	23		11	7	3	164 Sp0	34	8	26
9	8	3	0	55	8	47		11	11	3	164 Sp0	33	8	25
9	9	3	154 Sp0	33	12	21		11	9	3	164 Sp0	31	8	23
9	10	3	0	44	8	36		11	7	5	164 Sp0	28	8	20
9	11	3	154 Sp0	44	8	36		12	9	5	164 Sp8	36	8	28
9	1	4	529 Sp0	31	8	23		12	11	5	164 Sp8	32	8	24		164 Sp8	20.5	3.41565	16.6617
9	2	4	324 Sp10	33	8	25		12	9	3	164 Sp8	30	8	22
9	3	4	529 Sp0	35	8	27		12	7	3	164 Sp8	28	8	20
9	4	4	324 Sp10	137	8	129		12	11	3	164 Sp8	28	12	16
9	5	4	529 Sp0	33	8	25		12	7	5	164 Sp8	24	8	16
9	6	4	324 Sp10	56	8	48		7	9	5	165 Sp0	86	12	74
9	7	4	0	28	8	20		7	11	5	165 Sp0	65	12	53		165 Sp0	37.5	11.4746	30.599
9	8	4	empty	30	8	22		7	9	3	165 Sp0	47	8	39
9	9	4	0	26	8	18		7	7	5	165 Sp0	43	12	31
9	10	4	empty	39	8	31		7	11	3	165 Sp0	35	8	27
9	11	4	0	35	8	27		7	7	3	165 Sp0	27	8	19
9	1	5	112 Sp8	39	8	31		8	7	3	166 Sp0	56	8	48
9	2	5	573 Sp12	111	8	103		8	9	5	166 Sp0	38	12	26		166 Sp0	22.25	4.5	20.2247
9	3	5	112 Sp8	44	8	36		8	9	3	166 Sp0	33	8	25
9	4	5	573 Sp12	211	8	203		8	11	3	166 Sp0	30	8	22
9	5	5	112 Sp8	38	8	30		8	7	5	166 Sp0	28	12	16
9	6	5	573 Sp12	212	8	204		8	11	5	166 Sp0	28	12	16
9	7	5	154 Sp0	35	8	27		3	9	5	167 SP MDLys	51	8	43
9	8	5	0	46	8	38		3	11	5	167 SP MDLys	50	8	42		167 SP MDLys	34.5	8.58293	24.8781
9	9	5	154 Sp0	30	8	22		3	9	3	167 SP MDLys	49	8	41
9	10	5	0	94	8	86		3	7	5	167 SP MDLys	39	8	31
9	11	5	154 Sp0	37	8	29		3	7	3	167 SP MDLys	32	8	24
9	1	6	552 Sp0	27	8	19		3	11	3	167 SP MDLys	25	8	17
9	2	6	286 Sp0	31	8	23		4	11	3	168 Sp8	42	8	34
9	3	6	552 Sp0	39	8	31		4	7	5	168 Sp8	27	8	19		168 Sp8	17.75	1.5	8.4507
9	4	6	286 Sp0	35	8	27		4	11	5	168 Sp8	27	8	19
9	5	6	552 Sp0	38	8	30		4	9	3	168 Sp8	25	8	17
9	6	6	286 Sp0	27	8	19		4	9	5	168 Sp8	24	8	16
9	7	6	354 Sp0	37	8	29		4	7	3	168 Sp8	19	8	11
9	8	6	empty	41	8	33		45	6	6	169 Sp8	53	8	45
9	9	6	354 Sp0	33	8	25		45	4	8	169 Sp8	39	8	31		169 Sp8	25.75	3.86221	14.9989
9	10	6	empty	30	8	22		45	4	6	169 Sp8	38	12	26
9	11	6	354 Sp0	26	8	18		45	2	8	169 Sp8	32	8	24
9	1	7	94 Sp8	57	8	49		45	6	8	169 Sp8	30	8	22
9	2	7	379 Sp0	49	8	41		45	2	6	169 Sp8	25	8	17
9	3	7	94 Sp8	131	8	123		48	3	9	17 Sp8	52	8	44
9	4	7	379 Sp0	78	8	70		48	1	9	17 Sp8	46	8	38		17 Sp8	29.25	6.13052	20.9591
9	5	7	94 Sp8	159	8	151		48	5	9	17 Sp8	37	8	29
9	6	7	379 Sp0	89	8	81		48	1	7	17 Sp8	33	8	25
9	7	7	133 Sp10	91	8	83		48	5	7	17 Sp8	33	8	25
9	8	7	0	71	8	63		48	3	7	17 Sp8	31	8	23
9	9	7	133 Sp10	33	8	25		46	6	8	170 Sp8	44	8	36
9	10	7	0	27	8	19		46	6	6	170 Sp8	31	8	23		170 Sp8	21.5	1.73205	8.05605
9	11	7	133 Sp10	120	8	112		46	2	6	170 Sp8	30	8	22
9	1	8	552 Sp0	21	8	13		46	4	8	170 Sp8	30	8	22
9	2	8	286 Sp0	52	8	44		46	4	6	170 Sp8	27	8	19
9	3	8	552 Sp0	28	8	20		46	2	8	170 Sp8	26	8	18
9	4	8	286 Sp0	49	8	41		41	4	6	171 Sp8	66	12	54
9	5	8	552 Sp0	33	8	25		41	6	6	171 Sp8	53	12	41		171 Sp8	31	6.87992	22.1933
9	6	8	286 Sp0	36	8	28		41	6	8	171 Sp8	42	12	30
9	7	8	354 Sp0	32	8	24		41	2	6	171 Sp8	39	12	27
9	8	8	empty	36	8	28		41	4	8	171 Sp8	38	12	26
9	9	8	354 Sp0	35	8	27		41	2	8	171 Sp8	30	8	22
9	10	8	empty	39	8	31		42	2	6	173 Sp8	70	12	58
9	11	8	354 Sp0	31	8	23		42	2	8	173 Sp8	44	12	32		173 Sp8	28.75	3.40343	11.838
9	1	9	94 Sp8	50	8	42		42	4	8	173 Sp8	38	8	30
9	2	9	379 Sp0	61	8	53		42	6	6	173 Sp8	37	8	29
9	3	9	94 Sp8	169	12	157		42	6	8	173 Sp8	36	12	24
9	4	9	379 Sp0	316	12	304		42	4	6	173 Sp8	34	12	22
9	5	9	94 Sp8	134	8	126		38	6	6	176 Sp14	49	8	41
9	6	9	379 Sp0	128	8	120		38	2	6	176 Sp14	47	8	39		176 Sp14	31	5.35413	17.2714
9	7	9	133 Sp10	49	8	41		38	4	8	176 Sp14	37	8	29
9	8	9	empty	38	8	30		38	4	6	176 Sp14	36	8	28
9	9	9	133 Sp10	40	8	32		38	6	8	176 Sp14	36	8	28
9	10	9	empty	34	8	26		38	2	8	176 Sp14	35	8	27
9	11	9	133 Sp10	66	8	58		37	4	8	176 Sp8	53	8	45
9	1	10	Grid Marker	38	8	30		37	4	6	176 Sp8	33	8	25		176 Sp8	22.75	3.20156	14.0728
9	2	10	Grid Marker	17	8	9		37	2	6	176 Sp8	32	8	24
9	3	10	empty	31	8	23		37	6	8	176 Sp8	32	8	24
9	4	10	empty	37	8	29		37	6	6	176 Sp8	30	12	18
9	5	10	empty	32	8	24		37	2	8	176 Sp8	25	8	17
9	6	10	empty	30	8	22		33	6	8	177 Sp8	37	12	25
9	7	10	empty	42	8	34		33	4	6	177 Sp8	35	12	23		177 Sp8	21.5	1.73205	8.05605
9	8	10	empty	29	8	21		33	4	8	177 Sp8	35	12	23
9	9	10	empty	31	8	23		33	2	6	177 Sp8	32	12	20
9	10	10	empty	27	8	19		33	6	6	177 Sp8	32	12	20
9	11	10	empty	39	8	31		33	2	8	177 Sp8	32	12	20
10	1	1	empty	34	8	26		34	6	8	178 Sp8	43	8	35
10	2	1	empty	24	8	16		34	4	8	178 Sp8	39	8	31		178 Sp8	28.5	2.08167	7.30409
10	3	1	empty	29	8	21		34	2	8	178 Sp8	37	8	29
10	4	1	empty	34	8	26		34	2	6	178 Sp8	40	12	28
10	5	1	empty	24	8	16		34	6	6	178 Sp8	38	12	26
10	6	1	empty	33	8	25		34	4	6	178 Sp8	36	12	24
10	7	1	empty	33	8	25		29	4	8	179 Sp8	47	12	35
10	8	1	empty	35	8	27		29	4	6	179 Sp8	46	12	34		179 Sp8	24.75	6.70199	27.0787
10	9	1	Grid Marker	90	8	82		29	2	6	179 Sp8	36	12	24
10	10	1	Grid Marker	39	8	31		29	2	8	179 Sp8	31	8	23
10	11	1	Grid Marker	171	8	163		29	6	6	179 Sp8	30	12	18
10	1	2	530 Sp14	48	8	40		29	6	8	179 Sp8	24	8	16
10	2	2	325 Sp10	29	8	21		43	5	9	18 Sp8	70	8	62
10	3	2	530 Sp14	47	8	39		43	1	9	18 Sp8	63	8	55		18 Sp8	43	12.1929	28.3556
10	4	2	325 Sp10	37	8	29		43	3	7	18 Sp8	54	8	46
10	5	2	530 Sp14	48	8	40		43	5	7	18 Sp8	53	8	45
10	6	2	325 Sp10	33	8	25		43	1	7	18 Sp8	38	12	26
10	7	2	507 Sp24	51	8	43		43	3	9	18 Sp8	38	12	26
10	8	2	empty	30	8	22		30	6	6	180 Sp8	41	12	29
10	9	2	507 Sp24	39	8	31		30	4	8	180 Sp8	36	8	28		180 Sp8	24.5	4.50925	18.4051
10	10	2	empty	38	8	30		30	2	8	180 Sp8	35	8	27
10	11	2	507 Sp24	68	12	56		30	4	6	180 Sp8	37	12	25
10	1	3	113 Sp0	37	8	29		30	2	6	180 Sp8	30	12	18
10	2	3	0	27	8	19		30	6	8	180 Sp8	24	8	16
10	3	3	113 Sp0	89	8	81		25	4	8	181 Sp8	45	12	33
10	4	3	0	44	8	36		25	6	6	181 Sp8	38	8	30		181 Sp8	27	2.44949	9.07218
10	5	3	113 Sp0	23	8	15		25	4	6	181 Sp8	40	12	28
10	6	3	0	55	8	47		25	2	6	181 Sp8	33	8	25
10	7	3	154 Sp8	27	8	19		25	6	8	181 Sp8	37	12	25
10	8	3	0	50	8	42		25	2	8	181 Sp8	29	12	17
10	9	3	154 Sp8	29	8	21		26	2	6	182 Sp8	35	8	27
10	10	3	0	43	8	35		26	4	6	182 Sp8	35	8	27		182 Sp8	24.75	2.62996	10.6261
10	11	3	154 Sp8	37	12	25		26	4	8	182 Sp8	39	12	27
10	1	4	530 Sp14	51	8	43		26	2	8	182 Sp8	35	12	23
10	2	4	325 Sp10	40	8	32		26	6	6	182 Sp8	30	8	22
10	3	4	530 Sp14	32	8	24		26	6	8	182 Sp8	24	12	12
10	4	4	325 Sp10	42	8	34		47	6	6	183 Sp8	36	8	28
10	5	4	530 Sp14	32	8	24		47	6	8	183 Sp8	32	8	24		183 Sp8	20	3.3665	16.8325
10	6	4	325 Sp10	35	8	27		47	4	6	183 Sp8	29	8	21
10	7	4	507 Sp24	43	8	35		47	4	8	183 Sp8	27	8	19
10	8	4	empty	36	8	28		47	2	8	183 Sp8	24	8	16
10	9	4	507 Sp24	40	8	32		47	2	6	183 Sp8	19	8	11
10	10	4	empty	24	8	16		48	4	6	184 Sp8	50	8	42
10	11	4	507 Sp24	42	8	34		48	6	6	184 Sp8	40	8	32		184 Sp8	30	1.63299	5.44331
10	1	5	113 Sp0	32	8	24		48	4	8	184 Sp8	38	8	30
10	2	5	0	36	8	28		48	6	8	184 Sp8	38	8	30
10	3	5	113 Sp0	47	8	39		48	2	6	184 Sp8	36	8	28
10	4	5	0	46	8	38		48	2	8	184 Sp8	33	8	25
10	5	5	113 Sp0	27	8	19		43	2	8	185 Sp8	59	8	51
10	6	5	0	55	8	47		43	2	6	185 Sp8	36	8	28		185 Sp8	27	1.1547	4.27667
10	7	5	154 Sp8	37	8	29		43	4	6	185 Sp8	40	12	28
10	8	5	0	41	8	33		43	6	6	185 Sp8	34	8	26
10	9	5	154 Sp8	32	8	24		43	4	8	185 Sp8	34	8	26
10	10	5	0	33	8	25		43	6	8	185 Sp8	29	8	21
10	11	5	154 Sp8	31	8	23		44	4	6	186 Sp8	37	8	29
10	1	6	553 Sp0	35	8	27		44	2	6	186 Sp8	36	12	24		186 Sp8	21.5	2.38048	11.072
10	2	6	287 Sp8	53	8	45		44	2	8	186 Sp8	35	12	23
10	3	6	553 Sp0	31	8	23		44	6	6	186 Sp8	32	12	20
10	4	6	287 Sp8	38	8	30		44	6	8	186 Sp8	27	8	19
10	5	6	553 Sp0	37	8	29		44	4	8	186 Sp8	21	8	13
10	6	6	287 Sp8	63	8	55		39	6	6	187 Sp8	52	8	44
10	7	6	355 Sp0	1356	8	1348		39	2	6	187 Sp8	48	8	40		187 Sp8	34.25	3.86221	11.2765
10	8	6	empty	28	8	20		39	6	8	187 Sp8	41	8	33
10	9	6	355 Sp0	1218	8	1210		39	4	6	187 Sp8	40	8	32
10	10	6	empty	25	8	17		39	4	8	187 Sp8	40	8	32
10	11	6	355 Sp0	610	8	602		39	2	8	187 Sp8	30	8	22
10	1	7	95 Sp0	39	8	31		40	6	8	188 Sp0	36	8	28
10	2	7	380 Sp0	78	8	70		40	4	8	188 Sp0	35	8	27		188 Sp0	24.75	2.06155	8.32951
10	3	7	95 Sp0	35	8	27		40	2	6	188 Sp0	33	8	25
10	4	7	380 Sp0	115	8	107		40	6	6	188 Sp0	33	8	25
10	5	7	95 Sp0	34	8	26		40	2	8	188 Sp0	30	8	22
10	6	7	380 Sp0	133	8	125		40	4	6	188 Sp0	27	8	19
10	7	7	134 Sp0	51	8	43		35	4	8	189 Sp0	59	8	51
10	8	7	0	336	8	328		35	4	6	189 Sp0	38	12	26		189 Sp0	24	2.82843	11.7851
10	9	7	134 Sp0	27	8	19		35	6	8	189 Sp0	34	8	26
10	10	7	0	43	8	35		35	6	6	189 Sp0	36	12	24
10	11	7	134 Sp0	26	8	18		35	2	8	189 Sp0	28	8	20
10	1	8	553 Sp0	45	8	37		35	2	6	189 Sp0	28	12	16
10	2	8	287 Sp8	41	8	33		44	1	7	19 Sp0	46	12	34
10	3	8	553 Sp0	26	8	18		44	5	9	19 Sp0	35	12	23		19 Sp0	22	0.816497	3.71135
10	4	8	287 Sp8	46	12	34		44	3	7	19 Sp0	30	8	22
10	5	8	553 Sp0	33	8	25		44	3	9	19 Sp0	34	12	22
10	6	8	287 Sp8	52	8	44		44	1	9	19 Sp0	33	12	21
10	7	8	355 Sp0	631	8	623		44	5	7	19 Sp0	28	8	20
10	8	8	empty	27	8	19		39	1	7	19 Sp8	50	8	42
10	9	8	355 Sp0	2171	8	2163		39	5	7	19 Sp8	47	8	39		19 Sp8	27.5	7.85281	28.5557
10	10	8	empty	22	8	14		39	5	9	19 Sp8	34	8	26
10	11	8	355 Sp0	872	8	864		39	3	9	19 Sp8	31	8	23
10	1	9	95 Sp0	45	8	37		39	3	7	19 Sp8	30	8	22
10	2	9	380 Sp0	88	8	80		39	1	9	19 Sp8	29	8	21
10	3	9	95 Sp0	40	12	28		31	4	8	190 Sp9	43	8	35
10	4	9	380 Sp0	157	12	145		31	4	6	190 Sp9	40	12	28		190 Sp9	25	2.58199	10.328
10	5	9	95 Sp0	41	12	29		31	6	6	190 Sp9	38	12	26
10	6	9	380 Sp0	91	8	83		31	2	8	190 Sp9	32	8	24
10	7	9	134 Sp0	43	8	35		31	2	6	190 Sp9	34	12	22
10	8	9	empty	24	8	16		31	6	8	190 Sp9	28	8	20
10	9	9	134 Sp0	33	8	25		32	2	8	191 Sp9	59	8	51
10	10	9	empty	54	8	46		32	6	8	191 Sp9	34	8	26		191 Sp9	23.75	2.06155	8.68022
10	11	9	134 Sp0	74	8	66		32	4	6	191 Sp9	37	12	25
10	1	10	Grid Marker	66	8	58		32	2	6	191 Sp9	34	12	22
10	2	10	Grid Marker	31	8	23		32	4	8	191 Sp9	30	8	22
10	3	10	empty	27	8	19		32	6	6	191 Sp9	29	12	17
10	4	10	empty	29	8	21		27	2	8	192 Sp9	45	12	33
10	5	10	empty	25	8	17		27	4	6	192 Sp9	29	8	21		192 Sp9	20	1.41421	7.07107
10	6	10	empty	33	8	25		27	6	6	192 Sp9	29	8	21
10	7	10	empty	21	8	13		27	4	8	192 Sp9	32	12	20
10	8	10	empty	36	8	28		27	6	8	192 Sp9	30	12	18
10	9	10	empty	30	8	22		27	2	6	192 Sp9	25	8	17
10	10	10	empty	24	8	16		41	4	4	199 Sp9	54	12	42
10	11	10	empty	25	8	17		41	6	2	199 Sp9	43	12	31		199 Sp9	27.75	5.25198	18.9261
11	1	1	empty	44	8	36		41	6	4	199 Sp9	43	12	31
11	2	1	empty	868	12	856		41	4	2	199 Sp9	41	12	29
11	3	1	empty	33	8	25		41	2	2	199 Sp9	32	12	20
11	4	1	empty	43	8	35		41	2	4	199 Sp9	28	12	16
11	5	1	empty	34	8	26		40	5	9	20 Sp8	94	8	86
11	6	1	empty	37	8	29		40	1	9	20 Sp8	37	8	29		20 Sp8	28	0.816497	2.91606
11	7	1	empty	29	8	21		40	3	7	20 Sp8	36	8	28
11	8	1	empty	77	8	69		40	5	7	20 Sp8	36	8	28
11	9	1	Grid Marker	68	8	60		40	3	9	20 Sp8	35	8	27
11	10	1	Grid Marker	32	8	24		40	1	7	20 Sp8	32	8	24
11	11	1	Grid Marker	29	8	21		42	4	4	200 Sp9	63	8	55
11	1	2	540 Sp21	45	12	33		42	2	4	200 Sp9	53	12	41		200 Sp9	31.5	6.85565	21.764
11	2	2	0	61	12	49		42	6	2	200 Sp9	44	12	32
11	3	2	540 Sp21	25	8	17		42	4	2	200 Sp9	39	12	27
11	4	2	0	179	8	171		42	2	2	200 Sp9	38	12	26
11	5	2	540 Sp21	40	8	32		42	6	4	200 Sp9	31	8	23
11	6	2	0	33	12	21		37	6	2	203 Sp12	49	12	37
11	7	2	517 Sp24	42	12	30		37	2	4	203 Sp12	40	8	32		203 Sp12	23.25	5.85235	25.1714
11	8	2	empty	34	8	26		37	4	2	203 Sp12	29	8	21
11	9	2	517 Sp24	37	8	29		37	2	2	203 Sp12	28	8	20
11	10	2	empty	28	8	20		37	6	4	203 Sp12	32	12	20
11	11	2	517 Sp24	96	8	88		37	4	4	203 Sp12	29	12	17
11	1	3	121 Sp14	7122	8	7114		38	6	2	205 Sp12	46	8	38
11	2	3	582 Sp0	42	8	34		38	2	2	205 Sp12	37	8	29		205 Sp12	27.25	1.70783	6.26725
11	3	3	121 Sp14	1398	8	1390		38	2	4	205 Sp12	36	8	28
11	4	3	582 Sp0	33	8	25		38	4	4	205 Sp12	35	8	27
11	5	3	121 Sp14	958	8	950		38	4	2	205 Sp12	33	8	25
11	6	3	582 Sp0	31	8	23		38	6	4	205 Sp12	29	8	21
11	7	3	164 Sp0	34	8	26		33	4	4	208 Sp0	51	12	39
11	8	3	0	36	8	28		33	4	2	208 Sp0	45	8	37		208 Sp0	27.25	7.76209	28.4847
11	9	3	164 Sp0	31	8	23		33	6	2	208 Sp0	35	8	27
11	10	3	0	27	8	19		33	2	4	208 Sp0	35	8	27
11	11	3	164 Sp0	33	8	25		33	2	2	208 Sp0	26	8	18
11	1	4	540 Sp21	3407	8	3399		33	6	4	208 Sp0	28	12	16
11	2	4	0	38	8	30		36	1	9	21 Sp14	48	8	40
11	3	4	540 Sp21	18	8	10		36	5	9	21 Sp14	45	8	37		21 Sp14	33.75	3.59398	10.6488
11	4	4	0	24	8	16		36	3	9	21 Sp14	44	8	36
11	5	4	540 Sp21	50	8	42		36	5	7	21 Sp14	41	8	33
11	6	4	0	38	8	30		36	1	7	21 Sp14	41	12	29
11	7	4	517 Sp24	37	8	29		36	3	7	21 Sp14	34	8	26
11	8	4	empty	36	8	28		35	3	7	21 Sp8	46	8	38
11	9	4	517 Sp24	45	8	37		35	1	9	21 Sp8	39	8	31		21 Sp8	22.5	7.23418	32.1519
11	10	4	empty	42	8	34		35	1	7	21 Sp8	34	8	26
11	11	4	517 Sp24	40	8	32		35	5	9	21 Sp8	25	8	17
11	1	5	121 Sp14	4027	8	4019		35	5	7	21 Sp8	24	8	16
11	2	5	582 Sp0	35	8	27		35	3	9	21 Sp8	22	8	14
11	3	5	121 Sp14	1813	8	1805		34	6	4	210 Sp0	53	8	45
11	4	5	582 Sp0	59	8	51		34	2	2	210 Sp0	50	8	42		210 Sp0	30.25	8.05709	26.635
11	5	5	121 Sp14	2164	12	2152		34	4	2	210 Sp0	37	8	29
11	6	5	582 Sp0	82	12	70		34	2	4	210 Sp0	33	8	25
11	7	5	164 Sp0	28	8	20		34	4	4	210 Sp0	33	8	25
11	8	5	0	33	8	25		34	6	2	210 Sp0	29	8	21
11	9	5	164 Sp0	36	8	28		29	6	2	211 Sp8	55	12	43
11	10	5	0	30	8	22		29	4	4	211 Sp8	48	12	36		211 Sp8	28.5	8.1035	28.4333
11	11	5	164 Sp0	37	8	29		29	4	2	211 Sp8	47	12	35
11	1	6	563 Sp21	37	8	29		29	6	4	211 Sp8	34	12	22
11	2	6	307 Sp10	23	8	15		29	2	4	211 Sp8	33	12	21
11	3	6	563 Sp21	34	8	26		29	2	2	211 Sp8	29	12	17
11	4	6	307 Sp10	26	8	18		30	6	2	212 Sp0	41	12	29
11	5	6	563 Sp21	44	12	32		30	4	4	212 Sp0	41	12	29		212 Sp0	23.75	4.11299	17.3178
11	6	6	307 Sp10	19	12	7		30	4	2	212 Sp0	32	8	24
11	7	6	366 Sp14	50	8	42		30	6	4	212 Sp0	35	12	23
11	8	6	empty	32	8	24		30	2	2	212 Sp0	31	12	19
11	9	6	366 Sp14	42	8	34		30	2	4	212 Sp0	31	12	19
11	10	6	empty	28	8	20		25	6	4	213 Sp8	67	8	59
11	11	6	366 Sp14	35	8	27		25	4	2	213 Sp8	47	12	35		213 Sp8	30.5	3.87298	12.6983
11	1	7	102 Sp8	28	8	20		25	4	4	213 Sp8	40	8	32
11	2	7	391 Sp21	37	8	29		25	6	2	213 Sp8	37	8	29
11	3	7	102 Sp8	33	8	25		25	2	4	213 Sp8	34	8	26
11	4	7	391 Sp21	33	8	25		25	2	2	213 Sp8	27	8	19
11	5	7	102 Sp8	66	12	54		26	4	2	216 Sp0	37	8	29
11	6	7	391 Sp21	21	8	13		26	2	4	216 Sp0	37	8	29		216 Sp0	24.25	3.30404	13.6249
11	7	7	144 Sp8	20	8	12		26	6	4	216 Sp0	32	8	24
11	8	7	0	40	8	32		26	2	2	216 Sp0	30	8	22
11	9	7	144 Sp8	28	8	20		26	6	2	216 Sp0	30	8	22
11	10	7	0	30	8	22		26	4	4	216 Sp0	27	8	19
11	11	7	144 Sp8	54	8	46		31	1	7	22 Sp8	70	8	62
11	1	8	563 Sp21	30	8	22		31	3	9	22 Sp8	37	8	29		22 Sp8	27.25	1.5	5.50459
11	2	8	307 Sp10	40	8	32		31	1	9	22 Sp8	36	8	28
11	3	8	563 Sp21	30	8	22		31	3	7	22 Sp8	34	8	26
11	4	8	307 Sp10	1188	8	1180		31	5	7	22 Sp8	38	12	26
11	5	8	563 Sp21	33	8	25		31	5	9	22 Sp8	28	8	20
11	6	8	307 Sp10	33	8	25		48	4	2	220 Sp14	48	8	40
11	7	8	366 Sp14	33	8	25		48	6	4	220 Sp14	37	8	29		220 Sp14	25.75	2.75379	10.6943
11	8	8	empty	20	8	12		48	6	2	220 Sp14	35	8	27
11	9	8	366 Sp14	33	8	25		48	4	4	220 Sp14	32	8	24
11	10	8	empty	27	8	19		48	2	4	220 Sp14	31	8	23
11	11	8	366 Sp14	36	8	28		48	2	2	220 Sp14	28	8	20
11	1	9	102 Sp8	31	8	23		47	6	2	220 Sp8	40	8	32
11	2	9	391 Sp21	42	8	34		47	2	2	220 Sp8	33	8	25		220 Sp8	23	2.70801	11.774
11	3	9	102 Sp8	24	8	16		47	4	2	220 Sp8	32	8	24
11	4	9	391 Sp21	30	8	22		47	4	4	220 Sp8	32	8	24
11	5	9	102 Sp8	35	8	27		47	6	4	220 Sp8	27	8	19
11	6	9	391 Sp21	32	8	24		47	2	4	220 Sp8	22	8	14
11	7	9	144 Sp8	28	8	20		43	6	4	221 Sp0	47	8	39
11	8	9	empty	29	8	21		43	2	2	221 Sp0	47	12	35		221 Sp0	27.75	5.25198	18.9261
11	9	9	144 Sp8	33	8	25		43	4	2	221 Sp0	40	12	28
11	10	9	empty	40	8	32		43	6	2	221 Sp0	37	12	25
11	11	9	144 Sp8	79	8	71		43	4	4	221 Sp0	31	8	23
11	1	10	Grid Marker	28	8	20		43	2	4	221 Sp0	30	8	22
11	2	10	Grid Marker	32	8	24		44	4	4	223 Sp0	320	12	308
11	3	10	empty	35	8	27		44	2	4	223 Sp0	42	8	34		223 Sp0	23.5	7.04746	29.9892
11	4	10	empty	30	8	22		44	6	2	223 Sp0	33	12	21
11	5	10	empty	33	8	25		44	2	2	223 Sp0	32	12	20
11	6	10	empty	28	8	20		44	4	2	223 Sp0	31	12	19
11	7	10	empty	30	8	22		44	6	4	223 Sp0	29	12	17
11	8	10	empty	20	8	12		39	4	2	224 Sp0	49	8	41
11	9	10	empty	23	8	15		39	2	4	224 Sp0	34	8	26		224 Sp0	24.75	1.5	6.06061
11	10	10	empty	27	8	19		39	6	4	224 Sp0	34	8	26
11	11	10	empty	24	8	16		39	6	2	224 Sp0	32	8	24
12	1	1	empty	53	8	45		39	4	4	224 Sp0	31	8	23
12	2	1	empty	27	8	19		39	2	2	224 Sp0	23	8	15
12	3	1	empty	32	8	24		40	6	4	225 Sp0	75	12	63
12	4	1	empty	31	8	23		40	6	2	225 Sp0	39	8	31		225 Sp0	24.75	4.57347	18.4787
12	5	1	empty	36	12	24		40	2	4	225 Sp0	32	8	24
12	6	1	empty	49	12	37		40	4	4	225 Sp0	36	12	24
12	7	1	empty	31	8	23		40	2	2	225 Sp0	28	8	20
12	8	1	empty	20	8	12		40	4	2	225 Sp0	25	8	17
12	9	1	Grid Marker	62	8	54		35	4	2	227 Sp8	39	8	31
12	10	1	Grid Marker	59	8	51		35	4	4	227 Sp8	36	8	28		227 Sp8	23	3.55903	15.474
12	11	1	Grid Marker	38	12	26		35	2	4	227 Sp8	31	8	23
12	1	2	541 Sp8	12562	12	12550		35	6	2	227 Sp8	29	8	21
12	2	2	341 Sp8	28	12	16		35	2	2	227 Sp8	28	8	20
12	3	2	541 Sp8	2007	8	1999		35	6	4	227 Sp8	26	8	18
12	4	2	341 Sp8	34	12	22		32	1	9	23 Sp0	32	8	24
12	5	2	541 Sp8	6759	12	6747		32	3	9	23 Sp0	29	8	21		23 Sp0	18.5	1.73205	9.36244
12	6	2	341 Sp8	37	12	25		32	1	7	23 Sp0	30	12	18
12	7	2	518 Sp21	33	12	21		32	5	7	23 Sp0	30	12	18
12	8	2	empty	25	12	13		32	3	7	23 Sp0	29	12	17
12	9	2	518 Sp21	41	12	29		32	5	9	23 Sp0	23	12	11
12	10	2	empty	28	12	16		32	2	4	230 Sp0	49	12	37
12	11	2	518 Sp21	32	12	20		32	4	2	230 Sp0	41	12	29		230 Sp0	25.75	4.272	16.5903
12	1	3	122 Sp8	32	8	24		32	4	4	230 Sp0	41	12	29
12	2	3	583 Sp0	31	8	23		32	2	2	230 Sp0	33	8	25
12	3	3	122 Sp8	138	8	130		32	6	4	230 Sp0	32	12	20
12	4	3	583 Sp0	35	12	23		32	6	2	230 Sp0	29	12	17
12	5	3	122 Sp8	35	12	23		27	4	4	230 Sp8	51	8	43
12	6	3	583 Sp0	30	12	18		27	6	2	230 Sp8	46	8	38		230 Sp8	33.75	4.64579	13.7653
12	7	3	164 Sp8	28	8	20		27	6	4	230 Sp8	45	8	37
12	8	3	0	27	8	19		27	4	2	230 Sp8	40	8	32
12	9	3	164 Sp8	30	8	22		27	2	2	230 Sp8	36	8	28
12	10	3	0	42	8	34		27	2	4	230 Sp8	30	8	22
12	11	3	164 Sp8	28	12	16		28	6	2	231 Sp0	44	8	36
12	1	4	541 Sp8	1759	8	1751		28	4	4	231 Sp0	41	8	33		231 Sp0	28	3.4641	12.3718
12	2	4	341 Sp8	22	8	14		28	2	2	231 Sp0	35	8	27
12	3	4	541 Sp8	4939	8	4931		28	2	4	231 Sp0	35	8	27
12	4	4	341 Sp8	43	8	35		28	4	2	231 Sp0	37	12	25
12	5	4	541 Sp8	3129	8	3121		28	6	4	231 Sp0	29	8	21
12	6	4	341 Sp8	35	8	27		45	11	8	232 Sp0	57	8	49
12	7	4	518 Sp21	31	8	23		45	7	8	232 Sp0	38	8	30		232 Sp0	26.5	2.38048	8.98293
12	8	4	empty	27	8	19		45	11	6	232 Sp0	34	8	26
12	9	4	518 Sp21	26	8	18		45	7	6	232 Sp0	33	8	25
12	10	4	empty	26	8	18		45	9	6	232 Sp0	33	8	25
12	11	4	518 Sp21	41	8	33		45	9	8	232 Sp0	27	8	19
12	1	5	122 Sp8	27	8	19		46	7	8	233 Sp8	42	8	34
12	2	5	583 Sp0	23	8	15		46	7	6	233 Sp8	34	8	26		233 Sp8	22.25	2.62996	11.82
12	3	5	122 Sp8	32	8	24		46	9	8	233 Sp8	30	8	22
12	4	5	583 Sp0	25	8	17		46	11	6	233 Sp8	29	8	21
12	5	5	122 Sp8	39	8	31		46	11	8	233 Sp8	28	8	20
12	6	5	583 Sp0	38	8	30		46	9	6	233 Sp8	25	8	17
12	7	5	164 Sp8	24	8	16		41	7	6	234 Sp8	1037	12	1025
12	8	5	0	31	8	23		41	11	8	234 Sp8	46	12	34		234 Sp8	27.5	4.79583	17.4394
12	9	5	164 Sp8	36	8	28		41	11	6	234 Sp8	40	12	28
12	10	5	0	39	8	31		41	7	8	234 Sp8	37	12	25
12	11	5	164 Sp8	32	8	24		41	9	6	234 Sp8	35	12	23
12	1	6	564 Sp21	31	8	23		41	9	8	234 Sp8	27	12	15
12	2	6	0	26	8	18		42	7	6	235 Sp0	40	8	32
12	3	6	564 Sp21	31	8	23		42	9	6	235 Sp0	36	8	28		235 Sp0	25.25	2.21736	8.78161
12	4	6	0	50	8	42		42	11	8	235 Sp0	34	8	26
12	5	6	564 Sp21	40	8	32		42	11	6	235 Sp0	32	8	24
12	6	6	0	33	8	25		42	9	8	235 Sp0	31	8	23
12	7	6	367 Sp12	28	8	20		42	7	8	235 Sp0	30	8	22
12	8	6	empty	27	8	19		37	7	8	236 Sp8	47	8	39
12	9	6	367 Sp12	33	8	25		37	11	8	236 Sp8	37	8	29		236 Sp8	24.5	3.69685	15.0892
12	10	6	empty	24	8	16		37	9	6	236 Sp8	33	8	25
12	11	6	367 Sp12	24	8	16		37	7	6	236 Sp8	36	12	24
12	1	7	103 Sp0	25	8	17		37	11	6	236 Sp8	28	8	20
12	2	7	392 Sp21	24	8	16		37	9	8	236 Sp8	28	8	20
12	3	7	103 Sp0	29	8	21		38	9	6	237 Sp8	82	8	74
12	4	7	392 Sp21	34	8	26		38	11	6	237 Sp8	42	8	34		237 Sp8	26	6.53197	25.123
12	5	7	103 Sp0	28	8	20		38	7	8	237 Sp8	34	8	26
12	6	7	392 Sp21	35	8	27		38	11	8	237 Sp8	34	8	26
12	7	7	144 Sp14	34	8	26		38	9	8	237 Sp8	26	8	18
12	8	7	0	43	8	35		38	7	6	237 Sp8	23	8	15
12	9	7	144 Sp14	34	8	26		33	11	6	238 Sp0	53	12	41
12	10	7	0	42	8	34		33	7	8	238 Sp0	41	12	29		238 Sp0	26.5	1.91485	7.22586
12	11	7	144 Sp14	23	8	15		33	11	8	238 Sp0	39	12	27
12	1	8	564 Sp21	21	8	13		33	7	6	238 Sp0	37	12	25
12	2	8	0	35	8	27		33	9	6	238 Sp0	37	12	25
12	3	8	564 Sp21	25	8	17		33	9	8	238 Sp0	29	12	17
12	4	8	0	33	8	25		27	1	9	24 Sp0	34	12	22
12	5	8	564 Sp21	34	8	26		27	3	7	24 Sp0	28	8	20		24 Sp0	18.25	2.06155	11.2962
12	6	8	0	48	8	40		27	5	9	24 Sp0	32	12	20
12	7	8	367 Sp12	27	8	19		27	1	7	24 Sp0	25	8	17
12	8	8	empty	35	8	27		27	3	9	24 Sp0	28	12	16
12	9	8	367 Sp12	31	8	23		27	5	7	24 Sp0	25	12	13
12	10	8	empty	26	8	18		34	9	8	240 Sp8	32	8	24
12	11	8	367 Sp12	37	8	29		34	11	8	240 Sp8	32	8	24		240 Sp8	21.25	2.06155	9.70143
12	1	9	103 Sp0	26	8	18		34	9	6	240 Sp8	33	12	21
12	2	9	392 Sp21	30	8	22		34	7	8	240 Sp8	29	8	21
12	3	9	103 Sp0	21	8	13		34	7	6	240 Sp8	31	12	19
12	4	9	392 Sp21	30	8	22		34	11	6	240 Sp8	25	12	13
12	5	9	103 Sp0	44	8	36		29	9	8	243 Sp8	34	8	26
12	6	9	392 Sp21	29	8	21		29	11	8	243 Sp8	34	8	26		243 Sp8	24.25	1.25831	5.18889
12	7	9	144 Sp14	34	8	26		29	7	6	243 Sp8	36	12	24
12	8	9	empty	22	8	14		29	11	6	243 Sp8	36	12	24
12	9	9	144 Sp14	26	8	18		29	9	6	243 Sp8	35	12	23
12	10	9	empty	25	8	17		29	7	8	243 Sp8	31	8	23
12	11	9	144 Sp14	25	8	17		25	7	8	244 Sp14	87	12	75
12	1	10	Grid Marker	47	8	39		25	11	6	244 Sp14	46	8	38		244 Sp14	31.5	5.44671	17.2911
12	2	10	Grid Marker	28	8	20		25	11	8	244 Sp14	45	12	33
12	3	10	empty	30	8	22		25	9	6	244 Sp14	42	12	30
12	4	10	empty	29	8	21		25	9	8	244 Sp14	37	12	25
12	5	10	empty	24	8	16		25	7	6	244 Sp14	22	12	10
12	6	10	empty	28	8	20		30	7	8	244 Sp8	45	8	37
12	7	10	empty	28	8	20		30	7	6	244 Sp8	42	12	30		244 Sp8	26.25	4.78714	18.2367
12	8	10	empty	26	8	18		30	9	8	244 Sp8	38	8	30
12	9	10	empty	23	8	15		30	11	8	244 Sp8	33	8	25
12	10	10	empty	30	8	22		30	9	6	244 Sp8	32	12	20
12	11	10	empty	34	8	26		30	11	6	244 Sp8	27	12	15
13	1	1	empty	23	8	15		26	9	6	245 Sp8	43	8	35
13	2	1	empty	27	8	19		26	7	6	245 Sp8	36	8	28		245 Sp8	21.75	5.85235	26.9074
13	3	1	empty	26	8	18		26	11	6	245 Sp8	33	8	25
13	4	1	empty	26	8	18		26	7	8	245 Sp8	31	12	19
13	5	1	empty	27	8	19		26	9	8	245 Sp8	27	12	15
13	6	1	empty	32	8	24		26	11	8	245 Sp8	23	12	11
13	7	1	empty	27	8	19		47	11	6	246 Sp0	45	8	37
13	8	1	empty	33	8	25		47	7	8	246 Sp0	42	8	34		246 Sp0	30.5	2.64575	8.67459
13	9	1	Grid Marker	27	8	19		47	11	8	246 Sp0	39	8	31
13	10	1	Grid Marker	43	8	35		47	9	6	246 Sp0	37	8	29
13	11	1	Grid Marker	28	8	20		47	7	6	246 Sp0	36	8	28
13	1	2	527 Sp14	45	8	37		47	9	8	246 Sp0	36	8	28
13	2	2	321 Sp8	31	8	23		48	11	6	247 Sp0	28	8	20
13	3	2	527 Sp14	43	8	35		48	9	6	247 Sp0	27	8	19		247 Sp0	17.25	2.06155	11.951
13	4	2	321 Sp8	36	8	28		48	9	8	247 Sp0	27	8	19
13	5	2	527 Sp14	31	8	23		48	7	8	247 Sp0	24	8	16
13	6	2	321 Sp8	40	8	32		48	7	6	247 Sp0	23	8	15
13	7	2	504 Sp24	35	8	27		48	11	8	247 Sp0	23	8	15
13	8	2	empty	31	8	23		43	11	6	248 Sp0	103	12	91
13	9	2	504 Sp24	35	8	27		43	7	6	248 Sp0	50	8	42		248 Sp0	29.5	9.60902	32.573
13	10	2	empty	24	8	16		43	7	8	248 Sp0	40	8	32
13	11	2	504 Sp24	40	8	32		43	9	6	248 Sp0	31	8	23
13	1	3	110 Sp8	31	8	23		43	9	8	248 Sp0	29	8	21
13	2	3	0	44	8	36		43	11	8	248 Sp0	32	12	20
13	3	3	110 Sp8	105	8	97		44	7	6	249 Sp0	49	8	41
13	4	3	0	27	12	15		44	11	8	249 Sp0	33	8	25		249 Sp0	20.75	4.34933	20.9606
13	5	3	110 Sp8	93	12	81		44	9	8	249 Sp0	31	8	23
13	6	3	0	21	8	13		44	7	8	249 Sp0	28	8	20
13	7	3	153 Sp8	30	8	22		44	9	6	249 Sp0	23	8	15
13	8	3	0	35	8	27		44	11	6	249 Sp0	21	8	13
13	9	3	153 Sp8	32	8	24		28	5	7	25 Sp0	73	12	61
13	10	3	0	27	8	19		28	3	9	25 Sp0	66	12	54		25 Sp0	40.5	11.0905	27.384
13	11	3	153 Sp8	34	8	26		28	5	9	25 Sp0	57	12	45
13	1	4	527 Sp14	24	8	16		28	1	7	25 Sp0	45	12	33
13	2	4	321 Sp8	27	8	19		28	3	7	25 Sp0	42	12	30
13	3	4	527 Sp14	32	8	24		28	1	9	25 Sp0	39	12	27
13	4	4	321 Sp8	48	8	40		40	7	8	250 Sp8	41	8	33
13	5	4	527 Sp14	32	8	24		40	11	6	250 Sp8	34	8	26		250 Sp8	21.75	4.64579	21.3599
13	6	4	321 Sp8	42	8	34		40	11	8	250 Sp8	33	8	25
13	7	4	504 Sp24	33	8	25		40	7	6	250 Sp8	28	8	20
13	8	4	empty	24	8	16		40	9	8	250 Sp8	24	8	16
13	9	4	504 Sp24	41	8	33		40	9	6	250 Sp8	23	8	15
13	10	4	empty	37	8	29		35	9	8	251 Sp8	52	12	40
13	11	4	504 Sp24	29	8	21		35	7	8	251 Sp8	35	8	27		251 Sp8	23.25	3.86221	16.6117
13	1	5	110 Sp8	50	8	42		35	7	6	251 Sp8	37	12	25
13	2	5	0	29	8	21		35	9	6	251 Sp8	35	12	23
13	3	5	110 Sp8	30	8	22		35	11	8	251 Sp8	26	8	18
13	4	5	0	34	8	26		35	11	6	251 Sp8	22	12	10
13	5	5	110 Sp8	44	8	36		31	11	8	252 Sp0	45	8	37
13	6	5	0	29	8	21		31	7	8	252 Sp0	39	8	31		252 Sp0	24.5	6.95222	28.3764
13	7	5	153 Sp8	35	8	27		31	9	8	252 Sp0	38	8	30
13	8	5	0	41	8	33		31	9	6	252 Sp0	31	12	19
13	9	5	153 Sp8	28	8	20		31	7	6	252 Sp0	30	12	18
13	10	5	0	30	8	22		31	11	6	252 Sp0	29	12	17
13	11	5	153 Sp8	35	8	27		32	11	8	253 Sp0	39	8	31
13	1	6	550 Sp0	28	12	16		32	9	8	253 Sp0	37	8	29		253 Sp0	22.75	4.92443	21.6458
13	2	6	284 Sp0	40	12	28		32	9	6	253 Sp0	35	12	23
13	3	6	550 Sp0	28	12	16		32	7	6	253 Sp0	34	12	22
13	4	6	284 Sp0	46	12	34		32	7	8	253 Sp0	29	12	17
13	5	6	550 Sp0	29	12	17		32	11	6	253 Sp0	26	12	14
13	6	6	284 Sp0	41	12	29		27	9	6	253 Sp8	34	8	26
13	7	6	352 Sp0	26	12	14		27	11	6	253 Sp8	30	8	22		253 Sp8	19.75	1.70783	8.64722
13	8	6	empty	100	12	88		27	7	8	253 Sp8	32	12	20
13	9	6	352 Sp0	29	12	17		27	7	6	253 Sp8	27	8	19
13	10	6	empty	28	12	16		27	11	8	253 Sp8	30	12	18
13	11	6	352 Sp0	31	12	19		27	9	8	253 Sp8	26	12	14
13	1	7	93 Sp8	40	12	28		28	11	8	254 Sp8	35	12	23
13	2	7	375 Sp22	30	12	18		28	9	6	254 Sp8	29	8	21		254 Sp8	18.75	2.21736	11.8259
13	3	7	93 Sp8	38	12	26		28	11	6	254 Sp8	32	12	20
13	4	7	375 Sp22	29	12	17		28	7	8	254 Sp8	30	12	18
13	5	7	93 Sp8	30	12	18		28	7	6	254 Sp8	28	12	16
13	6	7	375 Sp22	27	12	15		28	9	8	254 Sp8	25	12	13
13	7	7	131 Sp8	1292	12	1280		45	6	7	255 Sp8	60	8	52
13	8	7	0	31	12	19		45	4	9	255 Sp8	48	8	40		255 Sp8	27.75	8.18026	29.4784
13	9	7	131 Sp8	430	12	418		45	2	7	255 Sp8	32	8	24
13	10	7	0	30	12	18		45	4	7	255 Sp8	32	8	24
13	11	7	131 Sp8	621	12	609		45	2	9	255 Sp8	31	8	23
13	1	8	550 Sp0	50	8	42		45	6	9	255 Sp8	31	8	23
13	2	8	284 Sp0	29	8	21		46	4	7	257 Sp0	41	8	33
13	3	8	550 Sp0	26	8	18		46	4	9	257 Sp0	39	8	31		257 Sp0	29.25	1.25831	4.3019
13	4	8	284 Sp0	52	8	44		46	6	7	257 Sp0	37	8	29
13	5	8	550 Sp0	37	8	29		46	2	9	257 Sp0	37	8	29
13	6	8	284 Sp0	36	8	28		46	2	7	257 Sp0	36	8	28
13	7	8	352 Sp0	33	8	25		46	6	9	257 Sp0	24	8	16
13	8	8	empty	52	8	44		41	6	9	258 Sp0	40	12	28
13	9	8	352 Sp0	39	8	31		41	2	9	258 Sp0	38	12	26		258 Sp0	22.5	4.12311	18.3249
13	10	8	empty	35	8	27		41	4	9	258 Sp0	38	12	26
13	11	8	352 Sp0	48	8	40		41	4	7	258 Sp0	32	12	20
13	1	9	93 Sp8	31	8	23		41	6	7	258 Sp0	30	12	18
13	2	9	375 Sp22	28	8	20		41	2	7	258 Sp0	28	12	16
13	3	9	93 Sp8	34	8	26		42	6	9	258 Sp8	47	8	39
13	4	9	375 Sp22	38	8	30		42	2	7	258 Sp8	50	12	38		258 Sp8	23.5	10.3763	44.1543
13	5	9	93 Sp8	36	8	28		42	4	7	258 Sp8	32	8	24
13	6	9	375 Sp22	44	8	36		42	6	7	258 Sp8	24	8	16
13	7	9	131 Sp8	705	8	697		42	2	9	258 Sp8	28	12	16
13	8	9	empty	29	8	21		42	4	9	258 Sp8	23	8	15
13	9	9	131 Sp8	3518	8	3510		37	4	7	259 Sp0	81	8	73
13	10	9	empty	19	8	11		37	6	7	259 Sp0	36	8	28		259 Sp0	22	4.08248	18.5567
13	11	9	131 Sp8	393	8	385		37	6	9	259 Sp0	33	12	21
13	1	10	Grid Marker	15	8	7		37	2	7	259 Sp0	28	8	20
13	2	10	Grid Marker	28	8	20		37	2	9	259 Sp0	27	8	19
13	3	10	empty	25	8	17		37	4	9	259 Sp0	24	12	12
13	4	10	empty	34	8	26		45	5	3	26 Sp8	46	12	34
13	5	10	empty	34	8	26		45	1	5	26 Sp8	37	8	29		26 Sp8	25.75	2.21736	8.61109
13	6	10	empty	25	8	17		45	1	3	26 Sp8	33	8	25
13	7	10	empty	32	8	24		45	5	5	26 Sp8	33	8	25
13	8	10	empty	34	8	26		45	3	5	26 Sp8	32	8	24
13	9	10	empty	26	8	18		45	3	3	26 Sp8	27	8	19
13	10	10	empty	32	8	24		38	6	9	260 Sp0	72	8	64
13	11	10	empty	40	8	32		38	4	7	260 Sp0	41	8	33		260 Sp0	28.25	3.40343	12.0475
14	1	1	empty	50	8	42		38	2	7	260 Sp0	36	8	28
14	2	1	empty	34	8	26		38	6	7	260 Sp0	35	8	27
14	3	1	empty	35	8	27		38	4	9	260 Sp0	33	8	25
14	4	1	empty	39	8	31		38	2	9	260 Sp0	32	8	24
14	5	1	empty	21	8	13		33	4	7	261 Sp0	49	12	37
14	6	1	empty	28	8	20		33	6	9	261 Sp0	37	8	29		261 Sp0	21	6.733	32.0619
14	7	1	empty	22	8	14		33	4	9	261 Sp0	35	12	23
14	8	1	empty	20	8	12		33	6	7	261 Sp0	31	12	19
14	9	1	Grid Marker	20	8	12		33	2	7	261 Sp0	25	12	13
14	10	1	Grid Marker	29	8	21		33	2	9	261 Sp0	24	12	12
14	11	1	Grid Marker	47	8	39		34	6	7	261 Sp8	40	8	32
14	1	2	528 Sp0	53	8	45		34	2	7	261 Sp8	34	8	26		261 Sp8	22.75	4.57347	20.1032
14	2	2	322 Sp12	26	8	18		34	4	9	261 Sp8	33	8	25
14	3	2	528 Sp0	36	8	28		34	4	7	261 Sp8	32	8	24
14	4	2	322 Sp12	28	8	20		34	2	9	261 Sp8	24	8	16
14	5	2	528 Sp0	32	8	24		34	6	9	261 Sp8	24	8	16
14	6	2	322 Sp12	22	8	14		29	4	7	263 Sp8	35	12	23
14	7	2	505 Sp19	33	8	25		29	6	9	263 Sp8	29	8	21		263 Sp8	18.75	1.70783	9.1084
14	8	2	empty	28	8	20		29	2	7	263 Sp8	31	12	19
14	9	2	505 Sp19	39	8	31		29	2	9	263 Sp8	26	8	18
14	10	2	empty	59	8	51		29	4	9	263 Sp8	29	12	17
14	11	2	505 Sp19	33	8	25		29	6	7	263 Sp8	24	8	16
14	1	3	111 Sp8	38	8	30		30	6	9	264 Sp0	55	8	47
14	2	3	0	46	8	38		30	2	9	264 Sp0	33	8	25		264 Sp0	21.5	2.38048	11.072
14	3	3	111 Sp8	29	8	21		30	4	7	264 Sp0	33	12	21
14	4	3	0	35	8	27		30	2	7	264 Sp0	32	12	20
14	5	3	111 Sp8	66	8	58		30	4	9	264 Sp0	28	8	20
14	6	3	0	41	8	33		30	6	7	264 Sp0	26	12	14
14	7	3	153Sp23	59	8	51		25	6	9	267 Sp8	78	12	66
14	8	3	0	34	8	26		25	4	9	267 Sp8	55	12	43		267 Sp8	38.25	5.67891	14.8468
14	9	3	153Sp23	49	8	41		25	4	7	267 Sp8	52	12	40
14	10	3	0	35	8	27		25	6	7	267 Sp8	52	12	40
14	11	3	153Sp23	67	8	59		25	2	9	267 Sp8	42	12	30
14	1	4	528 Sp0	45	8	37		25	2	7	267 Sp8	29	12	17
14	2	4	322 Sp12	33	8	25		47	4	9	268 Sp8	38	8	30
14	3	4	528 Sp0	31	8	23		47	2	9	268 Sp8	34	8	26		268 Sp8	20.75	3.86221	18.6131
14	4	4	322 Sp12	39	8	31		47	4	7	268 Sp8	29	8	21
14	5	4	528 Sp0	42	8	34		47	6	7	268 Sp8	27	8	19
14	6	4	322 Sp12	36	8	28		47	2	7	268 Sp8	25	8	17
14	7	4	505 Sp19	27	8	19		47	6	9	268 Sp8	23	8	15
14	8	4	empty	36	8	28		48	4	7	269 Sp0	35	8	27
14	9	4	505 Sp19	35	8	27		48	4	9	269 Sp0	34	8	26		269 Sp0	22	3.26599	14.8454
14	10	4	empty	40	8	32		48	2	7	269 Sp0	30	8	22
14	11	4	505 Sp19	28	8	20		48	6	9	269 Sp0	30	8	22
14	1	5	111 Sp8	31	8	23		48	2	9	269 Sp0	26	8	18
14	2	5	0	30	8	22		48	6	7	269 Sp0	25	8	17
14	3	5	111 Sp8	43	8	35		46	5	5	27 Sp0	46	8	38
14	4	5	0	25	8	17		46	1	5	27 Sp0	45	8	37		27 Sp0	26.75	7.41058	27.7031
14	5	5	111 Sp8	37	8	29		46	5	3	27 Sp0	35	8	27
14	6	5	0	30	8	22		46	1	3	27 Sp0	31	8	23
14	7	5	153Sp23	52	8	44		46	3	3	27 Sp0	28	8	20
14	8	5	0	33	8	25		46	3	5	27 Sp0	26	8	18
14	9	5	153Sp23	112	8	104		41	5	5	27 Sp8	46	12	34
14	10	5	0	22	8	14		41	5	3	27 Sp8	40	12	28		27 Sp8	22.25	4.34933	19.5475
14	11	5	153Sp23	61	8	53		41	1	5	27 Sp8	31	8	23
14	1	6	551 Sp14	39	12	27		41	3	3	27 Sp8	32	12	20
14	2	6	285 Sp0	35	12	23		41	1	3	27 Sp8	30	12	18
14	3	6	551 Sp14	46	8	38		41	3	5	27 Sp8	27	12	15
14	4	6	285 Sp0	31	8	23		43	4	9	270 Sp0	109	12	97
14	5	6	551 Sp14	43	8	35		43	2	7	270 Sp0	52	12	40		270 Sp0	30.25	8.95824	29.614
14	6	6	285 Sp0	34	8	26		43	6	9	270 Sp0	46	12	34
14	7	6	353 Sp0	34	8	26		43	4	7	270 Sp0	36	8	28
14	8	6	empty	40	8	32		43	6	7	270 Sp0	27	8	19
14	9	6	353 Sp0	30	8	22		43	2	9	270 Sp0	31	12	19
14	10	6	empty	24	8	16		44	6	9	271 Sp0	52	12	40
14	11	6	353 Sp0	34	8	26		44	2	9	271 Sp0	41	12	29		271 Sp0	20	6.0553	30.2765
14	1	7	94 Sp0	27	12	15		44	4	7	271 Sp0	26	8	18
14	2	7	376 Sp22	594	12	582		44	2	7	271 Sp0	29	12	17
14	3	7	94 Sp0	29	8	21		44	4	9	271 Sp0	28	12	16
14	4	7	376 Sp22	448	8	440		44	6	7	271 Sp0	22	8	14
14	5	7	94 Sp0	31	8	23		39	2	7	271 Sp8	67	8	59
14	6	7	376 Sp22	622	8	614		39	6	9	271 Sp8	48	8	40		271 Sp8	28	8.83176	31.542
14	7	7	132 Sp0	279	8	271		39	4	7	271 Sp8	37	8	29
14	8	7	0	33	8	25		39	2	9	271 Sp8	31	8	23
14	9	7	132 Sp0	136	8	128		39	6	7	271 Sp8	28	8	20
14	10	7	0	25	8	17		39	4	9	271 Sp8	25	8	17
14	11	7	132 Sp0	286	8	278		40	6	7	272 Sp8	44	8	36
14	1	8	551 Sp14	40	8	32		40	4	9	272 Sp8	39	8	31		272 Sp8	27.75	3.77492	13.6033
14	2	8	285 Sp0	32	8	24		40	6	9	272 Sp8	39	8	31
14	3	8	551 Sp14	30	8	22		40	4	7	272 Sp8	33	8	25
14	4	8	285 Sp0	33	8	25		40	2	7	272 Sp8	32	8	24
14	5	8	551 Sp14	50	8	42		40	2	9	272 Sp8	31	8	23
14	6	8	285 Sp0	32	8	24		35	6	7	273 Sp8	59	8	51
14	7	8	353 Sp0	28	8	20		35	4	9	273 Sp8	39	8	31		273 Sp8	22.5	6.02771	26.7898
14	8	8	empty	28	8	20		35	4	7	273 Sp8	30	8	22
14	9	8	353 Sp0	22	8	14		35	2	9	273 Sp8	28	8	20
14	10	8	empty	27	8	19		35	2	7	273 Sp8	25	8	17
14	11	8	353 Sp0	28	8	20		35	6	9	273 Sp8	24	8	16
14	1	9	94 Sp0	38	8	30		31	6	9	274 Sp0	50	8	42
14	2	9	376 Sp22	246	8	238		31	6	7	274 Sp0	40	12	28		274 Sp0	25	2.44949	9.79796
14	3	9	94 Sp0	34	8	26		31	2	7	274 Sp0	34	8	26
14	4	9	376 Sp22	368	8	360		31	4	7	274 Sp0	35	12	23
14	5	9	94 Sp0	26	8	18		31	2	9	274 Sp0	31	8	23
14	6	9	376 Sp22	229	8	221		31	4	9	274 Sp0	22	8	14
14	7	9	132 Sp0	166	8	158		32	2	7	275 Sp0	47	12	35
14	8	9	empty	28	8	20		32	6	9	275 Sp0	37	8	29		275 Sp0	26.25	3.0957	11.7931
14	9	9	132 Sp0	340	8	332		32	4	7	275 Sp0	40	12	28
14	10	9	empty	31	8	23		32	2	9	275 Sp0	34	8	26
14	11	9	132 Sp0	80	8	72		32	4	9	275 Sp0	30	8	22
14	1	10	Grid Marker	27	8	19		32	6	7	275 Sp0	29	12	17
14	2	10	Grid Marker	25	8	17		27	4	9	277 Sp8	87	12	75
14	3	10	empty	33	8	25		27	6	9	277 Sp8	40	12	28		277 Sp8	23	4.24264	18.4463
14	4	10	empty	20	8	12		27	6	7	277 Sp8	37	12	25
14	5	10	empty	27	8	19		27	2	7	277 Sp8	28	8	20
14	6	10	empty	31	8	23		27	2	9	277 Sp8	31	12	19
14	7	10	empty	22	8	14		27	4	7	277 Sp8	26	12	14
14	8	10	empty	21	8	13		28	2	9	278 Sp8	43	12	31
14	9	10	empty	21	8	13		28	4	9	278 Sp8	38	12	26		278 Sp8	21.75	4.19325	19.2793
14	10	10	empty	26	8	18		28	6	9	278 Sp8	35	12	23
14	11	10	empty	29	8	21		28	2	7	278 Sp8	34	12	22
15	1	1	empty	30	8	22		28	4	7	278 Sp8	28	12	16
15	2	1	empty	20	8	12		28	6	7	278 Sp8	27	12	15
15	3	1	empty	25	8	17		21	2	8	280 Sp0	34	8	26
15	4	1	empty	32	8	24		21	6	8	280 Sp0	33	8	25		280 Sp0	22.5	2.38048	10.5799
15	5	1	empty	35	8	27		21	6	6	280 Sp0	32	8	24
15	6	1	empty	25	8	17		21	4	6	280 Sp0	29	8	21
15	7	1	empty	31	8	23		21	2	6	280 Sp0	28	8	20
15	8	1	empty	32	8	24		21	4	8	280 Sp0	28	8	20
15	9	1	Grid Marker	26	8	18		22	6	8	281 Sp0	56	8	48
15	10	1	Grid Marker	66	8	58		22	6	6	281 Sp0	42	8	34		281 Sp0	29.5	3.87298	13.1288
15	11	1	Grid Marker	31	8	23		22	2	6	281 Sp0	39	8	31
15	1	2	538 Sp14	41	8	33		22	2	8	281 Sp0	36	8	28
15	2	2	337 Sp12	55	8	47		22	4	6	281 Sp0	33	8	25
15	3	2	538 Sp14	22	8	14		22	4	8	281 Sp0	36	12	24
15	4	2	337 Sp12	22	8	14		17	2	8	282 Sp0	71	12	59
15	5	2	538 Sp14	30	8	22		17	6	6	282 Sp0	52	8	44		282 Sp0	38.25	6.65207	17.391
15	6	2	337 Sp12	24	8	16		17	6	8	282 Sp0	56	12	44
15	7	2	515 Sp24	24	8	16		17	4	8	282 Sp0	45	12	33
15	8	2	empty	26	8	18		17	2	6	282 Sp0	40	8	32
15	9	2	515 Sp24	40	8	32		17	4	6	282 Sp0	27	8	19
15	10	2	empty	37	8	29		18	4	6	283 Sp0	51	8	43
15	11	2	515 Sp24	31	8	23		18	4	8	283 Sp0	53	12	41		283 Sp0	32.25	9.06918	28.1215
15	1	3	0	26	8	18		18	6	8	283 Sp0	50	12	38
15	2	3	580 Sp25	42	8	34		18	6	6	283 Sp0	37	8	29
15	3	3	0	22	8	14		18	2	8	283 Sp0	33	12	21
15	4	3	580 Sp25	30	8	22		18	2	6	283 Sp0	22	8	14
15	5	3	0	29	8	21		13	4	8	284 Sp0	52	8	44
15	6	3	580 Sp25	33	8	25		13	4	6	284 Sp0	46	12	34		284 Sp0	29.75	2.87228	9.65473
15	7	3	162 Sp14	31	8	23		13	6	6	284 Sp0	41	12	29
15	8	3	0	36	8	28		13	2	6	284 Sp0	40	12	28
15	9	3	162 Sp14	34	8	26		13	6	8	284 Sp0	36	8	28
15	10	3	0	40	8	32		13	2	8	284 Sp0	29	8	21
15	11	3	162 Sp14	32	8	24		14	6	6	285 Sp0	34	8	26
15	1	4	538 Sp14	36	8	28		14	4	8	285 Sp0	33	8	25		285 Sp0	24	0.816497	3.40207
15	2	4	337 Sp12	56	8	48		14	2	8	285 Sp0	32	8	24
15	3	4	538 Sp14	29	8	21		14	6	8	285 Sp0	32	8	24
15	4	4	337 Sp12	24	8	16		14	2	6	285 Sp0	35	12	23
15	5	4	538 Sp14	33	8	25		14	4	6	285 Sp0	31	8	23
15	6	4	337 Sp12	32	8	24		9	2	8	286 Sp0	52	8	44
15	7	4	515 Sp24	39	8	31		9	4	8	286 Sp0	49	8	41		286 Sp0	29.75	7.80491	26.235
15	8	4	empty	26	8	18		9	6	8	286 Sp0	36	8	28
15	9	4	515 Sp24	41	8	33		9	4	6	286 Sp0	35	8	27
15	10	4	empty	31	8	23		9	2	6	286 Sp0	31	8	23
15	11	4	515 Sp24	34	8	26		9	6	6	286 Sp0	27	8	19
15	1	5	0	29	8	21		10	6	6	287 Sp8	63	8	55
15	2	5	580 Sp25	37	8	29		10	2	6	287 Sp8	53	8	45		287 Sp8	39	6.37704	16.3514
15	3	5	0	29	8	21		10	6	8	287 Sp8	52	8	44
15	4	5	580 Sp25	31	8	23		10	4	8	287 Sp8	46	12	34
15	5	5	0	40	8	32		10	2	8	287 Sp8	41	8	33
15	6	5	580 Sp25	32	8	24		10	4	6	287 Sp8	38	8	30
15	7	5	162 Sp14	34	8	26		42	3	5	29 Sp8	52	8	44
15	8	5	0	51	8	43		42	1	3	29 Sp8	43	12	31		29 Sp8	27.5	3.69685	13.4431
15	9	5	162 Sp14	31	8	23		42	5	3	29 Sp8	42	12	30
15	10	5	0	26	8	18		42	3	3	29 Sp8	38	12	26
15	11	5	162 Sp14	116	8	108		42	5	5	29 Sp8	31	8	23
15	1	6	561 Sp	37	8	29		42	1	5	29 Sp8	30	8	22
15	2	6	305 Sp0	32	8	24		5	2	6	295 Sp14	2358	12	2346
15	3	6	561 Sp	24	8	16		5	6	6	295 Sp14	1927	12	1915		295 Sp14	1314.5	416.961	31.7201
15	4	6	305 Sp0	33	8	25		5	6	8	295 Sp14	1283	8	1275
15	5	6	561 Sp	109	8	101		5	4	8	295 Sp14	1074	8	1066
15	6	6	305 Sp0	37	12	25		5	4	6	295 Sp14	1014	12	1002
15	7	6	364 Sp0	48	12	36		5	2	8	295 Sp14	857	8	849
15	8	6	empty	31	12	19		6	2	8	297 Sp0	71	8	63
15	9	6	364 Sp0	33	12	21		6	2	6	297 Sp0	39	12	27		297 Sp0	22.75	3.0957	13.6075
15	10	6	empty	43	12	31		6	6	8	297 Sp0	31	8	23
15	11	6	364 Sp0	32	12	20		6	6	6	297 Sp0	33	12	21
15	1	7	100 Sp16	21	8	13		6	4	6	297 Sp0	32	12	20
15	2	7	389 Sp22	50	8	42		6	4	8	297 Sp0	28	8	20
15	3	7	100 Sp16	37	8	29		1	4	8	298 Sp0	37	12	25
15	4	7	389 Sp22	42	8	34		1	6	8	298 Sp0	32	8	24		298 Sp0	22	2.16025	9.8193
15	5	7	100 Sp16	37	8	29		1	4	6	298 Sp0	31	8	23
15	6	7	389 Sp22	35	8	27		1	2	8	298 Sp0	30	8	22
15	7	7	141 Sp8	11033	12	11021		1	2	6	298 Sp0	31	12	19
15	8	7	0	46	8	38		1	6	6	298 Sp0	31	12	19
15	9	7	141 Sp8	2325	8	2317		2	2	8	299 Sp0	45	8	37
15	10	7	0	36	12	24		2	4	6	299 Sp0	44	8	36		299 Sp0	31	5.09902	16.4485
15	11	7	141 Sp8	907	8	899		2	6	8	299 Sp0	41	8	33
15	1	8	561 Sp	42	8	34		2	6	6	299 Sp0	39	8	31
15	2	8	305 Sp0	35	8	27		2	2	6	299 Sp0	32	8	24
15	3	8	561 Sp	30	8	22		2	4	8	299 Sp0	34	12	22
15	4	8	305 Sp0	34	8	26		37	5	3	30 Sp8	39	8	31
15	5	8	561 Sp	29	8	21		37	5	5	30 Sp8	37	12	25		30 Sp8	21	3.65148	17.388
15	6	8	305 Sp0	35	8	27		37	1	5	30 Sp8	35	12	23
15	7	8	364 Sp0	34	8	26		37	3	3	30 Sp8	27	8	19
15	8	8	empty	30	8	22		37	1	3	30 Sp8	25	8	17
15	9	8	364 Sp0	47	8	39		37	3	5	30 Sp8	28	12	16
15	10	8	empty	34	8	26		23	6	6	300 Sp0	39	8	31
15	11	8	364 Sp0	35	8	27		23	4	8	300 Sp0	33	8	25		300 Sp0	22.75	2.62996	11.5602
15	1	9	100 Sp16	27	8	19		23	6	8	300 Sp0	32	8	24
15	2	9	389 Sp22	35	8	27		23	2	8	300 Sp0	31	8	23
15	3	9	100 Sp16	25	8	17		23	2	6	300 Sp0	27	8	19
15	4	9	389 Sp22	39	8	31		23	4	6	300 Sp0	22	8	14
15	5	9	100 Sp16	55	8	47		24	6	6	301 Sp0	40	8	32
15	6	9	389 Sp22	37	8	29		24	6	8	301 Sp0	38	8	30		301 Sp0	27	2.16025	8.00091
15	7	9	141 Sp8	260	8	252		24	2	8	301 Sp0	35	8	27
15	8	9	empty	30	8	22		24	2	6	301 Sp0	34	8	26
15	9	9	141 Sp8	3160	8	3152		24	4	6	301 Sp0	33	8	25
15	10	9	empty	33	8	25		24	4	8	301 Sp0	33	8	25
15	11	9	141 Sp8	1019	8	1011		19	4	8	302 Sp0	83	12	71
15	1	10	Grid Marker	45	8	37		19	2	6	302 Sp0	44	8	36		302 Sp0	27.75	7.41058	26.7048
15	2	10	Grid Marker	43	8	35		19	6	6	302 Sp0	40	8	32
15	3	10	empty	27	8	19		19	2	8	302 Sp0	34	12	22
15	4	10	empty	30	8	22		19	6	8	302 Sp0	33	12	21
15	5	10	empty	27	8	19		19	4	6	302 Sp0	28	8	20
15	6	10	empty	31	8	23		20	2	6	303 Sp0	44	8	36
15	7	10	empty	25	8	17		20	6	6	303 Sp0	36	8	28		303 Sp0	23.75	3.5	14.7368
15	8	10	empty	30	8	22		20	2	8	303 Sp0	37	12	25
15	9	10	empty	36	8	28		20	4	6	303 Sp0	30	8	22
15	10	10	empty	29	8	21		20	6	8	303 Sp0	32	12	20
15	11	10	empty	33	8	25		20	4	8	303 Sp0	27	12	15
16	1	1	empty	27	8	19		15	2	8	305 Sp0	35	8	27
16	2	1	empty	32	8	24		15	6	8	305 Sp0	35	8	27		305 Sp0	25.75	0.957427	3.71816
16	3	1	empty	31	8	23		15	4	8	305 Sp0	34	8	26
16	4	1	empty	34	8	26		15	4	6	305 Sp0	33	8	25
16	5	1	empty	25	8	17		15	6	6	305 Sp0	37	12	25
16	6	1	empty	31	8	23		15	2	6	305 Sp0	32	8	24
16	7	1	empty	27	8	19		16	2	8	306 Sp0	41	8	33
16	8	1	empty	21	8	13		16	2	6	306 Sp0	38	8	30		306 Sp0	24	5.83095	24.2956
16	9	1	Grid Marker	25	8	17		16	6	8	306 Sp0	36	8	28
16	10	1	Grid Marker	29	8	21		16	4	6	306 Sp0	31	12	19
16	11	1	Grid Marker	28	8	20		16	4	8	306 Sp0	27	8	19
16	1	2	539 Sp21	25	8	17		16	6	6	306 Sp0	28	12	16
16	2	2	0	32	8	24		11	4	8	307 Sp10	1188	8	1180
16	3	2	539 Sp21	29	8	21		11	2	8	307 Sp10	40	8	32		307 Sp10	22.5	7.59386	33.7505
16	4	2	0	31	8	23		11	6	8	307 Sp10	33	8	25
16	5	2	539 Sp21	29	8	21		11	4	6	307 Sp10	26	8	18
16	6	2	0	26	8	18		11	2	6	307 Sp10	23	8	15
16	7	2	516 Sp19	20	8	12		11	6	6	307 Sp10	19	12	7
16	8	2	empty	26	8	18		38	1	3	31 Sp0	60	8	52
16	9	2	516 Sp19	22	8	14		38	3	5	31 Sp0	38	8	30		31 Sp0	26.5	3.41565	12.8892
16	10	2	empty	40	8	32		38	5	3	31 Sp0	36	8	28
16	11	2	516 Sp19	24	8	16		38	5	5	31 Sp0	34	8	26
16	1	3	121 Sp8	6348	8	6340		38	3	3	31 Sp0	30	8	22
16	2	3	581 Sp0	33	8	25		38	1	5	31 Sp0	32	12	20
16	3	3	121 Sp8	1521	8	1513		33	5	5	31 Sp8	37	12	25
16	4	3	581 Sp0	26	8	18		33	1	5	31 Sp8	33	12	21		31 Sp8	19.75	1.25831	6.37117
16	5	3	121 Sp8	3907	8	3899		33	3	3	31 Sp8	28	8	20
16	6	3	581 Sp0	41	8	33		33	3	5	31 Sp8	32	12	20
16	7	3	163 Sp8	32	8	24		33	5	3	31 Sp8	30	12	18
16	8	3	0	31	8	23		33	1	3	31 Sp8	25	8	17
16	9	3	163 Sp8	28	8	20		7	4	8	312 Sp8	2879	12	2867
16	10	3	0	39	8	31		7	2	6	312 Sp8	1017	12	1005		312 Sp8	699.5	339.809	48.5789
16	11	3	163 Sp8	28	12	16		7	6	6	312 Sp8	933	8	925
16	1	4	539 Sp21	26	8	18		7	6	8	312 Sp8	617	8	609
16	2	4	0	33	8	25		7	4	6	312 Sp8	271	12	259
16	3	4	539 Sp21	27	8	19		7	2	8	312 Sp8	236	8	228
16	4	4	0	33	8	25		8	4	8	313 Sp12	69	8	61
16	5	4	539 Sp21	26	8	18		8	2	8	313 Sp12	60	8	52		313 Sp12	27	16.7133	61.901
16	6	4	0	28	8	20		8	6	6	313 Sp12	32	12	20
16	7	4	516 Sp19	37	8	29		8	2	6	313 Sp12	31	12	19
16	8	4	empty	36	8	28		8	6	8	313 Sp12	25	8	17
16	9	4	516 Sp19	37	8	29		8	4	6	313 Sp12	26	12	14
16	10	4	empty	27	8	19		3	2	6	314 Sp0	42	8	34
16	11	4	516 Sp19	22	8	14		3	6	6	314 Sp0	41	8	33		314 Sp0	29.5	3.69685	12.5317
16	1	5	121 Sp8	2008	8	2000		3	6	8	314 Sp0	40	8	32
16	2	5	581 Sp0	28	8	20		3	2	8	314 Sp0	36	8	28
16	3	5	121 Sp8	3724	8	3716		3	4	8	314 Sp0	33	8	25
16	4	5	581 Sp0	44	8	36		3	4	6	314 Sp0	27	8	19
16	5	5	121 Sp8	1300	8	1292		21	2	2	315 Sp0	33	8	25
16	6	5	581 Sp0	22	8	14		21	4	4	315 Sp0	32	8	24		315 Sp0	22.25	1.70783	7.67562
16	7	5	163 Sp8	30	8	22		21	2	4	315 Sp0	31	8	23
16	8	5	0	32	8	24		21	6	2	315 Sp0	30	8	22
16	9	5	163 Sp8	28	8	20		21	6	4	315 Sp0	28	8	20
16	10	5	0	36	8	28		21	4	2	315 Sp0	29	12	17
16	11	5	163 Sp8	23	8	15		22	2	4	316 Sp0	49	8	41
16	1	6	0	28	8	20		22	2	2	316 Sp0	44	8	36		316 Sp0	31.75	4.71699	14.8567
16	2	6	306 Sp0	38	8	30		22	6	2	316 Sp0	41	8	33
16	3	6	0	35	12	23		22	4	4	316 Sp0	41	8	33
16	4	6	306 Sp0	31	12	19		22	4	2	316 Sp0	37	12	25
16	5	6	0	35	12	23		22	6	4	316 Sp0	31	8	23
16	6	6	306 Sp0	28	12	16		17	4	4	317 Sp0	2175	12	2163
16	7	6	365 Sp0	27	12	15		17	6	2	317 Sp0	935	8	927		317 Sp0	741.5	127.15	17.1476
16	8	6	empty	26	12	14		17	6	4	317 Sp0	728	8	720
16	9	6	365 Sp0	31	12	19		17	4	2	317 Sp0	677	8	669
16	10	6	empty	26	12	14		17	2	2	317 Sp0	662	12	650
16	11	6	365 Sp0	28	12	16		17	2	4	317 Sp0	305	8	297
16	1	7	101 Sp8	34	12	22		34	5	3	32 Sp0	53	8	45
16	2	7	390 Sp21	30	12	18		34	1	5	32 Sp0	43	12	31		32 Sp0	25.75	4.99166	19.3851
16	3	7	101 Sp8	29	12	17		34	5	5	32 Sp0	41	12	29
16	4	7	390 Sp21	29	12	17		34	3	5	32 Sp0	34	12	22
16	5	7	101 Sp8	29	12	17		34	1	3	32 Sp0	29	8	21
16	6	7	390 Sp21	35	12	23		34	3	3	32 Sp0	25	8	17
16	7	7	142 Sp8	558	12	546		29	1	3	32 Sp8	494	12	482
16	8	7	0	32	12	20		29	5	5	32 Sp8	39	12	27		32 Sp8	25.5	1.29099	5.06272
16	9	7	142 Sp8	108	12	96		29	5	3	32 Sp8	38	12	26
16	10	7	0	46	12	34		29	3	3	32 Sp8	37	12	25
16	11	7	142 Sp8	133	12	121		29	3	5	32 Sp8	36	12	24
16	1	8	0	30	8	22		29	1	5	32 Sp8	31	12	19
16	2	8	306 Sp0	41	8	33		18	2	2	320 Sp8	22135	8	22127
16	3	8	0	29	8	21		18	6	2	320 Sp8	21462	8	21454		320 Sp8	16594.5	4974.74	29.9782
16	4	8	306 Sp0	27	8	19		18	4	4	320 Sp8	20325	12	20313
16	5	8	0	34	8	26		18	2	4	320 Sp8	12388	8	12380
16	6	8	306 Sp0	36	8	28		18	6	4	320 Sp8	12239	8	12231
16	7	8	365 Sp0	31	8	23		18	4	2	320 Sp8	11540	8	11532
16	8	8	empty	43	8	35		13	4	4	321 Sp8	48	8	40
16	9	8	365 Sp0	29	8	21		13	6	4	321 Sp8	42	8	34		321 Sp8	29.25	4.85627	16.6026
16	10	8	empty	25	8	17		13	6	2	321 Sp8	40	8	32
16	11	8	365 Sp0	31	8	23		13	4	2	321 Sp8	36	8	28
16	1	9	101 Sp8	28	8	20		13	2	2	321 Sp8	31	8	23
16	2	9	390 Sp21	27	8	19		13	2	4	321 Sp8	27	8	19
16	3	9	101 Sp8	34	8	26		14	4	4	322 Sp12	39	8	31
16	4	9	390 Sp21	23	8	15		14	6	4	322 Sp12	36	8	28		322 Sp12	22.75	4.57347	20.1032
16	5	9	101 Sp8	26	8	18		14	2	4	322 Sp12	33	8	25
16	6	9	390 Sp21	31	8	23		14	4	2	322 Sp12	28	8	20
16	7	9	142 Sp8	190	8	182		14	2	2	322 Sp12	26	8	18
16	8	9	empty	30	8	22		14	6	2	322 Sp12	22	8	14
16	9	9	142 Sp8	561	8	553		9	4	4	324 Sp10	137	8	129
16	10	9	empty	22	8	14		9	6	4	324 Sp10	56	8	48		324 Sp10	31	11.9164	38.4399
16	11	9	142 Sp8	84	8	76		9	6	2	324 Sp10	42	12	30
16	1	10	Grid Marker	27	8	19		9	2	4	324 Sp10	33	8	25
16	2	10	Grid Marker	82	8	74		9	4	2	324 Sp10	29	8	21
16	3	10	empty	29	8	21		9	2	2	324 Sp10	28	8	20
16	4	10	empty	38	8	30		10	4	4	325 Sp10	42	8	34
16	5	10	empty	49	8	41		10	2	4	325 Sp10	40	8	32		325 Sp10	28.25	2.98608	10.5702
16	6	10	empty	26	8	18		10	4	2	325 Sp10	37	8	29
16	7	10	empty	28	8	20		10	6	4	325 Sp10	35	8	27
16	8	10	empty	26	8	18		10	6	2	325 Sp10	33	8	25
16	9	10	empty	33	8	25		10	2	2	325 Sp10	29	8	21
16	10	10	empty	29	8	21		5	2	2	325 Sp12	38	8	30
16	11	10	empty	32	8	24		5	6	2	325 Sp12	34	8	26		325 Sp12	23.5	2.64575	11.2585
17	1	1	empty	42	8	34		5	2	4	325 Sp12	33	8	25
17	2	1	empty	47	8	39		5	4	4	325 Sp12	31	8	23
17	3	1	empty	52	8	44		5	4	2	325 Sp12	32	12	20
17	4	1	empty	29	8	21		5	6	4	325 Sp12	28	8	20
17	5	1	empty	41	8	33		6	4	2	327 Sp10	42	8	34
17	6	1	empty	27	8	19		6	2	2	327 Sp10	33	8	25		327 Sp10	24	1.1547	4.81125
17	7	1	empty	42	8	34		6	4	4	327 Sp10	33	8	25
17	8	1	empty	20	8	12		6	6	2	327 Sp10	35	12	23
17	9	1	Grid Marker	34	8	26		6	2	4	327 Sp10	31	8	23
17	10	1	Grid Marker	28	8	20		6	6	4	327 Sp10	29	8	21
17	11	1	Grid Marker	33	8	25		1	6	4	329 Sp10	57	12	45
17	1	2	525 Sp21	33	8	25		1	2	2	329 Sp10	40	8	32		329 Sp10	28.75	4.272	14.8591
17	2	2	317 Sp0	662	12	650		1	4	2	329 Sp10	40	8	32
17	3	2	525 Sp21	41	8	33		1	6	2	329 Sp10	40	12	28
17	4	2	317 Sp0	677	8	669		1	4	4	329 Sp10	31	8	23
17	5	2	525 Sp21	35	8	27		1	2	4	329 Sp10	31	12	19
17	6	2	317 Sp0	935	8	927		30	1	3	33 Sp0	47	12	35
17	7	2	502 Sp10	56	8	48		30	5	5	33 Sp0	38	12	26		33 Sp0	20.75	3.86221	18.6131
17	8	2	empty	28	8	20		30	3	3	33 Sp0	33	12	21
17	9	2	502 Sp10	95	8	87		30	5	3	33 Sp0	31	12	19
17	10	2	empty	35	8	27		30	3	5	33 Sp0	29	12	17
17	11	2	502 Sp10	68	8	60		30	1	5	33 Sp0	22	12	10
17	1	3	108 Sp8	33	8	25		25	3	3	33 Sp8	30	8	22
17	2	3	571 Sp21	117	8	109		25	1	5	33 Sp8	30	8	22		33 Sp8	19.25	2.75379	14.3054
17	3	3	108 Sp8	35	8	27		25	5	3	33 Sp8	29	8	21
17	4	3	571 Sp21	371	12	359		25	5	5	33 Sp8	26	8	18
17	5	3	108 Sp8	33	8	25		25	1	3	33 Sp8	24	8	16
17	6	3	571 Sp21	264	8	256		25	3	5	33 Sp8	21	8	13
17	7	3	152 Sp14	4234	8	4226		2	4	2	330 Sp10	48	8	40
17	8	3	0	57	8	49		2	6	2	330 Sp10	42	8	34		330 Sp10	28.5	7.14143	25.0576
17	9	3	152 Sp14	3998	8	3990		2	4	4	330 Sp10	42	8	34
17	10	3	0	31	8	23		2	2	4	330 Sp10	35	8	27
17	11	3	152 Sp14	6061	8	6053		2	2	2	330 Sp10	27	8	19
17	1	4	525 Sp21	35	8	27		2	6	4	330 Sp10	27	8	19
17	2	4	317 Sp0	305	8	297		23	4	2	331 Sp9	40	8	32
17	3	4	525 Sp21	36	12	24		23	2	4	331 Sp9	32	8	24		331 Sp9	22.5	1.91485	8.51046
17	4	4	317 Sp0	2175	12	2163		23	6	4	331 Sp9	32	8	24
17	5	4	525 Sp21	26	12	14		23	4	4	331 Sp9	30	8	22
17	6	4	317 Sp0	728	8	720		23	6	2	331 Sp9	28	8	20
17	7	4	502 Sp10	117	8	109		23	2	2	331 Sp9	26	8	18
17	8	4	empty	29	8	21		24	6	2	332 Sp9	49	8	41
17	9	4	502 Sp10	62	8	54		24	2	4	332 Sp9	47	8	39		332 Sp9	30	7.52773	25.0924
17	10	4	empty	34	8	26		24	6	4	332 Sp9	41	8	33
17	11	4	502 Sp10	33	8	25		24	4	4	332 Sp9	34	8	26
17	1	5	108 Sp8	30	8	22		24	4	2	332 Sp9	30	8	22
17	2	5	571 Sp21	232	8	224		24	2	2	332 Sp9	28	8	20
17	3	5	108 Sp8	33	12	21		19	2	2	333 Sp14	32	8	24
17	4	5	571 Sp21	243	12	231		19	4	4	333 Sp14	32	8	24		333 Sp14	21.75	1.70783	7.85207
17	5	5	108 Sp8	38	12	26		19	6	4	333 Sp14	30	8	22
17	6	5	571 Sp21	182	8	174		19	2	4	333 Sp14	29	8	21
17	7	5	152 Sp14	4174	12	4162		19	6	2	333 Sp14	28	8	20
17	8	5	0	31	12	19		19	4	2	333 Sp14	24	8	16
17	9	5	152 Sp14	6080	8	6072		20	4	4	336 Sp12	31	8	23
17	10	5	0	40	8	32		20	6	4	336 Sp12	30	8	22		336 Sp12	19	2.16025	11.3697
17	11	5	152 Sp14	3256	8	3248		20	6	2	336 Sp12	27	8	19
17	1	6	548 Sp10	31	8	23		20	2	4	336 Sp12	26	8	18
17	2	6	282 Sp0	40	8	32		20	2	2	336 Sp12	25	8	17
17	3	6	548 Sp10	31	8	23		20	4	2	336 Sp12	22	8	14
17	4	6	282 Sp0	27	8	19		15	2	4	337 Sp12	56	8	48
17	5	6	548 Sp10	119	8	111		15	2	2	337 Sp12	55	8	47		337 Sp12	25.75	14.66	56.9322
17	6	6	282 Sp0	52	8	44		15	6	4	337 Sp12	32	8	24
17	7	6	0	40	12	28		15	6	2	337 Sp12	24	8	16
17	8	6	empty	39	12	27		15	4	4	337 Sp12	24	8	16
17	9	6	0	40	8	32		15	4	2	337 Sp12	22	8	14
17	10	6	empty	35	8	27		26	5	5	34 Sp0	33	8	25
17	11	6	0	48	12	36		26	3	5	34 Sp0	32	8	24		34 Sp0	21.75	1.5	6.89655
17	1	7	92 Sp0	376	8	368		26	3	3	34 Sp0	29	8	21
17	2	7	373 Sp12	53	12	41		26	5	3	34 Sp0	29	8	21
17	3	7	92 Sp0	1103	12	1091		26	1	5	34 Sp0	29	8	21
17	4	7	373 Sp12	62	12	50		26	1	3	34 Sp0	28	8	20
17	5	7	92 Sp0	1177	12	1165		47	5	5	34 Sp8	78	8	70
17	6	7	373 Sp12	58	12	46		47	5	3	34 Sp8	38	8	30		34 Sp8	26	4.08248	15.7019
17	7	7	129 Sp0	36	12	24		47	1	3	34 Sp8	37	8	29
17	8	7	0	34	12	22		47	3	3	34 Sp8	31	8	23
17	9	7	129 Sp0	36	12	24		47	3	5	34 Sp8	30	8	22
17	10	7	0	38	12	26		47	1	5	34 Sp8	19	8	11
17	11	7	129 Sp0	61	12	49		12	4	4	341 Sp8	43	8	35
17	1	8	548 Sp10	33	12	21		12	6	4	341 Sp8	35	8	27		341 Sp8	22.5	4.79583	21.3148
17	2	8	282 Sp0	71	12	59		12	6	2	341 Sp8	37	12	25
17	3	8	548 Sp10	35	12	23		12	4	2	341 Sp8	34	12	22
17	4	8	282 Sp0	45	12	33		12	2	2	341 Sp8	28	12	16
17	5	8	548 Sp10	40	12	28		12	2	4	341 Sp8	22	8	14
17	6	8	282 Sp0	56	12	44		7	2	4	342 Sp8	84	8	76
17	7	8	0	38	12	26		7	2	2	342 Sp8	44	12	32		342 Sp8	29	3.4641	11.9452
17	8	8	empty	33	12	21		7	6	2	342 Sp8	44	12	32
17	9	8	0	31	12	19		7	4	2	342 Sp8	34	8	26
17	10	8	empty	43	12	31		7	6	4	342 Sp8	34	8	26
17	11	8	0	41	12	29		7	4	4	342 Sp8	29	8	21
17	1	9	92 Sp0	95	12	83		8	6	2	343 Sp19	13011	12	12999
17	2	9	373 Sp12	102	12	90		8	2	4	343 Sp19	10027	8	10019		343 Sp19	7982	2262.96	28.3508
17	3	9	92 Sp0	2886	12	2874		8	4	2	343 Sp19	9868	8	9860
17	4	9	373 Sp12	40	12	28		8	4	4	343 Sp19	6144	12	6132
17	5	9	92 Sp0	880	12	868		8	2	2	343 Sp19	5925	8	5917
17	6	9	373 Sp12	57	12	45		8	6	4	343 Sp19	5812	12	5800
17	7	9	129 Sp0	35	12	23		3	6	4	345 Sp12	68	8	60
17	8	9	empty	41	12	29		3	4	2	345 Sp12	37	8	29		345 Sp12	27.75	1.89297	6.82151
17	9	9	129 Sp0	40	12	28		3	4	4	345 Sp12	37	8	29
17	10	9	empty	33	12	21		3	2	4	345 Sp12	36	8	28
17	11	9	129 Sp0	35	12	23		3	2	2	345 Sp12	33	8	25
17	1	10	Grid Marker	31	8	23		3	6	2	345 Sp12	33	8	25
17	2	10	Grid Marker	82	8	74		21	7	8	346 Sp12	45	8	37
17	3	10	empty	35	8	27		21	9	6	346 Sp12	37	8	29		346 Sp12	22.5	4.50925	20.0411
17	4	10	empty	32	12	20		21	9	8	346 Sp12	34	12	22
17	5	10	empty	25	8	17		21	7	6	346 Sp12	28	8	20
17	6	10	empty	30	8	22		21	11	6	346 Sp12	27	8	19
17	7	10	empty	32	8	24		21	11	8	346 Sp12	23	8	15
17	8	10	empty	35	8	27		22	11	8	347 Sp20	52	8	44
17	9	10	empty	36	8	28		22	7	8	347 Sp20	45	8	37		347 Sp20	32	5.59762	17.4926
17	10	10	empty	30	8	22		22	11	6	347 Sp20	42	8	34
17	11	10	empty	30	8	22		22	7	6	347 Sp20	41	8	33
18	1	1	empty	28	8	20		22	9	6	347 Sp20	32	8	24
18	2	1	empty	46	8	38		22	9	8	347 Sp20	32	12	20
18	3	1	empty	34	8	26		48	5	3	35 Sp8	62	8	54
18	4	1	empty	48	8	40		48	5	5	35 Sp8	35	8	27		35 Sp8	20.75	4.85627	23.4037
18	5	1	empty	39	8	31		48	3	5	35 Sp8	30	8	22
18	6	1	empty	28	8	20		48	1	5	35 Sp8	26	8	18
18	7	1	empty	27	8	19		48	3	3	35 Sp8	24	8	16
18	8	1	empty	31	8	23		48	1	3	35 Sp8	22	8	14
18	9	1	Grid Marker	24	8	16		18	9	6	351 Sp0	42	8	34
18	10	1	Grid Marker	22	8	14		18	7	6	351 Sp0	41	8	33		351 Sp0	27.5	3.87298	14.0836
18	11	1	Grid Marker	29	8	21		18	7	8	351 Sp0	39	12	27
18	1	2	526 Sp14	55	8	47		18	9	8	351 Sp0	38	12	26
18	2	2	320 Sp8	22135	8	22127		18	11	6	351 Sp0	32	8	24
18	3	2	526 Sp14	39	8	31		18	11	8	351 Sp0	31	12	19
18	4	2	320 Sp8	11540	8	11532		13	11	8	352 Sp0	48	8	40
18	5	2	526 Sp14	39	8	31		13	9	8	352 Sp0	39	8	31		352 Sp0	23	6.32456	27.4981
18	6	2	320 Sp8	21462	8	21454		13	7	8	352 Sp0	33	8	25
18	7	2	503 Sp14	32	8	24		13	11	6	352 Sp0	31	12	19
18	8	2	empty	27	8	19		13	9	6	352 Sp0	29	12	17
18	9	2	503 Sp14	35	8	27		13	7	6	352 Sp0	26	12	14
18	10	2	empty	33	8	25		14	7	6	353 Sp0	34	8	26
18	11	2	503 Sp14	38	8	30		14	11	6	353 Sp0	34	8	26		353 Sp0	22	2.82843	12.8565
18	1	3	109 Sp0	33	8	25		14	9	6	353 Sp0	30	8	22
18	2	3	572 Sp25	39	8	31		14	7	8	353 Sp0	28	8	20
18	3	3	109 Sp0	47	8	39		14	11	8	353 Sp0	28	8	20
18	4	3	572 Sp25	32	8	24		14	9	8	353 Sp0	22	8	14
18	5	3	109 Sp0	36	8	28		9	7	6	354 Sp0	37	8	29
18	6	3	572 Sp25	42	8	34		9	9	8	354 Sp0	35	8	27		354 Sp0	24.75	1.70783	6.9003
18	7	3	153 Sp0	33	8	25		9	9	6	354 Sp0	33	8	25
18	8	3	0	44	8	36		9	7	8	354 Sp0	32	8	24
18	9	3	153 Sp0	33	8	25		9	11	8	354 Sp0	31	8	23
18	10	3	0	22	8	14		9	11	6	354 Sp0	26	8	18
18	11	3	153 Sp0	25	8	17		10	9	8	355 Sp0	2171	8	2163
18	1	4	526 Sp14	34	8	26		10	7	6	355 Sp0	1356	8	1348		355 Sp0	1011.25	329.304	32.564
18	2	4	320 Sp8	12388	8	12380		10	9	6	355 Sp0	1218	8	1210
18	3	4	526 Sp14	35	12	23		10	11	8	355 Sp0	872	8	864
18	4	4	320 Sp8	20325	12	20313		10	7	8	355 Sp0	631	8	623
18	5	4	526 Sp14	41	8	33		10	11	6	355 Sp0	610	8	602
18	6	4	320 Sp8	12239	8	12231		5	7	6	356 Sp0	21772	12	21760
18	7	4	503 Sp14	31	8	23		5	9	8	356 Sp0	19437	12	19425		356 Sp0	14464.2	4036.11	27.904
18	8	4	empty	28	8	20		5	11	6	356 Sp0	15643	12	15631
18	9	4	503 Sp14	45	8	37		5	9	6	356 Sp0	12849	12	12837
18	10	4	empty	27	8	19		5	7	8	356 Sp0	9972	8	9964
18	11	4	503 Sp14	23	8	15		5	11	8	356 Sp0	9528	8	9520
18	1	5	109 Sp0	29	8	21		6	7	6	357 Sp0	65	12	53
18	2	5	572 Sp25	34	12	22		6	11	8	357 Sp0	60	12	48		357 Sp0	36.75	13.351	36.3293
18	3	5	109 Sp0	39	12	27		6	7	8	357 Sp0	54	8	46
18	4	5	572 Sp25	45	12	33		6	11	6	357 Sp0	46	12	34
18	5	5	109 Sp0	35	8	27		6	9	8	357 Sp0	31	12	19
18	6	5	572 Sp25	45	8	37		6	9	6	357 Sp0	28	12	16
18	7	5	153 Sp0	39	8	31		1	7	8	358 Sp0	42	8	34
18	8	5	0	36	8	28		1	9	8	358 Sp0	42	8	34		358 Sp0	31.25	3.77492	12.0797
18	9	5	153 Sp0	45	8	37		1	11	8	358 Sp0	42	8	34
18	10	5	0	37	8	29		1	9	6	358 Sp0	39	8	31
18	11	5	153 Sp0	41	8	33		1	11	6	358 Sp0	34	8	26
18	1	6	549 Sp0	36	8	28		1	7	6	358 Sp0	29	8	21
18	2	6	283 Sp0	22	8	14		2	9	8	359 Sp14	61	8	53
18	3	6	549 Sp0	29	12	17		2	9	6	359 Sp14	54	12	42		359 Sp14	41	2	4.87805
18	4	6	283 Sp0	51	8	43		2	11	6	359 Sp14	50	8	42
18	5	6	549 Sp0	31	8	23		2	11	8	359 Sp14	50	8	42
18	6	6	283 Sp0	37	8	29		2	7	8	359 Sp14	46	8	38
18	7	6	351 Sp0	41	8	33		2	7	6	359 Sp14	31	8	23
18	8	6	empty	27	8	19		23	9	8	360 Sp0	54	8	46
18	9	6	351 Sp0	42	8	34		23	7	8	360 Sp0	39	8	31		360 Sp0	24	4.96655	20.694
18	10	6	empty	37	8	29		23	11	8	360 Sp0	32	8	24
18	11	6	351 Sp0	32	8	24		23	11	6	360 Sp0	29	8	21
18	1	7	92 Sp8	29	12	17		23	7	6	360 Sp0	28	8	20
18	2	7	374 Sp22	40	12	28		23	9	6	360 Sp0	21	8	13
18	3	7	92 Sp8	72	12	60		24	11	8	361 Sp0	42	8	34
18	4	7	374 Sp22	32	12	20		24	9	6	361 Sp0	40	8	32		361 Sp0	23	6.8313	29.7013
18	5	7	92 Sp8	40	12	28		24	11	6	361 Sp0	32	8	24
18	6	7	374 Sp22	49	12	37		24	9	8	361 Sp0	28	8	20
18	7	7	130 Sp8	19374	12	19362		24	7	6	361 Sp0	24	8	16
18	8	7	0	33	12	21		24	7	8	361 Sp0	22	8	14
18	9	7	130 Sp8	7480	8	7472		19	7	6	362 Sp0	47	8	39
18	10	7	0	41	12	29		19	9	6	362 Sp0	45	8	37		362 Sp0	30.25	5.12348	16.9371
18	11	7	130 Sp8	7818	8	7810		19	11	6	362 Sp0	39	8	31
18	1	8	549 Sp0	31	12	19		19	7	8	362 Sp0	40	12	28
18	2	8	283 Sp0	33	12	21		19	11	8	362 Sp0	37	12	25
18	3	8	549 Sp0	68	12	56		19	9	8	362 Sp0	34	12	22
18	4	8	283 Sp0	53	12	41		20	7	6	363 Sp0	38	8	30
18	5	8	549 Sp0	28	12	16		20	7	8	363 Sp0	32	12	20		363 Sp0	19	0.816497	4.29735
18	6	8	283 Sp0	50	12	38		20	9	6	363 Sp0	27	8	19
18	7	8	351 Sp0	39	12	27		20	11	6	363 Sp0	27	8	19
18	8	8	empty	35	12	23		20	9	8	363 Sp0	30	12	18
18	9	8	351 Sp0	38	12	26		20	11	8	363 Sp0	25	12	13
18	10	8	empty	46	12	34		15	9	8	364 Sp0	47	8	39
18	11	8	351 Sp0	31	12	19		15	7	6	364 Sp0	48	12	36		364 Sp0	27.5	6.245	22.7091
18	1	9	92 Sp8	30	12	18		15	11	8	364 Sp0	35	8	27
18	2	9	374 Sp22	28	12	16		15	7	8	364 Sp0	34	8	26
18	3	9	92 Sp8	95	12	83		15	9	6	364 Sp0	33	12	21
18	4	9	374 Sp22	63	12	51		15	11	6	364 Sp0	32	12	20
18	5	9	92 Sp8	74	12	62		16	7	8	365 Sp0	31	8	23
18	6	9	374 Sp22	32	12	20		16	11	8	365 Sp0	31	8	23		365 Sp0	19.75	2.98608	15.1194
18	7	9	130 Sp8	7982	12	7970		16	9	8	365 Sp0	29	8	21
18	8	9	empty	27	12	15		16	9	6	365 Sp0	31	12	19
18	9	9	130 Sp8	15611	12	15599		16	11	6	365 Sp0	28	12	16
18	10	9	empty	26	12	14		16	7	6	365 Sp0	27	12	15
18	11	9	130 Sp8	8262	12	8250		11	7	6	366 Sp14	50	8	42
18	1	10	Grid Marker	27	8	19		11	9	6	366 Sp14	42	8	34		366 Sp14	28.5	3.87298	13.5894
18	2	10	Grid Marker	30	8	22		11	11	8	366 Sp14	36	8	28
18	3	10	empty	431	8	423		11	11	6	366 Sp14	35	8	27
18	4	10	empty	28	8	20		11	7	8	366 Sp14	33	8	25
18	5	10	empty	36	8	28		11	9	8	366 Sp14	33	8	25
18	6	10	empty	29	8	21		12	11	8	367 Sp12	37	8	29
18	7	10	empty	38	8	30		12	9	6	367 Sp12	33	8	25		367 Sp12	21.75	2.75379	12.6611
18	8	10	empty	33	8	25		12	9	8	367 Sp12	31	8	23
18	9	10	empty	30	8	22		12	7	6	367 Sp12	28	8	20
18	10	10	empty	33	8	25		12	7	8	367 Sp12	27	8	19
18	11	10	empty	22	8	14		12	11	6	367 Sp12	24	8	16
19	1	1	empty	25	8	17		7	11	6	368 Sp12	62	8	54
19	2	1	empty	18	8	10		7	9	8	368 Sp12	46	8	38		368 Sp12	28.25	8.26136	29.2437
19	3	1	empty	26	8	18		7	11	8	368 Sp12	38	8	30
19	4	1	empty	24	8	16		7	7	8	368 Sp12	35	8	27
19	5	1	empty	26	8	18		7	7	6	368 Sp12	30	12	18
19	6	1	empty	31	8	23		7	9	6	368 Sp12	26	12	14
19	7	1	empty	21	8	13		8	9	8	369 Sp12	35	8	27
19	8	1	empty	23	8	15		8	7	6	369 Sp12	36	12	24		369 Sp12	21.5	1.91485	8.9063
19	9	1	Grid Marker	70	8	62		8	11	8	369 Sp12	30	8	22
19	10	1	Grid Marker	29	8	21		8	11	6	369 Sp12	32	12	20
19	11	1	Grid Marker	42	8	34		8	7	8	369 Sp12	28	8	20
19	1	2	537 Sp14	41	8	33		8	9	6	369 Sp12	27	12	15
19	2	2	333 Sp14	32	8	24		43	1	3	37 Sp0	34	8	26
19	3	2	537 Sp14	31	8	23		43	3	3	37 Sp0	34	8	26		37 Sp0	23.5	3.69685	15.7313
19	4	2	333 Sp14	24	8	16		43	5	3	37 Sp0	37	12	25
19	5	2	537 Sp14	32	8	24		43	1	5	37 Sp0	33	8	25
19	6	2	333 Sp14	28	8	20		43	3	5	37 Sp0	26	8	18
19	7	2	514 Sp24	31	8	23		43	5	5	37 Sp0	20	8	12
19	8	2	empty	32	8	24		3	7	6	370 Sp12	35	8	27
[truncated: 3,281 more rows]

## Sheet: Process-2
ChartID_v6	ID	Average	STDEV	%CV		ChartID_v6	ID	Average	STDEV	%CV
4	10 Sp8	12461.2	2675.49	21.4705		1	7 Sp8	27.5	3.87298	14.0836
111	100 Sp16	23.5	6.40312	27.2473		2	8 Sp8	20.25	1.25831	6.21386
110	100 Sp8	184.75	121.195	65.5995		3	9 Sp8	29.5	3.69685	12.5317
112	101 Sp8	19.25	2.21736	11.5187		4	10 Sp8	12461.2	2675.49	21.4705
113	102 Sp8	23.75	2.98608	12.573		5	10Sp15	33.5	13.3292	39.7886
114	103 Sp0	19	1.82574	9.60917		6	11 Sp8	26	3.55903	13.6886
115	104 Sp8	28.25	11.8708	42.0206		7	11 Sp9	22.5	3.31662	14.7406
116	105 Sp0	30.25	7.36546	24.3486		8	12 Sp8	29.5	5.74456	19.4731
117	105 Sp10	40.5	7	17.284		9	13 Sp8	24	5.09902	21.2459
118	106 Sp8	31.75	4.272	13.4551		10	13 Sp11	20.75	4.57347	22.0408
119	107 Sp8	21.5	1.73205	8.05605		11	14 Sp8	22.25	2.5	11.236
120	108 Sp0	30.25	6.94622	22.9627		12	15 Sp8	24.5	2.51661	10.2719
121	108 Sp8	24.5	1.73205	7.0696		13	16 Sp8	23	5.2915	23.0065
122	109 Sp0	26.75	1.25831	4.70395		14	17 Sp8	29.25	6.13052	20.9591
5	10Sp15	33.5	13.3292	39.7886		15	18 Sp8	43	12.1929	28.3556
6	11 Sp8	26	3.55903	13.6886		16	19 Sp0	22	0.816497	3.71135
7	11 Sp9	22.5	3.31662	14.7406		17	19 Sp8	27.5	7.85281	28.5557
123	110 Sp8	45.5	24.96	54.8571		18	20 Sp8	28	0.816497	2.91606
124	111 Sp8	29.25	4.92443	16.8357		19	21 Sp8	22.5	7.23418	32.1519
125	112 Sp8	28.25	3.59398	12.722		20	21 Sp14	33.75	3.59398	10.6488
126	113 Sp0	27.75	8.53913	30.7716		21	22 Sp8	27.25	1.5	5.50459
127	114 Sp0	39	6.32456	16.2168		22	23 Sp0	18.5	1.73205	9.36244
128	115 Sp0	22.75	2.5	10.989		23	24 Sp0	18.25	2.06155	11.2962
129	115 Sp8	26	4.69042	18.0401		24	25 Sp0	40.5	11.0905	27.384
130	116 Sp8	28	5.09902	18.2108		25	26 Sp8	25.75	2.21736	8.61109
132	119 Sp14	49.5	3.69685	7.46837		26	27 Sp0	26.75	7.41058	27.7031
131	119 Sp8	22.25	5.058	22.7326		27	27 Sp8	22.25	4.34933	19.5475
8	12 Sp8	29.5	5.74456	19.4731		28	29 Sp8	27.5	3.69685	13.4431
133	120 Sp8	3416.75	2537.87	74.2772		29	30 Sp8	21	3.65148	17.388
135	121 Sp14	2341.5	1160.9	49.5795		30	31 Sp0	26.5	3.41565	12.8892
134	121 Sp8	2782	1203.04	43.2438		31	31 Sp8	19.75	1.25831	6.37117
136	122 Sp8	25.5	3.69685	14.4974		32	32 Sp0	25.75	4.99166	19.3851
137	123 Sp10	44.25	15.6924	35.4629		33	32 Sp8	25.5	1.29099	5.06272
139	126 Sp14	7330.25	2346.76	32.0147		34	33 Sp0	20.75	3.86221	18.6131
140	126 Sp16	6714.75	3081.26	45.8879		35	33 Sp8	19.25	2.75379	14.3054
138	126 Sp8	6343.25	3715.29	58.5708		36	34 Sp0	21.75	1.5	6.89655
141	127 Sp8	20585.8	2254.16	10.9501		37	34 Sp8	26	4.08248	15.7019
142	128 Sp0	5248	2048.67	39.0371		38	35 Sp8	20.75	4.85627	23.4037
143	129 Sp0	24.75	2.21736	8.95901		39	37 Sp0	23.5	3.69685	15.7313
10	13 Sp11	20.75	4.57347	22.0408		40	38 Sp8	21	1.82574	8.69401
9	13 Sp8	24	5.09902	21.2459		41	39 Sp8	28.25	2.87228	10.1674
144	130 Sp8	9907.25	3798.85	38.3442		42	40 Sp0	27	3.55903	13.1816
145	131 Sp8	751	371.398	49.4538		43	40 Sp8	28.25	3.0957	10.9582
146	132 Sp0	208.75	76.9562	36.8652		44	41 Sp8	22	9.5219	43.2814
147	133 Sp10	53.5	22.4277	41.9209		45	42 Sp8	25.75	5.85235	22.7276
148	134 Sp0	30.5	10.6301	34.8529		46	43 Sp8	21.5	3.87298	18.0139
149	134 Sp8	27.25	3.30404	12.1249		47	44 Sp8	22.25	3.40343	15.2963
150	136 Sp0	28.75	8.65544	30.1059		48	46 Sp8	22	2.70801	12.3091
151	136 Sp8	31.75	9.53502	30.0316		49	47 Sp8	30.75	4.78714	15.5679
152	137 Sp0	24.75	5.43906	21.976		50	48 Sp12	26.25	9.74252	37.1144
153	138 Sp0	26.5	3.69685	13.9504		51	48 Sp13	33.75	8.13941	24.1168
11	14 Sp8	22.25	2.5	11.236		52	49 Sp12	29.5	6.13732	20.8045
154	140 Sp0	19.25	0.957427	4.97365		53	49 Sp13	28.5	3.41565	11.9847
155	140 Sp8	22.5	2.64575	11.7589		54	50 Sp12	35.5	8.34666	23.5117
156	141 Sp8	1844.75	1083.44	58.7308		55	51 Sp12	23.75	4.11299	17.3178
157	142 Sp8	236.25	209.635	88.7345		56	51 Sp21	25	6.63325	26.533
159	144 Sp14	21.75	4.92443	22.6411		57	51 Sp24	28.25	6.13052	21.701
158	144 Sp8	27.75	12.3929	44.659		58	52 Sp9	33	8.64099	26.1848
160	145 Sp0	24.75	4.03113	16.2874		59	53 Sp9	23.75	4.57347	19.2567
161	146 Sp0	22.75	2.21736	9.74662		60	54 Sp8	24.75	2.98608	12.065
162	147 Sp0	29	12.0277	41.475		61	56 Sp8	22.5	6.45497	28.6888
163	148 Sp0	18.75	4.11299	21.9359		62	56 Sp14	170.75	31.3834	18.3797
164	148 Sp8	27.75	3.30404	11.9064		63	57 Sp0	22	2.44949	11.134
12	15 Sp8	24.5	2.51661	10.2719		64	57 Sp9	25.25	3.86221	15.2959
166	152 Sp14	4607.75	968.64	21.022		65	58 Sp8	20.75	4.57347	22.0408
165	152 Sp8	8431.5	828.333	9.82426		66	58 Sp10	21.75	3.20156	14.7198
167	153 Sp0	28.5	4.12311	14.467		67	60 Sp0	22.25	4.92443	22.1323
168	153 Sp8	24.75	2.21736	8.95901		68	60 Sp8	26.5	1.29099	4.87168
169	153Sp23	51.75	6.18466	11.951		69	61 Sp0	16.75	3.77492	22.5368
170	154 Sp0	25.25	3.30404	13.0853		70	62 Sp0	26	6.21825	23.9164
171	154 Sp8	23.25	1.70783	7.34548		71	64 Sp0	19.25	2.06155	10.7094
172	155 Sp8	25.25	3.77492	14.9502		72	64 Sp8	34	4.69042	13.7953
173	156 Sp8	28.75	6.39661	22.2491		73	65 Sp0	32.5	6.40312	19.7019
174	158 Sp8	23.75	3.40343	14.3302		74	66 Sp0	29	10.7393	37.0322
176	159 Sp14	22	4.24264	19.2847		75	67 Sp0	28.5	5.44671	19.1113
175	159 Sp8	23.5	4.04145	17.1977		76	67 Sp8	27.75	4.19325	15.1108
13	16 Sp8	23	5.2915	23.0065		77	68 Sp0	26	6.48074	24.9259
177	161 Sp8	19.5	1.29099	6.62048		78	69 Sp8	23.25	1.5	6.45161
179	162 Sp14	24.75	1.5	6.06061		79	70 Sp8	48.5	12.6095	25.999
178	162 Sp8	24	5.83095	24.2956		80	72 Sp8	36	4.6188	12.83
180	163 Sp8	19.5	2.51661	12.9057		81	73 Sp8	23	6.0553	26.3274
181	164 Sp0	25.5	2.08167	8.1634		82	74 Sp0	27.5	2.64575	9.62091
182	164 Sp8	20.5	3.41565	16.6617		83	75 Sp0	23.75	6.39661	26.9331
183	165 Sp0	37.5	11.4746	30.599		84	76 Sp0	26	5.59762	21.5293
184	166 Sp0	22.25	4.5	20.2247		85	77 Sp0	26.5	3	11.3208
185	167 SP MDLys	34.5	8.58293	24.8781		86	77 Sp8	32.75	1.89297	5.78006
186	168 Sp8	17.75	1.5	8.4507		87	78 Sp0	24	3.4641	14.4338
187	169 Sp8	25.75	3.86221	14.9989		88	79 Sp8	37.5	5.97216	15.9258
14	17 Sp8	29.25	6.13052	20.9591		89	80 Sp8	21.75	2.5	11.4943
188	170 Sp8	21.5	1.73205	8.05605		90	80 Sp18	21.5	2.51661	11.7052
189	171 Sp8	31	6.87992	22.1933		91	81 Sp8	18	1.41421	7.85674
190	173 Sp8	28.75	3.40343	11.838		92	82 Sp8	435.5	260.572	59.8328
192	176 Sp14	31	5.35413	17.2714		93	84 Sp8	13622.5	2922.56	21.4539
191	176 Sp8	22.75	3.20156	14.0728		94	85 Sp8	22.75	5.56028	24.4408
193	177 Sp8	21.5	1.73205	8.05605		95	86 Sp8	18768.8	1998.5	10.648
194	178 Sp8	28.5	2.08167	7.30409		96	87 Sp0	9372.25	1280.36	13.6612
195	179 Sp8	24.75	6.70199	27.0787		97	90 Sp0	35.75	8.99537	25.1619
15	18 Sp8	43	12.1929	28.3556		98	92 Sp0	873	359.554	41.1861
196	180 Sp8	24.5	4.50925	18.4051		99	92 Sp8	42	22.3308	53.1687
197	181 Sp8	27	2.44949	9.07218		100	93 Sp8	25.75	2.06155	8.00603
198	182 Sp8	24.75	2.62996	10.6261		101	94 Sp0	22	3.3665	15.3023
199	183 Sp8	20	3.3665	16.8325		102	94 Sp8	112.25	43.9953	39.194
200	184 Sp8	30	1.63299	5.44331		103	95 Sp0	28.75	1.70783	5.94026
201	185 Sp8	27	1.1547	4.27667		104	95 Sp8	120.25	53.6307	44.5993
202	186 Sp8	21.5	2.38048	11.072		105	96 Sp0	23	3.16228	13.749
203	187 Sp8	34.25	3.86221	11.2765		106	97 Sp0	17.25	4.78714	27.7515
204	188 Sp0	24.75	2.06155	8.32951		107	98 Sp8	47.25	17.6328	37.3182
205	189 Sp0	24	2.82843	11.7851		108	98 Sp18	24.75	2.21736	8.95901
16	19 Sp0	22	0.816497	3.71135		109	99 Sp8	50.5	27.7429	54.9364
17	19 Sp8	27.5	7.85281	28.5557		110	100 Sp8	184.75	121.195	65.5995
206	190 Sp9	25	2.58199	10.328		111	100 Sp16	23.5	6.40312	27.2473
207	191 Sp9	23.75	2.06155	8.68022		112	101 Sp8	19.25	2.21736	11.5187
208	192 Sp9	20	1.41421	7.07107		113	102 Sp8	23.75	2.98608	12.573
209	199 Sp9	27.75	5.25198	18.9261		114	103 Sp0	19	1.82574	9.60917
18	20 Sp8	28	0.816497	2.91606		115	104 Sp8	28.25	11.8708	42.0206
210	200 Sp9	31.5	6.85565	21.764		116	105 Sp0	30.25	7.36546	24.3486
211	203 Sp12	23.25	5.85235	25.1714		117	105 Sp10	40.5	7	17.284
212	205 Sp12	27.25	1.70783	6.26725		118	106 Sp8	31.75	4.272	13.4551
213	208 Sp0	27.25	7.76209	28.4847		119	107 Sp8	21.5	1.73205	8.05605
20	21 Sp14	33.75	3.59398	10.6488		120	108 Sp0	30.25	6.94622	22.9627
19	21 Sp8	22.5	7.23418	32.1519		121	108 Sp8	24.5	1.73205	7.0696
214	210 Sp0	30.25	8.05709	26.635		122	109 Sp0	26.75	1.25831	4.70395
215	211 Sp8	28.5	8.1035	28.4333		123	110 Sp8	45.5	24.96	54.8571
216	212 Sp0	23.75	4.11299	17.3178		124	111 Sp8	29.25	4.92443	16.8357
217	213 Sp8	30.5	3.87298	12.6983		125	112 Sp8	28.25	3.59398	12.722
218	216 Sp0	24.25	3.30404	13.6249		126	113 Sp0	27.75	8.53913	30.7716
21	22 Sp8	27.25	1.5	5.50459		127	114 Sp0	39	6.32456	16.2168
220	220 Sp14	25.75	2.75379	10.6943		128	115 Sp0	22.75	2.5	10.989
219	220 Sp8	23	2.70801	11.774		129	115 Sp8	26	4.69042	18.0401
221	221 Sp0	27.75	5.25198	18.9261		130	116 Sp8	28	5.09902	18.2108
222	223 Sp0	23.5	7.04746	29.9892		131	119 Sp8	22.25	5.058	22.7326
223	224 Sp0	24.75	1.5	6.06061		132	119 Sp14	49.5	3.69685	7.46837
224	225 Sp0	24.75	4.57347	18.4787		133	120 Sp8	3416.75	2537.87	74.2772
225	227 Sp8	23	3.55903	15.474		134	121 Sp8	2782	1203.04	43.2438
22	23 Sp0	18.5	1.73205	9.36244		135	121 Sp14	2341.5	1160.9	49.5795
226	230 Sp0	25.75	4.272	16.5903		136	122 Sp8	25.5	3.69685	14.4974
227	230 Sp8	33.75	4.64579	13.7653		137	123 Sp10	44.25	15.6924	35.4629
228	231 Sp0	28	3.4641	12.3718		138	126 Sp8	6343.25	3715.29	58.5708
229	232 Sp0	26.5	2.38048	8.98293		139	126 Sp14	7330.25	2346.76	32.0147
230	233 Sp8	22.25	2.62996	11.82		140	126 Sp16	6714.75	3081.26	45.8879
231	234 Sp8	27.5	4.79583	17.4394		141	127 Sp8	20585.8	2254.16	10.9501
232	235 Sp0	25.25	2.21736	8.78161		142	128 Sp0	5248	2048.67	39.0371
233	236 Sp8	24.5	3.69685	15.0892		143	129 Sp0	24.75	2.21736	8.95901
234	237 Sp8	26	6.53197	25.123		144	130 Sp8	9907.25	3798.85	38.3442
235	238 Sp0	26.5	1.91485	7.22586		145	131 Sp8	751	371.398	49.4538
23	24 Sp0	18.25	2.06155	11.2962		146	132 Sp0	208.75	76.9562	36.8652
236	240 Sp8	21.25	2.06155	9.70143		147	133 Sp10	53.5	22.4277	41.9209
237	243 Sp8	24.25	1.25831	5.18889		148	134 Sp0	30.5	10.6301	34.8529
239	244 Sp14	31.5	5.44671	17.2911		149	134 Sp8	27.25	3.30404	12.1249
238	244 Sp8	26.25	4.78714	18.2367		150	136 Sp0	28.75	8.65544	30.1059
240	245 Sp8	21.75	5.85235	26.9074		151	136 Sp8	31.75	9.53502	30.0316
241	246 Sp0	30.5	2.64575	8.67459		152	137 Sp0	24.75	5.43906	21.976
242	247 Sp0	17.25	2.06155	11.951		153	138 Sp0	26.5	3.69685	13.9504
243	248 Sp0	29.5	9.60902	32.573		154	140 Sp0	19.25	0.957427	4.97365
244	249 Sp0	20.75	4.34933	20.9606		155	140 Sp8	22.5	2.64575	11.7589
24	25 Sp0	40.5	11.0905	27.384		156	141 Sp8	1844.75	1083.44	58.7308
245	250 Sp8	21.75	4.64579	21.3599		157	142 Sp8	236.25	209.635	88.7345
246	251 Sp8	23.25	3.86221	16.6117		158	144 Sp8	27.75	12.3929	44.659
247	252 Sp0	24.5	6.95222	28.3764		159	144 Sp14	21.75	4.92443	22.6411
248	253 Sp0	22.75	4.92443	21.6458		160	145 Sp0	24.75	4.03113	16.2874
249	253 Sp8	19.75	1.70783	8.64722		161	146 Sp0	22.75	2.21736	9.74662
250	254 Sp8	18.75	2.21736	11.8259		162	147 Sp0	29	12.0277	41.475
251	255 Sp8	27.75	8.18026	29.4784		163	148 Sp0	18.75	4.11299	21.9359
252	257 Sp0	29.25	1.25831	4.3019		164	148 Sp8	27.75	3.30404	11.9064
253	258 Sp0	22.5	4.12311	18.3249		165	152 Sp8	8431.5	828.333	9.82426
254	258 Sp8	23.5	10.3763	44.1543		166	152 Sp14	4607.75	968.64	21.022
255	259 Sp0	22	4.08248	18.5567		167	153 Sp0	28.5	4.12311	14.467
25	26 Sp8	25.75	2.21736	8.61109		168	153 Sp8	24.75	2.21736	8.95901
256	260 Sp0	28.25	3.40343	12.0475		169	153Sp23	51.75	6.18466	11.951
257	261 Sp0	21	6.733	32.0619		170	154 Sp0	25.25	3.30404	13.0853
258	261 Sp8	22.75	4.57347	20.1032		171	154 Sp8	23.25	1.70783	7.34548
259	263 Sp8	18.75	1.70783	9.1084		172	155 Sp8	25.25	3.77492	14.9502
260	264 Sp0	21.5	2.38048	11.072		173	156 Sp8	28.75	6.39661	22.2491
261	267 Sp8	38.25	5.67891	14.8468		174	158 Sp8	23.75	3.40343	14.3302
262	268 Sp8	20.75	3.86221	18.6131		175	159 Sp8	23.5	4.04145	17.1977
263	269 Sp0	22	3.26599	14.8454		176	159 Sp14	22	4.24264	19.2847
26	27 Sp0	26.75	7.41058	27.7031		177	161 Sp8	19.5	1.29099	6.62048
27	27 Sp8	22.25	4.34933	19.5475		178	162 Sp8	24	5.83095	24.2956
264	270 Sp0	30.25	8.95824	29.614		179	162 Sp14	24.75	1.5	6.06061
265	271 Sp0	20	6.0553	30.2765		180	163 Sp8	19.5	2.51661	12.9057
266	271 Sp8	28	8.83176	31.542		181	164 Sp0	25.5	2.08167	8.1634
267	272 Sp8	27.75	3.77492	13.6033		182	164 Sp8	20.5	3.41565	16.6617
268	273 Sp8	22.5	6.02771	26.7898		183	165 Sp0	37.5	11.4746	30.599
269	274 Sp0	25	2.44949	9.79796		184	166 Sp0	22.25	4.5	20.2247
270	275 Sp0	26.25	3.0957	11.7931		185	167 SP MDLys	34.5	8.58293	24.8781
271	277 Sp8	23	4.24264	18.4463		186	168 Sp8	17.75	1.5	8.4507
272	278 Sp8	21.75	4.19325	19.2793		187	169 Sp8	25.75	3.86221	14.9989
273	280 Sp0	22.5	2.38048	10.5799		188	170 Sp8	21.5	1.73205	8.05605
274	281 Sp0	29.5	3.87298	13.1288		189	171 Sp8	31	6.87992	22.1933
275	282 Sp0	38.25	6.65207	17.391		190	173 Sp8	28.75	3.40343	11.838
276	283 Sp0	32.25	9.06918	28.1215		191	176 Sp8	22.75	3.20156	14.0728
277	284 Sp0	29.75	2.87228	9.65473		192	176 Sp14	31	5.35413	17.2714
278	285 Sp0	24	0.816497	3.40207		193	177 Sp8	21.5	1.73205	8.05605
279	286 Sp0	29.75	7.80491	26.235		194	178 Sp8	28.5	2.08167	7.30409
280	287 Sp8	39	6.37704	16.3514		195	179 Sp8	24.75	6.70199	27.0787
28	29 Sp8	27.5	3.69685	13.4431		196	180 Sp8	24.5	4.50925	18.4051
281	295 Sp14	1314.5	416.961	31.7201		197	181 Sp8	27	2.44949	9.07218
282	297 Sp0	22.75	3.0957	13.6075		198	182 Sp8	24.75	2.62996	10.6261
283	298 Sp0	22	2.16025	9.8193		199	183 Sp8	20	3.3665	16.8325
284	299 Sp0	31	5.09902	16.4485		200	184 Sp8	30	1.63299	5.44331
29	30 Sp8	21	3.65148	17.388		201	185 Sp8	27	1.1547	4.27667
285	300 Sp0	22.75	2.62996	11.5602		202	186 Sp8	21.5	2.38048	11.072
286	301 Sp0	27	2.16025	8.00091		203	187 Sp8	34.25	3.86221	11.2765
287	302 Sp0	27.75	7.41058	26.7048		204	188 Sp0	24.75	2.06155	8.32951
288	303 Sp0	23.75	3.5	14.7368		205	189 Sp0	24	2.82843	11.7851
289	305 Sp0	25.75	0.957427	3.71816		206	190 Sp9	25	2.58199	10.328
290	306 Sp0	24	5.83095	24.2956		207	191 Sp9	23.75	2.06155	8.68022
291	307 Sp10	22.5	7.59386	33.7505		208	192 Sp9	20	1.41421	7.07107
30	31 Sp0	26.5	3.41565	12.8892		209	199 Sp9	27.75	5.25198	18.9261
31	31 Sp8	19.75	1.25831	6.37117		210	200 Sp9	31.5	6.85565	21.764
292	312 Sp8	699.5	339.809	48.5789		211	203 Sp12	23.25	5.85235	25.1714
293	313 Sp12	27	16.7133	61.901		212	205 Sp12	27.25	1.70783	6.26725
294	314 Sp0	29.5	3.69685	12.5317		213	208 Sp0	27.25	7.76209	28.4847
295	315 Sp0	22.25	1.70783	7.67562		214	210 Sp0	30.25	8.05709	26.635
296	316 Sp0	31.75	4.71699	14.8567		215	211 Sp8	28.5	8.1035	28.4333
297	317 Sp0	741.5	127.15	17.1476		216	212 Sp0	23.75	4.11299	17.3178
32	32 Sp0	25.75	4.99166	19.3851		217	213 Sp8	30.5	3.87298	12.6983
33	32 Sp8	25.5	1.29099	5.06272		218	216 Sp0	24.25	3.30404	13.6249
298	320 Sp8	16594.5	4974.74	29.9782		219	220 Sp8	23	2.70801	11.774
299	321 Sp8	29.25	4.85627	16.6026		220	220 Sp14	25.75	2.75379	10.6943
300	322 Sp12	22.75	4.57347	20.1032		221	221 Sp0	27.75	5.25198	18.9261
301	324 Sp10	31	11.9164	38.4399		222	223 Sp0	23.5	7.04746	29.9892
302	325 Sp10	28.25	2.98608	10.5702		223	224 Sp0	24.75	1.5	6.06061
303	325 Sp12	23.5	2.64575	11.2585		224	225 Sp0	24.75	4.57347	18.4787
304	327 Sp10	24	1.1547	4.81125		225	227 Sp8	23	3.55903	15.474
305	329 Sp10	28.75	4.272	14.8591		226	230 Sp0	25.75	4.272	16.5903
34	33 Sp0	20.75	3.86221	18.6131		227	230 Sp8	33.75	4.64579	13.7653
35	33 Sp8	19.25	2.75379	14.3054		228	231 Sp0	28	3.4641	12.3718
306	330 Sp10	28.5	7.14143	25.0576		229	232 Sp0	26.5	2.38048	8.98293
307	331 Sp9	22.5	1.91485	8.51046		230	233 Sp8	22.25	2.62996	11.82
308	332 Sp9	30	7.52773	25.0924		231	234 Sp8	27.5	4.79583	17.4394
309	333 Sp14	21.75	1.70783	7.85207		232	235 Sp0	25.25	2.21736	8.78161
310	336 Sp12	19	2.16025	11.3697		233	236 Sp8	24.5	3.69685	15.0892
311	337 Sp12	25.75	14.66	56.9322		234	237 Sp8	26	6.53197	25.123
36	34 Sp0	21.75	1.5	6.89655		235	238 Sp0	26.5	1.91485	7.22586
37	34 Sp8	26	4.08248	15.7019		236	240 Sp8	21.25	2.06155	9.70143
312	341 Sp8	22.5	4.79583	21.3148		237	243 Sp8	24.25	1.25831	5.18889
313	342 Sp8	29	3.4641	11.9452		238	244 Sp8	26.25	4.78714	18.2367
314	343 Sp19	7982	2262.96	28.3508		239	244 Sp14	31.5	5.44671	17.2911
315	345 Sp12	27.75	1.89297	6.82151		240	245 Sp8	21.75	5.85235	26.9074
316	346 Sp12	22.5	4.50925	20.0411		241	246 Sp0	30.5	2.64575	8.67459
317	347 Sp20	32	5.59762	17.4926		242	247 Sp0	17.25	2.06155	11.951
38	35 Sp8	20.75	4.85627	23.4037		243	248 Sp0	29.5	9.60902	32.573
318	351 Sp0	27.5	3.87298	14.0836		244	249 Sp0	20.75	4.34933	20.9606
319	352 Sp0	23	6.32456	27.4981		245	250 Sp8	21.75	4.64579	21.3599
320	353 Sp0	22	2.82843	12.8565		246	251 Sp8	23.25	3.86221	16.6117
321	354 Sp0	24.75	1.70783	6.9003		247	252 Sp0	24.5	6.95222	28.3764
322	355 Sp0	1011.25	329.304	32.564		248	253 Sp0	22.75	4.92443	21.6458
323	356 Sp0	14464.2	4036.11	27.904		249	253 Sp8	19.75	1.70783	8.64722
324	357 Sp0	36.75	13.351	36.3293		250	254 Sp8	18.75	2.21736	11.8259
325	358 Sp0	31.25	3.77492	12.0797		251	255 Sp8	27.75	8.18026	29.4784
326	359 Sp14	41	2	4.87805		252	257 Sp0	29.25	1.25831	4.3019
327	360 Sp0	24	4.96655	20.694		253	258 Sp0	22.5	4.12311	18.3249
328	361 Sp0	23	6.8313	29.7013		254	258 Sp8	23.5	10.3763	44.1543
329	362 Sp0	30.25	5.12348	16.9371		255	259 Sp0	22	4.08248	18.5567
330	363 Sp0	19	0.816497	4.29735		256	260 Sp0	28.25	3.40343	12.0475
331	364 Sp0	27.5	6.245	22.7091		257	261 Sp0	21	6.733	32.0619
332	365 Sp0	19.75	2.98608	15.1194		258	261 Sp8	22.75	4.57347	20.1032
333	366 Sp14	28.5	3.87298	13.5894		259	263 Sp8	18.75	1.70783	9.1084
334	367 Sp12	21.75	2.75379	12.6611		260	264 Sp0	21.5	2.38048	11.072
335	368 Sp12	28.25	8.26136	29.2437		261	267 Sp8	38.25	5.67891	14.8468
336	369 Sp12	21.5	1.91485	8.9063		262	268 Sp8	20.75	3.86221	18.6131
39	37 Sp0	23.5	3.69685	15.7313		263	269 Sp0	22	3.26599	14.8454
337	370 Sp12	24.75	2.62996	10.6261		264	270 Sp0	30.25	8.95824	29.614
338	371 Sp12	29.5	6.02771	20.4329		265	271 Sp0	20	6.0553	30.2765
339	372 Sp12	51.75	7.54431	14.5784		266	271 Sp8	28	8.83176	31.542
340	373 Sp12	45.5	3.69685	8.12494		267	272 Sp8	27.75	3.77492	13.6033
341	374 Sp22	26.25	8.09835	30.8509		268	273 Sp8	22.5	6.02771	26.7898
342	375 Sp22	21.25	5.96518	28.0714		269	274 Sp0	25	2.44949	9.79796
343	376 Sp22	405	144.301	35.6298		270	275 Sp0	26.25	3.0957	11.7931
344	379 Sp0	81	28.4371	35.1075		271	277 Sp8	23	4.24264	18.4463
40	38 Sp8	21	1.82574	8.69401		272	278 Sp8	21.75	4.19325	19.2793
345	380 Sp0	98.75	21.2662	21.5354		273	280 Sp0	22.5	2.38048	10.5799
346	381 Sp0	33	2.70801	8.2061		274	281 Sp0	29.5	3.87298	13.1288
347	382 Sp0	27.5	3.78594	13.7671		275	282 Sp0	38.25	6.65207	17.391
348	383 Sp14	20	2.44949	12.2474		276	283 Sp0	32.25	9.06918	28.1215
349	384 Sp20	35	2.16025	6.17213		277	284 Sp0	29.75	2.87228	9.65473
350	385 Sp20	26.5	2.08167	7.85534		278	285 Sp0	24	0.816497	3.40207
351	386 Sp20	28.25	2.98608	10.5702		279	286 Sp0	29.75	7.80491	26.235
352	387 Sp20	23	4.08248	17.7499		280	287 Sp8	39	6.37704	16.3514
353	388 Sp12	21.25	0.5	2.35294		281	295 Sp14	1314.5	416.961	31.7201
354	389 Sp22	30.25	2.98608	9.87133		282	297 Sp0	22.75	3.0957	13.6075
41	39 Sp8	28.25	2.87228	10.1674		283	298 Sp0	22	2.16025	9.8193
355	390 Sp21	19.25	2.62996	13.6621		284	299 Sp0	31	5.09902	16.4485
356	391 Sp21	25	2.94392	11.7757		285	300 Sp0	22.75	2.62996	11.5602
357	392 Sp21	22.75	2.21736	9.74662		286	301 Sp0	27	2.16025	8.00091
358	393 Sp21	34.5	8.544	24.7652		287	302 Sp0	27.75	7.41058	26.7048
359	394 Sp20	31.75	1.70783	5.37898		288	303 Sp0	23.75	3.5	14.7368
360	395 Sp20	36	22.9056	63.6267		289	305 Sp0	25.75	0.957427	3.71816
361	396 Sp20	25.75	4.57347	17.7611		290	306 Sp0	24	5.83095	24.2956
362	397 Sp20	29.5	5.91608	20.0545		291	307 Sp10	22.5	7.59386	33.7505
363	398 Sp20	28.25	4.57347	16.1893		292	312 Sp8	699.5	339.809	48.5789
364	399 Sp19	26	4.08248	15.7019		293	313 Sp12	27	16.7133	61.901
42	40 Sp0	27	3.55903	13.1816		294	314 Sp0	29.5	3.69685	12.5317
43	40 Sp8	28.25	3.0957	10.9582		295	315 Sp0	22.25	1.70783	7.67562
365	400 Sp14	28.25	3.5	12.3894		296	316 Sp0	31.75	4.71699	14.8567
366	401 Sp14	29	4.69042	16.1738		297	317 Sp0	741.5	127.15	17.1476
367	402 Sp14	31.25	2.5	8		298	320 Sp8	16594.5	4974.74	29.9782
368	403 Sp12	38.75	11.1766	28.8429		299	321 Sp8	29.25	4.85627	16.6026
369	404 Sp0	11354.8	996.934	8.77989		300	322 Sp12	22.75	4.57347	20.1032
370	405 Sp0	13502.8	1190.54	8.81698		301	324 Sp10	31	11.9164	38.4399
371	406 Sp21	2139.25	277.34	12.9644		302	325 Sp10	28.25	2.98608	10.5702
372	407 Sp21	23.75	2.87228	12.0938		303	325 Sp12	23.5	2.64575	11.2585
373	408 Sp21	29.5	1.73205	5.87136		304	327 Sp10	24	1.1547	4.81125
374	409 Sp21	21.5	2.08167	9.68217		305	329 Sp10	28.75	4.272	14.8591
44	41 Sp8	22	9.5219	43.2814		306	330 Sp10	28.5	7.14143	25.0576
375	410 Sp21	153	32.1144	20.9898		307	331 Sp9	22.5	1.91485	8.51046
376	411 Sp21	25.75	2.06155	8.00603		308	332 Sp9	30	7.52773	25.0924
377	412 Sp21	23.75	2.21736	9.33623		309	333 Sp14	21.75	1.70783	7.85207
378	413 Sp0	19.75	2.06155	10.4382		310	336 Sp12	19	2.16025	11.3697
379	414 Sp0	33	7.78888	23.6027		311	337 Sp12	25.75	14.66	56.9322
380	415 Sp14	24	4.24264	17.6777		312	341 Sp8	22.5	4.79583	21.3148
381	417 Sp0	25.25	4.64579	18.3992		313	342 Sp8	29	3.4641	11.9452
382	418 Sp19	29.25	1.89297	6.47169		314	343 Sp19	7982	2262.96	28.3508
383	419 Sp19	24.25	3.94757	16.2787		315	345 Sp12	27.75	1.89297	6.82151
45	42 Sp8	25.75	5.85235	22.7276		316	346 Sp12	22.5	4.50925	20.0411
384	421 Sp12	31	7.78888	25.1254		317	347 Sp20	32	5.59762	17.4926
385	422 Sp12	23.75	2.87228	12.0938		318	351 Sp0	27.5	3.87298	14.0836
386	423 Sp14	23.75	2.21736	9.33623		319	352 Sp0	23	6.32456	27.4981
387	424 Sp14	27.75	4.57347	16.481		320	353 Sp0	22	2.82843	12.8565
388	425 Sp14	44.5	9.03696	20.3078		321	354 Sp0	24.75	1.70783	6.9003
389	426 Sp0	24.5	2.51661	10.2719		322	355 Sp0	1011.25	329.304	32.564
390	427 Sp19	26.75	1.70783	6.38439		323	356 Sp0	14464.2	4036.11	27.904
391	428 Sp24	67.5	30.0056	44.4527		324	357 Sp0	36.75	13.351	36.3293
392	429 Sp14	24.75	2.06155	8.32951		325	358 Sp0	31.25	3.77492	12.0797
46	43 Sp8	21.5	3.87298	18.0139		326	359 Sp14	41	2	4.87805
393	430 Sp0	2285.75	729.555	31.9175		327	360 Sp0	24	4.96655	20.694
394	431 Sp0	24.5	1.91485	7.81573		328	361 Sp0	23	6.8313	29.7013
395	432 Sp8	1862.5	120.539	6.4719		329	362 Sp0	30.25	5.12348	16.9371
396	434 Sp21	26.5	1	3.77358		330	363 Sp0	19	0.816497	4.29735
397	435 Sp21	21.25	1.89297	8.90809		331	364 Sp0	27.5	6.245	22.7091
398	436 Sp0	41.5	2.08167	5.01606		332	365 Sp0	19.75	2.98608	15.1194
399	437 Sp0	40.75	5.058	12.4123		333	366 Sp14	28.5	3.87298	13.5894
400	438 Sp14	25.25	2.36291	9.35805		334	367 Sp12	21.75	2.75379	12.6611
401	439 Sp14	30.5	7.32575	24.0189		335	368 Sp12	28.25	8.26136	29.2437
47	44 Sp8	22.25	3.40343	15.2963		336	369 Sp12	21.5	1.91485	8.9063
402	440 Sp0	24.5	4.20317	17.1558		337	370 Sp12	24.75	2.62996	10.6261
403	441 Sp14	26.25	3.86221	14.7132		338	371 Sp12	29.5	6.02771	20.4329
404	442 Sp14	23.25	0.957427	4.11797		339	372 Sp12	51.75	7.54431	14.5784
405	443 Sp14	27.5	6.02771	21.919		340	373 Sp12	45.5	3.69685	8.12494
406	444 Sp22	26	0	0		341	374 Sp22	26.25	8.09835	30.8509
407	445 Sp22	29.5	9.03696	30.6338		342	375 Sp22	21.25	5.96518	28.0714
408	446 Sp19	26	2.44949	9.42111		343	376 Sp22	405	144.301	35.6298
409	447 Sp14	21.25	3.86221	18.1751		344	379 Sp0	81	28.4371	35.1075
410	448 Sp14	28.25	2.75379	9.74791		345	380 Sp0	98.75	21.2662	21.5354
411	449 Sp14	25.75	2.5	9.70874		346	381 Sp0	33	2.70801	8.2061
412	450 Sp14	31.5	4.65475	14.777		347	382 Sp0	27.5	3.78594	13.7671
413	451 Sp22	20.5	2.88675	14.0817		348	383 Sp14	20	2.44949	12.2474
414	452 Sp22	22.25	2.06155	9.26541		349	384 Sp20	35	2.16025	6.17213
415	453 Sp19	2175.5	1212.46	55.7325		350	385 Sp20	26.5	2.08167	7.85534
416	454 Sp21	25.5	5.44671	21.3597		351	386 Sp20	28.25	2.98608	10.5702
417	455 Sp21	27.75	3.94757	14.2255		352	387 Sp20	23	4.08248	17.7499
418	456 Sp21	30	3.65148	12.1716		353	388 Sp12	21.25	0.5	2.35294
419	457 Sp21	18.5	2.38048	12.8674		354	389 Sp22	30.25	2.98608	9.87133
420	458 Sp21	27	2.94392	10.9034		355	390 Sp21	19.25	2.62996	13.6621
421	459 Sp21	26.75	4.03113	15.0696		356	391 Sp21	25	2.94392	11.7757
48	46 Sp8	22	2.70801	12.3091		357	392 Sp21	22.75	2.21736	9.74662
422	460 Sp21	26	6.48074	24.9259		358	393 Sp21	34.5	8.544	24.7652
423	461 Sp21	26.5	1.91485	7.22586		359	394 Sp20	31.75	1.70783	5.37898
424	462 Sp21	24.75	3.0957	12.5079		360	395 Sp20	36	22.9056	63.6267
425	463 Sp21	25.5	3.31662	13.0064		361	396 Sp20	25.75	4.57347	17.7611
426	465 Sp10	24.25	3.40343	14.0348		362	397 Sp20	29.5	5.91608	20.0545
427	466 Sp10	22	6.68331	30.3787		363	398 Sp20	28.25	4.57347	16.1893
428	467 Sp8	24.25	2.87228	11.8445		364	399 Sp19	26	4.08248	15.7019
429	468 Sp8	22	3.65148	16.5977		365	400 Sp14	28.25	3.5	12.3894
430	469 Sp0	29.5	3.31662	11.2428		366	401 Sp14	29	4.69042	16.1738
49	47 Sp8	30.75	4.78714	15.5679		367	402 Sp14	31.25	2.5	8
431	470 Sp0	26.25	2.5	9.52381		368	403 Sp12	38.75	11.1766	28.8429
432	471 Sp12	25.25	3.5	13.8614		369	404 Sp0	11354.8	996.934	8.77989
433	472 Sp12	29.5	1.29099	4.37625		370	405 Sp0	13502.8	1190.54	8.81698
434	475 Sp14	55.25	13.2256	23.9377		371	406 Sp21	2139.25	277.34	12.9644
435	476 Sp0	44	2.70801	6.15457		372	407 Sp21	23.75	2.87228	12.0938
436	478 Sp14	56.25	12.0104	21.3518		373	408 Sp21	29.5	1.73205	5.87136
437	479 Sp14	24.5	7.85281	32.0523		374	409 Sp21	21.5	2.08167	9.68217
50	48 Sp12	26.25	9.74252	37.1144		375	410 Sp21	153	32.1144	20.9898
51	48 Sp13	33.75	8.13941	24.1168		376	411 Sp21	25.75	2.06155	8.00603
438	480 Sp14	28.75	5.90903	20.5532		377	412 Sp21	23.75	2.21736	9.33623
439	481 Sp0	41.25	8.99537	21.807		378	413 Sp0	19.75	2.06155	10.4382
440	482 Sp0	37	7.30297	19.7377		379	414 Sp0	33	7.78888	23.6027
441	483 Sp22	34.75	11.9548	34.4022		380	415 Sp14	24	4.24264	17.6777
442	484 Sp22	29	4.24264	14.6298		381	417 Sp0	25.25	4.64579	18.3992
443	485 Sp21	43.25	20.662	47.7733		382	418 Sp19	29.25	1.89297	6.47169
444	486 Sp22	34.75	2.75379	7.92456		383	419 Sp19	24.25	3.94757	16.2787
445	487 Sp19	31.75	5.5	17.3228		384	421 Sp12	31	7.78888	25.1254
52	49 Sp12	29.5	6.13732	20.8045		385	422 Sp12	23.75	2.87228	12.0938
53	49 Sp13	28.5	3.41565	11.9847		386	423 Sp14	23.75	2.21736	9.33623
446	490 Sp21	28.75	4.85627	16.8914		387	424 Sp14	27.75	4.57347	16.481
447	491Sp21	30.5	13.3292	43.7022		388	425 Sp14	44.5	9.03696	20.3078
448	492 Sp21	24.25	4.34933	17.9354		389	426 Sp0	24.5	2.51661	10.2719
449	494 Sp21	18.75	2.21736	11.8259		390	427 Sp19	26.75	1.70783	6.38439
450	495 Sp21	25	3.55903	14.2361		391	428 Sp24	67.5	30.0056	44.4527
451	499 Sp8	38.25	10.6262	27.781		392	429 Sp14	24.75	2.06155	8.32951
54	50 Sp12	35.5	8.34666	23.5117		393	430 Sp0	2285.75	729.555	31.9175
452	500 Sp8	33.25	4.99166	15.0125		394	431 Sp0	24.5	1.91485	7.81573
453	501 Sp10	64.5	35.6791	55.3165		395	432 Sp8	1862.5	120.539	6.4719
454	502 Sp10	62.25	17.2119	27.6497		396	434 Sp21	26.5	1	3.77358
455	503 Sp14	26	3.16228	12.1626		397	435 Sp21	21.25	1.89297	8.90809
456	504 Sp24	27.75	2.98608	10.7606		398	436 Sp0	41.5	2.08167	5.01606
457	505 Sp19	24.25	2.98608	12.3137		399	437 Sp0	40.75	5.058	12.4123
458	507 Sp24	36	4.83046	13.4179		400	438 Sp14	25.25	2.36291	9.35805
459	508 Sp21	185.5	98.2531	52.9666		401	439 Sp14	30.5	7.32575	24.0189
460	509 Sp21	25.25	4.272	16.9188		402	440 Sp0	24.5	4.20317	17.1558
55	51 Sp12	23.75	4.11299	17.3178		403	441 Sp14	26.25	3.86221	14.7132
56	51 Sp21	25	6.63325	26.533		404	442 Sp14	23.25	0.957427	4.11797
57	51 Sp24	28.25	6.13052	21.701		405	443 Sp14	27.5	6.02771	21.919
461	510 Sp0	23.5	3.87298	16.4808		406	444 Sp22	26	0	0
462	511 Sp14	35.75	12.5266	35.0395		407	445 Sp22	29.5	9.03696	30.6338
463	512 Sp14	23	1.41421	6.14875		408	446 Sp19	26	2.44949	9.42111
464	513 Sp14	20.5	1.73205	8.44903		409	447 Sp14	21.25	3.86221	18.1751
465	514 Sp24	21.5	1.73205	8.05605		410	448 Sp14	28.25	2.75379	9.74791
466	515 Sp24	28	4.24264	15.1523		411	449 Sp14	25.75	2.5	9.70874
467	516 Sp19	18.25	7.22842	39.6078		412	450 Sp14	31.5	4.65475	14.777
468	517 Sp24	32	3.55903	11.122		413	451 Sp22	20.5	2.88675	14.0817
469	518 Sp21	23.25	4.03113	17.3382		414	452 Sp22	22.25	2.06155	9.26541
470	519 Sp21	23	2.16025	9.39238		415	453 Sp19	2175.5	1212.46	55.7325
58	52 Sp9	33	8.64099	26.1848		416	454 Sp21	25.5	5.44671	21.3597
471	520 Sp14	24.75	2.21736	8.95901		417	455 Sp21	27.75	3.94757	14.2255
472	521 Sp14	30	4.08248	13.6083		418	456 Sp21	30	3.65148	12.1716
473	522 Sp14	22.25	3.94757	17.7419		419	457 Sp21	18.5	2.38048	12.8674
474	523 Sp14	22	2.82843	12.8565		420	458 Sp21	27	2.94392	10.9034
475	524 Sp0	22	2.16025	9.8193		421	459 Sp21	26.75	4.03113	15.0696
476	525 Sp21	25.75	1.5	5.82524		422	460 Sp21	26	6.48074	24.9259
477	526 Sp14	30.25	2.98608	9.87133		423	461 Sp21	26.5	1.91485	7.22586
478	527 Sp14	26.5	5.68624	21.4575		424	462 Sp21	24.75	3.0957	12.5079
479	528 Sp0	30.75	5.85235	19.032		425	463 Sp21	25.5	3.31662	13.0064
480	529 Sp0	24.75	1.70783	6.9003		426	465 Sp10	24.25	3.40343	14.0348
59	53 Sp9	23.75	4.57347	19.2567		427	466 Sp10	22	6.68331	30.3787
481	530 Sp14	35.75	7.8475	21.9511		428	467 Sp8	24.25	2.87228	11.8445
482	531 Sp0	24	3.3665	14.0271		429	468 Sp8	22	3.65148	16.5977
483	532 Sp0	38.75	5.90903	15.2491		430	469 Sp0	29.5	3.31662	11.2428
484	533 Sp0	27	7.74597	28.6888		431	470 Sp0	26.25	2.5	9.52381
485	534 Sp8	27.75	3.5	12.6126		432	471 Sp12	25.25	3.5	13.8614
486	535 Sp8	22.5	4.65475	20.6878		433	472 Sp12	29.5	1.29099	4.37625
487	536 Sp8	28.25	0.957427	3.38912		434	475 Sp14	55.25	13.2256	23.9377
488	537 Sp14	24	0.816497	3.40207		435	476 Sp0	44	2.70801	6.15457
489	538 Sp14	24	3.16228	13.1762		436	478 Sp14	56.25	12.0104	21.3518
490	539 Sp21	19	1.41421	7.44323		437	479 Sp14	24.5	7.85281	32.0523
60	54 Sp8	24.75	2.98608	12.065		438	480 Sp14	28.75	5.90903	20.5532
491	540 Sp21	31	10.3602	33.4199		439	481 Sp0	41.25	8.99537	21.807
492	541 Sp8	4199.5	2084.08	49.6269		440	482 Sp0	37	7.30297	19.7377
493	542 Sp8	26.5	4.3589	16.4487		441	483 Sp22	34.75	11.9548	34.4022
494	543 Sp8	22.75	6.89807	30.3212		442	484 Sp22	29	4.24264	14.6298
495	544 Sp8	25.25	3.86221	15.2959		443	485 Sp21	43.25	20.662	47.7733
496	545 Sp8	23.75	2.62996	11.0735		444	486 Sp22	34.75	2.75379	7.92456
497	546 Sp8	25.75	3.77492	14.6599		445	487 Sp19	31.75	5.5	17.3228
498	547 Sp8	25.25	3.94757	15.634		446	490 Sp21	28.75	4.85627	16.8914
499	548 Sp10	24.25	2.5	10.3093		447	491Sp21	30.5	13.3292	43.7022
500	549 Sp0	21.75	4.85627	22.3277		448	492 Sp21	24.25	4.34933	17.9354
501	550 Sp0	20	6.0553	30.2765		449	494 Sp21	18.75	2.21736	11.8259
502	551 Sp14	33	4.69042	14.2134		450	495 Sp21	25	3.55903	14.2361
503	552 Sp0	23.5	5.06623	21.5584		451	499 Sp8	38.25	10.6262	27.781
504	553 Sp0	26	2.58199	9.93073		452	500 Sp8	33.25	4.99166	15.0125
505	555 Sp0	26	6.78233	26.0859		453	501 Sp10	64.5	35.6791	55.3165
506	556 Sp0	21.5	1.91485	8.9063		454	502 Sp10	62.25	17.2119	27.6497
507	557 Sp14	29	5.59762	19.3021		455	503 Sp14	26	3.16228	12.1626
508	558 Sp0	27.25	4.85627	17.8212		456	504 Sp24	27.75	2.98608	10.7606
509	559 Sp0	24	3.16228	13.1762		457	505 Sp19	24.25	2.98608	12.3137
62	56 Sp14	170.75	31.3834	18.3797		458	507 Sp24	36	4.83046	13.4179
61	56 Sp8	22.5	6.45497	28.6888		459	508 Sp21	185.5	98.2531	52.9666
510	560 Sp0	256.25	99.3827	38.7835		460	509 Sp21	25.25	4.272	16.9188
511	561 Sp	26.5	6.13732	23.1597		461	510 Sp0	23.5	3.87298	16.4808
512	563 Sp21	25.5	2.88675	11.3206		462	511 Sp14	35.75	12.5266	35.0395
513	564 Sp21	22.25	3.77492	16.9659		463	512 Sp14	23	1.41421	6.14875
514	565 Sp21	40.5	0.57735	1.42556		464	513 Sp14	20.5	1.73205	8.44903
515	566 Sp0	68.75	7.27438	10.5809		465	514 Sp24	21.5	1.73205	8.05605
516	567 Sp0	28.5	5.19615	18.2321		466	515 Sp24	28	4.24264	15.1523
517	568 Sp0	22.5	6.245	27.7555		467	516 Sp19	18.25	7.22842	39.6078
518	569 Sp21	19	2.58199	13.5894		468	517 Sp24	32	3.55903	11.122
63	57 Sp0	22	2.44949	11.134		469	518 Sp21	23.25	4.03113	17.3382
64	57 Sp9	25.25	3.86221	15.2959		470	519 Sp21	23	2.16025	9.39238
519	570 Sp21	25.75	4.99166	19.3851		471	520 Sp14	24.75	2.21736	8.95901
520	571 Sp21	221.25	34.3645	15.532		472	521 Sp14	30	4.08248	13.6083
521	572 Sp25	30.5	4.50925	14.7844		473	522 Sp14	22.25	3.94757	17.7419
522	573 Sp12	179.5	45.6983	25.4587		474	523 Sp14	22	2.82843	12.8565
523	576 Sp12	25.25	4.272	16.9188		475	524 Sp0	22	2.16025	9.8193
524	577 Sp12	25.5	3.10913	12.1927		476	525 Sp21	25.75	1.5	5.82524
66	58 Sp10	21.75	3.20156	14.7198		477	526 Sp14	30.25	2.98608	9.87133
65	58 Sp8	20.75	4.57347	22.0408		478	527 Sp14	26.5	5.68624	21.4575
525	580 Sp25	25.25	2.62996	10.4157		479	528 Sp0	30.75	5.85235	19.032
526	581 Sp0	24	6.68331	27.8471		480	529 Sp0	24.75	1.70783	6.9003
527	582 Sp0	34.25	11.8145	34.495		481	530 Sp14	35.75	7.8475	21.9511
528	583 Sp0	20.25	3.20156	15.8102		482	531 Sp0	24	3.3665	14.0271
529	584 Sp0	23	7.87401	34.2348		483	532 Sp0	38.75	5.90903	15.2491
530	585 Sp0	25.25	10.1448	40.1774		484	533 Sp0	27	7.74597	28.6888
531	586 Sp0	24	7.11805	29.6586		485	534 Sp8	27.75	3.5	12.6126
532	587 Sp24	37.5	1.73205	4.6188		486	535 Sp8	22.5	4.65475	20.6878
533	588 Sp24	39.5	3	7.59494		487	536 Sp8	28.25	0.957427	3.38912
534	589 Sp24	24	2.16025	9.00103		488	537 Sp14	24	0.816497	3.40207
535	590 Sp14	40.25	4.11299	10.2186		489	538 Sp14	24	3.16228	13.1762
536	591 Sp0	46	8.52447	18.5315		490	539 Sp21	19	1.41421	7.44323
537	592 Sp0	37	10.3602	28.0005		491	540 Sp21	31	10.3602	33.4199
538	595 Sp14	17	3.55903	20.9354		492	541 Sp8	4199.5	2084.08	49.6269
539	596 Sp14	794.25	145.788	18.3555		493	542 Sp8	26.5	4.3589	16.4487
540	598 Sp21	26.5	2.08167	7.85534		494	543 Sp8	22.75	6.89807	30.3212
541	599 Sp0	19.5	1	5.12821		495	544 Sp8	25.25	3.86221	15.2959
67	60 Sp0	22.25	4.92443	22.1323		496	545 Sp8	23.75	2.62996	11.0735
68	60 Sp8	26.5	1.29099	4.87168		497	546 Sp8	25.75	3.77492	14.6599
542	600 Sp24	974	785.761	80.6736		498	547 Sp8	25.25	3.94757	15.634
543	601 Sp24	68.5	7	10.219		499	548 Sp10	24.25	2.5	10.3093
69	61 Sp0	16.75	3.77492	22.5368		500	549 Sp0	21.75	4.85627	22.3277
544	618 Sp14	27	0.816497	3.02406		501	550 Sp0	20	6.0553	30.2765
545	619 Sp14	73.25	15.174	20.7153		502	551 Sp14	33	4.69042	14.2134
70	62 Sp0	26	6.21825	23.9164		503	552 Sp0	23.5	5.06623	21.5584
546	620 Sp14	37	3.16228	8.5467		504	553 Sp0	26	2.58199	9.93073
547	622 Sp14	26	8	30.7692		505	555 Sp0	26	6.78233	26.0859
548	623 Sp14	28.25	9.91211	35.0871		506	556 Sp0	21.5	1.91485	8.9063
549	624 Sp14	18.75	2.5	13.3333		507	557 Sp14	29	5.59762	19.3021
550	627 Sp14	26	1.41421	5.43928		508	558 Sp0	27.25	4.85627	17.8212
551	628 Sp14	24.25	4.42531	18.2487		509	559 Sp0	24	3.16228	13.1762
552	632 Sp14	134.5	36.8194	27.375		510	560 Sp0	256.25	99.3827	38.7835
553	634 Sp14	22.5	3.41565	15.1807		511	561 Sp	26.5	6.13732	23.1597
71	64 Sp0	19.25	2.06155	10.7094		512	563 Sp21	25.5	2.88675	11.3206
72	64 Sp8	34	4.69042	13.7953		513	564 Sp21	22.25	3.77492	16.9659
554	640 Sp21	23.5	1.73205	7.37043		514	565 Sp21	40.5	0.57735	1.42556
73	65 Sp0	32.5	6.40312	19.7019		515	566 Sp0	68.75	7.27438	10.5809
74	66 Sp0	29	10.7393	37.0322		516	567 Sp0	28.5	5.19615	18.2321
75	67 Sp0	28.5	5.44671	19.1113		517	568 Sp0	22.5	6.245	27.7555
76	67 Sp8	27.75	4.19325	15.1108		518	569 Sp21	19	2.58199	13.5894
77	68 Sp0	26	6.48074	24.9259		519	570 Sp21	25.75	4.99166	19.3851
78	69 Sp8	23.25	1.5	6.45161		520	571 Sp21	221.25	34.3645	15.532
1	7 Sp8	27.5	3.87298	14.0836		521	572 Sp25	30.5	4.50925	14.7844
79	70 Sp8	48.5	12.6095	25.999		522	573 Sp12	179.5	45.6983	25.4587
80	72 Sp8	36	4.6188	12.83		523	576 Sp12	25.25	4.272	16.9188
81	73 Sp8	23	6.0553	26.3274		524	577 Sp12	25.5	3.10913	12.1927
82	74 Sp0	27.5	2.64575	9.62091		525	580 Sp25	25.25	2.62996	10.4157
83	75 Sp0	23.75	6.39661	26.9331		526	581 Sp0	24	6.68331	27.8471
84	76 Sp0	26	5.59762	21.5293		527	582 Sp0	34.25	11.8145	34.495
85	77 Sp0	26.5	3	11.3208		528	583 Sp0	20.25	3.20156	15.8102
86	77 Sp8	32.75	1.89297	5.78006		529	584 Sp0	23	7.87401	34.2348
87	78 Sp0	24	3.4641	14.4338		530	585 Sp0	25.25	10.1448	40.1774
88	79 Sp8	37.5	5.97216	15.9258		531	586 Sp0	24	7.11805	29.6586
2	8 Sp8	20.25	1.25831	6.21386		532	587 Sp24	37.5	1.73205	4.6188
90	80 Sp18	21.5	2.51661	11.7052		533	588 Sp24	39.5	3	7.59494
89	80 Sp8	21.75	2.5	11.4943		534	589 Sp24	24	2.16025	9.00103
91	81 Sp8	18	1.41421	7.85674		535	590 Sp14	40.25	4.11299	10.2186
92	82 Sp8	435.5	260.572	59.8328		536	591 Sp0	46	8.52447	18.5315
93	84 Sp8	13622.5	2922.56	21.4539		537	592 Sp0	37	10.3602	28.0005
94	85 Sp8	22.75	5.56028	24.4408		538	595 Sp14	17	3.55903	20.9354
95	86 Sp8	18768.8	1998.5	10.648		539	596 Sp14	794.25	145.788	18.3555
96	87 Sp0	9372.25	1280.36	13.6612		540	598 Sp21	26.5	2.08167	7.85534
3	9 Sp8	29.5	3.69685	12.5317		541	599 Sp0	19.5	1	5.12821
97	90 Sp0	35.75	8.99537	25.1619		542	600 Sp24	974	785.761	80.6736
98	92 Sp0	873	359.554	41.1861		543	601 Sp24	68.5	7	10.219
99	92 Sp8	42	22.3308	53.1687		544	618 Sp14	27	0.816497	3.02406
100	93 Sp8	25.75	2.06155	8.00603		545	619 Sp14	73.25	15.174	20.7153
101	94 Sp0	22	3.3665	15.3023		546	620 Sp14	37	3.16228	8.5467
102	94 Sp8	112.25	43.9953	39.194		547	622 Sp14	26	8	30.7692
103	95 Sp0	28.75	1.70783	5.94026		548	623 Sp14	28.25	9.91211	35.0871
104	95 Sp8	120.25	53.6307	44.5993		549	624 Sp14	18.75	2.5	13.3333
105	96 Sp0	23	3.16228	13.749		550	627 Sp14	26	1.41421	5.43928
106	97 Sp0	17.25	4.78714	27.7515		551	628 Sp14	24.25	4.42531	18.2487
108	98 Sp18	24.75	2.21736	8.95901		552	632 Sp14	134.5	36.8194	27.375
107	98 Sp8	47.25	17.6328	37.3182		553	634 Sp14	22.5	3.41565	15.1807
109	99 Sp8	50.5	27.7429	54.9364		554	640 Sp21	23.5	1.73205	7.37043

## Sheet: Results
ChartID_v6	Structure	Average	STDEV	%CV	%Max	Max									ChartID_v6	Structure	Average	STDEV	%CV	%Max
1	Gala-Sp8	27.5	3.87298	14.0836	0.133588	20585.8									141	Galb1-3GalNAcb-Sp8	20585.8	2254.16	10.9501	100
2	Glca-Sp8	20.25	1.25831	6.21386	0.098369										95	GalNAcb1-3(Fuca1-2)Galb-Sp8	18768.8	1998.5	10.648	91.1735
3	Mana-Sp8	29.5	3.69685	12.5317	0.143303										298	GalNAcb1-3Galb-Sp8	16594.5	4974.74	29.9782	80.6116
4	GalNAca-Sp8	12461.2	2675.49	21.4705	60.5334										323	GalNAcb1-3Gala1-4Galb1-4GlcNAcb1-3Galb1-4Glcb-Sp0	14464.2	4036.11	27.904	70.2634
5	GalNAca-Sp15	33.5	13.3292	39.7886	0.162734										93	GalNAca1-4(Fuca1-2)Galb1-4GlcNAcb-Sp8	13622.5	2922.56	21.4539	66.1744
6	Fuca-Sp8	26	3.55903	13.6886	0.126301										370	Galb1-3GalNAca1-3(Fuca1-2)Galb1-4GlcNAc-Sp0	13502.8	1190.54	8.81698	65.5927
7	Fuca-Sp9	22.5	3.31662	14.7406	0.109299										4	GalNAca-Sp8	12461.2	2675.49	21.4705	60.5334
8	Rhaa-Sp8	29.5	5.74456	19.4731	0.143303										369	Galb1-3GalNAca1-3(Fuca1-2)Galb1-4Glc-Sp0	11354.8	996.934	8.77989	55.1583
9	Neu5Aca-Sp8	24	5.09902	21.2459	0.116586										144	Galb1-3GalNAcb1-4Galb1-4Glcb-Sp8	9907.25	3798.85	38.3442	48.1267
10	Neu5Aca-Sp11	20.75	4.57347	22.0408	0.100798										96	GalNAcb1-3Gala1-4Galb1-4GlcNAcb-Sp0	9372.25	1280.36	13.6612	45.5279
11	Neu5Acb-Sp8	22.25	2.5	11.236	0.108084										165	Galb1-4GlcNAcb1-6(Galb1-3)GalNAca-Sp8	8431.5	828.333	9.82426	40.9579
12	Galb-Sp8	24.5	2.51661	10.2719	0.119014										314	Galb1-3GlcNAcb1-2Mana1-6(Galb1-3GlcNAcb1-2Mana1-3)Manb1-4GlcNAcb1-4GlcNAcb-Sp19	7982	2262.96	28.3508	38.7744
13	Glcb-Sp8	23	5.2915	23.0065	0.111728										139	Galb1-3GalNAca-Sp14	7330.25	2346.76	32.0147	35.6084
14	Manb-Sp8	29.25	6.13052	20.9591	0.142089										140	Galb1-3GalNAca-Sp16	6714.75	3081.26	45.8879	32.6184
15	GalNAcb-Sp8	43	12.1929	28.3556	0.208882										138	Galb1-3GalNAca-Sp8	6343.25	3715.29	58.5708	30.8138
16	GlcNAcb-Sp0	22	0.816497	3.71135	0.10687										142	Galb1-3GalNAcb1-3Gala1-4Galb1-4Glcb-Sp0	5248	2048.67	39.0371	25.4934
17	GlcNAcb-Sp8	27.5	7.85281	28.5557	0.133588										166	Galb1-4GlcNAcb1-6(Galb1-3)GalNAc-Sp14	4607.75	968.64	21.022	22.3832
18	GlcN(Gc)b-Sp8	28	0.816497	2.91606	0.136016										492	Galb1-3GlcNAca1-3Galb1-4GlcNAcb-Sp8	4199.5	2084.08	49.6269	20.4
19	Galb1-4GlcNAcb1-6(Galb1-4GlcNAcb1-3)GalNAca-Sp8	22.5	7.23418	32.1519	0.109299										133	GlcNAcb1-6(Galb1-3)GalNAca-Sp8	3416.75	2537.87	74.2772	16.5976
20	Galb1-4GlcNAcb1-6(Galb1-4GlcNAcb1-3)GalNAc-Sp14	33.75	3.59398	10.6488	0.163948		Linker								134	Neu5Aca2-6(Galb1-3)GalNAca-Sp8	2782	1203.04	43.2438	13.5142
21	GlcNAcb1-6(GlcNAcb1-4)(GlcNAcb1-3)GlcNAc-Sp8	27.25	1.5	5.50459	0.132373		Sp0	CH2CH2NH2							135	Neu5Aca2-6(Galb1-3)GalNAca-Sp14	2341.5	1160.9	49.5795	11.3744
22	6S(3S)Galb1-4(6S)GlcNAcb-Sp0	18.5	1.73205	9.36244	0.089868		Sp8	CH2CH2CH2NH2							393	Galb1-3GlcNAcb1-6Galb1-4GlcNAcb-Sp0	2285.75	729.555	31.9175	11.1036
23	6S(3S)Galb1-4GlcNAcb-Sp0	18.25	2.06155	11.2962	0.0886536		Sp9	CH2CH2CH2CH2CH2NH2							415	Galb1-3GlcNAcb1-6(Galb1-3GlcNAcb1-2)Mana1-6(Galb1-3GlcNAcb1-2Mana1-3)Manb1-4GlcNAcb1-4GlcNAcb-Sp19	2175.5	1212.46	55.7325	10.568
24	(3S)Galb1-4(Fuca1-3)(6S)Glc-Sp0	40.5	11.0905	27.384	0.196738		Sp10	NHCOCH2NH							371	Galb1-3GlcNAcb1-3Galb1-4GlcNAcb1-6(Galb1-3GlcNAcb1-3)Galb1-4Glcb-Sp0	2139.25	277.34	12.9644	10.3919
25	(3S)Galb1-4Glcb-Sp8	25.75	2.21736	8.61109	0.125087		Sp11	OCH2C6H4-p-NHCOCH2NH							395	GalNAcb1-3Gala1-6Galb1-4Glcb-Sp8	1862.5	120.539	6.4719	9.04752
26	(3S)Galb1-4(6S)Glcb-Sp0	26.75	7.41058	27.7031	0.129944		Sp12	Asparagine							156	Galb1-4GalNAca1-3(Fuca1-2)Galb1-4GlcNAcb-Sp8	1844.75	1083.44	58.7308	8.9613
27	(3S)Galb1-4(6S)Glcb-Sp8	22.25	4.34933	19.5475	0.108084		Sp13	Glycine							281	Neu5Aca2-3Galb1-4GlcNAcb1-6(Galb1-3)GalNAca-Sp14	1314.5	416.961	31.7201	6.38549
28	(3S)Galb1-3(Fuca1-4)GlcNAcb-Sp8	27.5	3.69685	13.4431	0.133588		Sp14	Threonine							322	Gala1-4Galb1-4GlcNAcb1-3Galb1-4Glcb-Sp0	1011.25	329.304	32.564	4.91238
29	(3S)Galb1-3GalNAca-Sp8	21	3.65148	17.388	0.102012		Sp15	Serine							542	Galb1-3GlcNAcb1-3Galb1-4GlcNAcb1-3Galb1-4GlcNAcb1-6(Galb1-3GlcNAcb1-3Galb1-4GlcNAcb1-3Galb1-4GlcNAb1-2)Mana1-6(Galb1-3GlcNAcb1-3Galb1-4GlcNAcb1-3Galb1-4GlcNAcb1-2Mana1-3)Manb1-4GlcNAcb1-4(Fuca1-6)GlcNAcb-Sp24	974	785.761	80.6736	4.73143
30	(3S)Galb1-3GlcNAcb-Sp0	26.5	3.41565	12.8892	0.12873		Sp16	PNP (OC6H4NH2)							98	GalNAcb1-4GlcNAcb-Sp0	873	359.554	41.1861	4.2408
31	(3S)Galb1-3GlcNAcb-Sp8	19.75	1.25831	6.37117	0.0959402		Sp17	OCH2C6H4NH2							539	Galb1-3GlcNAcb1-6(Galb1-3)GalNAc-Sp14	794.25	145.788	18.3555	3.85825
32	(3S)Galb1-4(Fuca1-3)GlcNAc-Sp0	25.75	4.99166	19.3851	0.125087		Sp18	O(CH2)3NHCO(CH2)5NH2							145	Galb1-3Galb-Sp8	751	371.398	49.4538	3.64815
33	(3S)Galb1-4(Fuca1-3)GlcNAc-Sp8	25.5	1.29099	5.06272	0.123872		Sp19	EN or NK							297	Galb1-4GlcNAcb1-6Galb1-4GlcNAcb-Sp0	741.5	127.15	17.1476	3.60201
34	(3S)Galb1-4(6S)GlcNAcb-Sp0	20.75	3.86221	18.6131	0.100798		Sp20	GENR							292	Galb1-3Galb1-4GlcNAcb-Sp8	699.5	339.809	48.5789	3.39798
35	(3S)Galb1-4(6S)GlcNAcb-Sp8	19.25	2.75379	14.3054	0.0935113		Sp21	N(CH3)-O-(CH2)2-NH2							92	GalNAca1-3Galb-Sp8	435.5	260.572	59.8328	2.11554
36	(3S)Galb1-4GlcNAcb-Sp0	21.75	1.5	6.89655	0.105656		Sp22	NST							343	Galb1-3GlcNAcb1-2Mana1-6(Galb1-3GlcNAcb1-2Mana1-3)Manb1-4GlcNAcb1-4(Fuca1-6)GlcNAcb-Sp22	405	144.301	35.6298	1.96738
37	(3S)Galb1-4GlcNAcb-Sp8	26	4.08248	15.7019	0.126301		Sp23	(OCH2CH2)6NH2							510	GalNAcb1-4GlcNAcb1-2Mana-Sp0	256.25	99.3827	38.7835	1.24479
38	(3S)Galb-Sp8	20.75	4.85627	23.4037	0.100798		Sp24	KVANKT							157	Galb1-4GalNAcb1-3(Fuca1-2)Galb1-4GlcNAcb-Sp8	236.25	209.635	88.7345	1.14764
39	(6S)(4S)Galb1-4GlcNAcb-Sp0	23.5	3.69685	15.7313	0.114157		Sp25	VANK							520	Galb1-3GalNAcb1-3Gal-Sp21	221.25	34.3645	15.532	1.07477
40	(4S)Galb1-4GlcNAcb-Sp8	21	1.82574	8.69401	0.102012		MDPLys	Mur-L-Ala-D-iGlnβ-(CH2)4NH2							146	Galb1-3GlcNAcb1-3Galb1-4GlcNAcb-Sp0	208.75	76.9562	36.8652	1.01405
41	(6P)Mana-Sp8	28.25	2.87228	10.1674	0.137231										459	Galb1-3GlcNAcb1-2Mana1-6(GlcNAcb1-4)(Galb1-3GlcNAcb1-2Mana1-3)Manb1-4GlcNAcb1-4GlcNAcb-Sp21	185.5	98.2531	52.9666	0.901109
42	(6S)Galb1-4Glcb-Sp0	27	3.55903	13.1816	0.131159										110	Gala1-3GalNAca-Sp8	184.75	121.195	65.5995	0.897465
43	(6S)Galb1-4Glcb-Sp8	28.25	3.0957	10.9582	0.137231										522	Galβ1-4GlcNAcβ1-3Galβ1-4GlcNAcβ1-2Manα1-6(Galβ1-4GlcNAcβ1-3Galβ1-4GlcNAcβ1-2Manα1-3)Manβ1-4GlcNAcβ1-4GlcNAcβ-Sp12	179.5	45.6983	25.4587	0.871962
44	(6S)Galb1-4GlcNAcb-Sp8	22	9.5219	43.2814	0.10687										62	Fuca1-2Galb1-3GalNAca-Sp14	170.75	31.3834	18.3797	0.829457
45	(6S)Galb1-4(6S)Glcb-Sp8	25.75	5.85235	22.7276	0.125087										375	Galb1-3GlcNAcb1-3Galb1-4(Fuca1-3)GlcNAcb1-6(Galb1-3GlcNAcb1-3)Galb1-4Glc-Sp21	153	32.1144	20.9898	0.743233
46	Neu5Aca2-3(6S)Galb1-4GlcNAcb-Sp8	21.5	3.87298	18.0139	0.104441										552	Neu5Aca2-6Galb1-4GlcNAcb1-6(Galb1-3)GalNAca-Sp14	134.5	36.8194	27.375	0.653365
47	(6S)GlcNAcb-Sp8	22.25	3.40343	15.2963	0.108084										104	Gala1-3(Fuca1-2)Galb1-4(Fuca1-3)GlcNAcb-Sp8	120.25	53.6307	44.5993	0.584142
48	Neu5,9Ac2a-Sp8	22	2.70801	12.3091	0.10687										102	Gala1-3(Fuca1-2)Galb1-3GlcNAcb-Sp8	112.25	43.9953	39.194	0.54528
49	Neu5,9Ac2a2-6Galb1-4GlcNAcb-Sp8	30.75	4.78714	15.5679	0.149375										345	KDNa2-3Galb1-4(Fuca1-3)GlcNAc-Sp0	98.75	21.2662	21.5354	0.479701
50	Mana1-6(Mana1-3)Manb1-4GlcNAcb1-4GlcNAcb-Sp12	26.25	9.74252	37.1144	0.127515										344	(6S)GlcNAcb1-3Galb1-4GlcNAcb-Sp0	81	28.4371	35.1075	0.393476
51	Mana1-6(Mana1-3)Manb1-4GlcNAcb1-4GlcNAcb-Sp13	33.75	8.13941	24.1168	0.163948										545	Galb1-4GlcNAcb1-3Galb1-4GlcNAcb1-6(Galb1-3)GalNAca-Sp14	73.25	15.174	20.7153	0.355829
52	GlcNAcb1-2Mana1-6(GlcNAcb1-2Mana1-3)Manb1-4GlcNAcb1-4GlcNAcb-Sp12	29.5	6.13732	20.8045	0.143303										515	Fuca1-4(Galb1-3)GlcNAcb1-2 Mana-Sp0	68.75	7.27438	10.5809	0.333969
53	GlcNAcb1-2Mana1-6(GlcNAcb1-2Mana1-3)Manb1-4GlcNAcb1-4GlcNAcb-Sp13	28.5	3.41565	11.9847	0.138445										543	Galb1-3GlcNAcb1-3Galb1-4GlcNAcb1-6(Galb1-3GlcNAcb1-3Galb1-4GlcNAb1-2)Mana1-6(Galb1-3GlcNAcb1-3Galb1-4GlcNAcb1-2Mana1-3)Manb1-4GlcNAcb1-4(Fuca1-6)GlcNAcb-Sp24	68.5	7	10.219	0.332754
54	Galb1-4GlcNAcb1-2Mana1-6(Galb1-4GlcNAcb1-2Mana1-3)Manb1-4GlcNAcb1-4GlcNAcb-Sp12	35.5	8.34666	23.5117	0.172449										391	Gala1-4Galb1-4GlcNAcb1-2Mana1-6(Gala1-4Galb1-4GlcNAcb1-2Mana1-3)Manb1-4GlcNAcb1-4GlcNAcb-Sp24	67.5	30.0056	44.4527	0.327897
55	Neu5Aca2-6Galb1-4GlcNAcb1-2Mana1-6(Neu5Aca2-6Galb1-4GlcNAcb1-2Mana1-3)Manb1-4GlcNAcb1-4GlcNAcb-Sp12	23.75	4.11299	17.3178	0.115371										453	Glca1-6Glca1-6Glca1-6Glcb-Sp10	64.5	35.6791	55.3165	0.313324
56	Neu5Aca2-6Galb1-4GlcNAcb1-2Mana1-6(Neu5Aca2-6Galb1-4GlcNAcb1-2Man-a1-3)Manb1-4GlcNAcb1-4GlcNAcb-Sp21	25	6.63325	26.533	0.121443										454	Glca1-4Glca1-4Glca1-4Glcb-Sp10	62.25	17.2119	27.6497	0.302394
57	Neu5Aca2-6Galb1-4GlcNAcb1-2Mana1-6(Neu5Aca2-6Galb1-4GlcNAcb1-2Mana1-3)Manb1-4GlcNAcb1-4GlcNAcb-Sp24	28.25	6.13052	21.701	0.137231										436	Fuca1-2Galb1-4GlcNAcb1-6(Fuca1-2Galb1-4GlcNAcb1-3)GalNAc-Sp14	56.25	12.0104	21.3518	0.273247
58	Fuca1-2Galb1-3GalNAcb1-3Gala-Sp9	33	8.64099	26.1848	0.160305										434	Galb1-4(Fuca1-3)GlcNAcb1-6GalNAc-Sp14	55.25	13.2256	23.9377	0.26839
59	Fuca1-2Galb1-3GalNAcb1-3Gala1-4Galb1-4Glcb-Sp9	23.75	4.57347	19.2567	0.115371										147	Galb1-3GlcNAcb1-3Galb1-4Glcb-Sp10	53.5	22.4277	41.9209	0.259889
60	Fuca1-2Galb1-3(Fuca1-4)GlcNAcb-Sp8	24.75	2.98608	12.065	0.120229										169	Galb1-4GlcNAcb-Sp23	51.75	6.18466	11.951	0.251387
61	Fuca1-2Galb1-3GalNAca-Sp8	22.5	6.45497	28.6888	0.109299										339	Galb1-4GlcNAcb1-2Mana1-6Manb1-4GlcNAcb1-4GlcNAc-Sp12	51.75	7.54431	14.5784	0.251387
62	Fuca1-2Galb1-3GalNAca-Sp14	170.75	31.3834	18.3797	0.829457										109	Gala1-4(Gala1-3)Galb1-4GlcNAcb-Sp8	50.5	27.7429	54.9364	0.245315
63	Fuca1-2Galb1-3GalNAcb1-4(Neu5Aca2-3)Galb1-4Glcb-Sp0	22	2.44949	11.134	0.10687										132	Galb1-4GlcNAcb1-6GalNAc-Sp14	49.5	3.69685	7.46837	0.240458
64	Fuca1-2Galb1-3GalNAcb1-4(Neu5Aca2-3)Galb1-4Glcb-Sp9	25.25	3.86221	15.2959	0.122658										79	Fuca1-3GlcNAcb-Sp8	48.5	12.6095	25.999	0.2356
65	Fuca1-2Galb1-3GlcNAcb1-3Galb1-4Glcb-Sp8	20.75	4.57347	22.0408	0.100798										107	Gala1-3(Fuca1-2)Galb-Sp8	47.25	17.6328	37.3182	0.229528
66	Fuca1-2Galb1-3GlcNAcb1-3Galb1-4Glcb-Sp10	21.75	3.20156	14.7198	0.105656										536	GalNAcb1-3GlcNAcb-Sp0	46	8.52447	18.5315	0.223456
67	Fuca1-2Galb1-3GlcNAcb-Sp0	22.25	4.92443	22.1323	0.108084										123	Gala1-4GlcNAcb-Sp8	45.5	24.96	54.8571	0.221027
68	Fuca1-2Galb1-3GlcNAcb-Sp8	26.5	1.29099	4.87168	0.12873										340	Mana1-6(Galb1-4GlcNAcb1-2Mana1-3)Manb1-4GlcNAcb1-4GlcNAcb-Sp12	45.5	3.69685	8.12494	0.221027
69	Fuca1-2Galb1-4(Fuca1-3)GlcNAcb1-3Galb1-4(Fuca1-3)GlcNAcb-Sp0	16.75	3.77492	22.5368	0.081367										388	Galb1-4(Fuca1-3)GlcNAcb1-3GalNAca-Sp14	44.5	9.03696	20.3078	0.216169
70	Fuca1-2Galb1-4(Fuca1-3)GlcNAcb1-3Galb1-4(Fuca1-3)GlcNAcb1-3Galb1-4(Fuca1-3)GlcNAcb-Sp0	26	6.21825	23.9164	0.126301										137	Neu5Aca2-6(Galb1-3)GlcNAcb1-4Galb1-4Glcb-Sp10	44.25	15.6924	35.4629	0.214955
71	Fuca1-2Galb1-4(Fuca1-3)GlcNAcb-Sp0	19.25	2.06155	10.7094	0.0935113										435	Galb1-4GlcNAcb1-2Mana-Sp0	44	2.70801	6.15457	0.21374
72	Fuca1-2Galb1-4(Fuca1-3)GlcNAcb-Sp8	34	4.69042	13.7953	0.165163										443	Neu5Aca2-6Galb1-4GlcNAcb1-6(Fuca1-2Galb1-3GlcNAcb1-3)Galb1-4Glc-Sp21	43.25	20.662	47.7733	0.210097
73	Fuca1-2Galb1-4GlcNAcb1-3Galb1-4GlcNAcb-Sp0	32.5	6.40312	19.7019	0.157876										15	GalNAcb-Sp8	43	12.1929	28.3556	0.208882
74	Fuca1-2Galb1-4GlcNAcb1-3Galb1-4GlcNAcb1-3Galb1-4GlcNAcb-Sp0	29	10.7393	37.0322	0.140874										99	GalNAcb1-4GlcNAcb-Sp8	42	22.3308	53.1687	0.204025
75	Fuca1-2Galb1-4GlcNAcb-Sp0	28.5	5.44671	19.1113	0.138445										398	Galb1-3GalNAcb1-4(Neu5Aca2-8Neu5Aca2-3)Galb1-4Glcb-Sp0	41.5	2.08167	5.01606	0.201596
76	Fuca1-2Galb1-4GlcNAcb-Sp8	27.75	4.19325	15.1108	0.134802										439	Neu5Aca2-8Neu5Aca2-3Galb1-3GalNAcb1-4(Neu5Aca2-8Neu5Aca2-3)Galb1-4Glcb-Sp0	41.25	8.99537	21.807	0.200381
77	Fuca1-2Galb1-4Glcb-Sp0	26	6.48074	24.9259	0.126301										326	Neu5Aca2-3Galb1-4(Fuca1-3)GlcNAcb1-6(Neu5Aca2-3Galb1-3)GalNAc-Sp14	41	2	4.87805	0.199167
78	Fuca1-2Galb-Sp8	23.25	1.5	6.45161	0.112942										399	Neu5Aca2-3Galb1-3GalNAcb1-4(Neu5Aca2-8Neu5Aca2-3)Galb1-4Glcb-Sp0	40.75	5.058	12.4123	0.197952
79	Fuca1-3GlcNAcb-Sp8	48.5	12.6095	25.999	0.2356										24	(3S)Galb1-4(Fuca1-3)(6S)Glc-Sp0	40.5	11.0905	27.384	0.196738
80	Fuca1-4GlcNAcb-Sp8	36	4.6188	12.83	0.174878										117	Gala1-3Galb1-4Glc-Sp10	40.5	7	17.284	0.196738
81	Fucb1-3GlcNAcb-Sp8	23	6.0553	26.3274	0.111728										514	Galb1-4GlcNAcb1-2 Mana1-6(Galb1-4GlcNAcb1-4)(Galb1-4GlcNAcb1-2Mana1-3)Manb1-4GlcNAcb1-4(Fuca1-6)GlcNAc-Sp21	40.5	0.57735	1.42556	0.196738
82	GalNAca1-3(Fuca1-2)Galb1-3GlcNAcb-Sp0	27.5	2.64575	9.62091	0.133588										535	GlcNAcb1-3Galb1-4GlcNAcb1-6(GlcNAcb1-3Galb1-3)GalNAca-Sp14	40.25	4.11299	10.2186	0.195524
83	GalNAca1-3(Fuca1-2)Galb1-4(Fuca1-3)GlcNAcb-Sp0	23.75	6.39661	26.9331	0.115371										533	Galb1-4GlcNAcb1-3Galb1-4GlcNAcb1-6(Galb1-4GlcNAcb1-3Galb1-4GlcNAcb1-2)Mana1-6(Galb1-4GlcNAcb1-3Galb1-4GlcNAcb1-2Mana1-3)Mana1-4GlcNAcb1-4GlcNAc-Sp24	39.5	3	7.59494	0.19188
84	(3S)Galb1-4(Fuca1-3)Glcb-Sp0	26	5.59762	21.5293	0.126301										127	Galb1-3GlcNAcb1-3Galb1-4(Fuca1-3)GlcNAcb-Sp0	39	6.32456	16.2168	0.189451
85	GalNAca1-3(Fuca1-2)Galb1-4GlcNAcb-Sp0	26.5	3	11.3208	0.12873										280	Neu5Gca-Sp8	39	6.37704	16.3514	0.189451
86	GalNAca1-3(Fuca1-2)Galb1-4GlcNAcb-Sp8	32.75	1.89297	5.78006	0.159091										368	GalNAcb1-4GlcNAcb1-2Mana1-6(GalNAcb1-4GlcNAcb1-2Mana1-3)Manb1-4GlcNAcb1-4GlcNAc-Sp12	38.75	11.1766	28.8429	0.188237
87	GalNAca1-3(Fuca1-2)Galb1-4Glcb-Sp0	24	3.4641	14.4338	0.116586										483	Fuca1-2Galb1-3(6S)GlcNAcb-Sp0	38.75	5.90903	15.2491	0.188237
88	GlcNAcb1-3Galb1-3GalNAca-Sp8	37.5	5.97216	15.9258	0.182165										261	Neu5Aca2-6Galb1-4(6S)GlcNAcb-Sp8	38.25	5.67891	14.8468	0.185808
89	GalNAca1-3(Fuca1-2)Galb-Sp8	21.75	2.5	11.4943	0.105656										275	Neu5Gca2-3Galb1-4(Fuca1-3)GlcNAcb-Sp0	38.25	6.65207	17.391	0.185808
90	GalNAca1-3(Fuca1-2)Galb-Sp18	21.5	2.51661	11.7052	0.104441										451	Gala1-3(Fuca1-2)Galb1-3GalNAca-Sp8	38.25	10.6262	27.781	0.185808
91	GalNAca1-3GalNAcb-Sp8	18	1.41421	7.85674	0.0874391										88	GlcNAcb1-3Galb1-3GalNAca-Sp8	37.5	5.97216	15.9258	0.182165
92	GalNAca1-3Galb-Sp8	435.5	260.572	59.8328	2.11554										183	GlcNAcb1-3Galb1-4GlcNAcb1-3Galb1-4GlcNAcb-Sp0	37.5	11.4746	30.599	0.182165
93	GalNAca1-4(Fuca1-2)Galb1-4GlcNAcb-Sp8	13622.5	2922.56	21.4539	66.1744										532	GlcNAcb1-3Galb1-4GlcNAcb1-6(GlcNAcb1-3Galb1-4GlcNAcb1-2)Mana1-6(GlcNAcb1-3Galb1-4GlcNAcb1-2Man a1-3)Manb1-4GlcNAcb1-4GlcNAc-Sp24	37.5	1.73205	4.6188	0.182165
94	GalNAcb1-3GalNAca-Sp8	22.75	5.56028	24.4408	0.110513										440	GalNAcb1-4Galb1-4Glcb-Sp0	37	7.30297	19.7377	0.179736
95	GalNAcb1-3(Fuca1-2)Galb-Sp8	18768.8	1998.5	10.648	91.1735										537	GalNAcb1-4GlcNAcb1-3GalNAcb1-4GlcNAcb-Sp0	37	10.3602	28.0005	0.179736
96	GalNAcb1-3Gala1-4Galb1-4GlcNAcb-Sp0	9372.25	1280.36	13.6612	45.5279										546	Galb1-4GlcNAcb1-3Galb1-4GlcNAcb1-6(Galb1-4GlcNAcb1-3Galb1-4GlcNAcb1-3)GalNAca-Sp14	37	3.16228	8.5467	0.179736
97	GalNAcb1-4(Fuca1-3)GlcNAcb-Sp0	35.75	8.99537	25.1619	0.173664										324	GalNAca1-3(Fuca1-2)Galb1-4GlcNAcb1-3Galb1-4GlcNAcb-Sp0	36.75	13.351	36.3293	0.178522
98	GalNAcb1-4GlcNAcb-Sp0	873	359.554	41.1861	4.2408										80	Fuca1-4GlcNAcb-Sp8	36	4.6188	12.83	0.174878
99	GalNAcb1-4GlcNAcb-Sp8	42	22.3308	53.1687	0.204025										360	Gala1-3(Fuca1-2)Galb1-4GlcNAcb1-2Mana1-6(Gala1-3(Fuca1-2)Galb1-4GlcNAcb1-2Mana1-3)Manb1-4GlcNAcb1-4GlcNAcb-Sp20	36	22.9056	63.6267	0.174878
100	Gala1-2Galb-Sp8	25.75	2.06155	8.00603	0.125087										458	GlcNAcb1-6(GlcNAcb1-2)Mana1-6(GlcNAcb1-2Mana1-3)Manb1-4GlcNAcb1-4(Fuca1-6)GlcNAcb-Sp24	36	4.83046	13.4179	0.174878
101	Gala1-3(Fuca1-2)Galb1-3GlcNAcb-Sp0	22	3.3665	15.3023	0.10687										97	GalNAcb1-4(Fuca1-3)GlcNAcb-Sp0	35.75	8.99537	25.1619	0.173664
102	Gala1-3(Fuca1-2)Galb1-3GlcNAcb-Sp8	112.25	43.9953	39.194	0.54528										462	Neu5Aca2-3Galb1-4GlcNAcb1-6GalNAca-Sp14	35.75	12.5266	35.0395	0.173664
103	Gala1-3(Fuca1-2)Galb1-4(Fuca1-3)GlcNAcb-Sp0	28.75	1.70783	5.94026	0.13966										481	Gala1-3(Fuca1-2)Galb1-4GlcNAcb1-6GalNAca-Sp14	35.75	7.8475	21.9511	0.173664
104	Gala1-3(Fuca1-2)Galb1-4(Fuca1-3)GlcNAcb-Sp8	120.25	53.6307	44.5993	0.584142										54	Galb1-4GlcNAcb1-2Mana1-6(Galb1-4GlcNAcb1-2Mana1-3)Manb1-4GlcNAcb1-4GlcNAcb-Sp12	35.5	8.34666	23.5117	0.172449
105	Gala1-3(Fuca1-2)Galb1-4GlcNAc-Sp0	23	3.16228	13.749	0.111728										349	Fuca1-2Galb1-3GlcNAcb1-2Mana1-6(Fuca1-2Galb1-3GlcNAcb1-2Mana1-3)Manb1-4GlcNAcb1-4GlcNAcb-Sp20	35	2.16025	6.17213	0.170021
106	Gala1-3(Fuca1-2)Galb1-4Glcb-Sp0	17.25	4.78714	27.7515	0.0837958										441	GalNAca1-3(Fuca1-2)Galb1-4GlcNAcb1-2Mana1-6(GalNAca1-3(Fuca1-2)Galb1-4GlcNAcb1-2Mana1-3)Manb1-4GlcNAcb1-4(Fuca1-6)GlcNAcb-Sp22	34.75	11.9548	34.4022	0.168806
107	Gala1-3(Fuca1-2)Galb-Sp8	47.25	17.6328	37.3182	0.229528										444	GalNAca1-3(Fuca1-2)Galb1-3GlcNAcb1-2Mana1-6(GalNAca1-3(Fuca1-2)Galb1-3GlcNAcb1-2Mana1-3)Manb1-4GlcNAcb1-4(Fuca1-6)GlcNAcb-Sp22	34.75	2.75379	7.92456	0.168806
108	Gala1-3(Fuca1-2)Galb-Sp18	24.75	2.21736	8.95901	0.120229										185	GlcNAcb1-4-MDPLys	34.5	8.58293	24.8781	0.167592
109	Gala1-4(Gala1-3)Galb1-4GlcNAcb-Sp8	50.5	27.7429	54.9364	0.245315										358	Galb1-4GlcNAcb1-2Mana1-6(Galb1-4GlcNAcb1-4(Galb1-4GlcNAcb1-2)Mana1-3)Manb1-4GlcNAcb1-4GlcNAc-Sp21	34.5	8.544	24.7652	0.167592
110	Gala1-3GalNAca-Sp8	184.75	121.195	65.5995	0.897465										203	GlcAb1-6Galb-Sp8	34.25	3.86221	11.2765	0.166377
111	Gala1-3GalNAca-Sp16	23.5	6.40312	27.2473	0.114157										527	Neu5Aca2-8Neu5Gca2-3Galb1-4GlcNAc-Sp0	34.25	11.8145	34.495	0.166377
112	Gala1-3GalNAcb-Sp8	19.25	2.21736	11.5187	0.0935113										72	Fuca1-2Galb1-4(Fuca1-3)GlcNAcb-Sp8	34	4.69042	13.7953	0.165163
113	Gala1-3Galb1-4(Fuca1-3)GlcNAcb-Sp8	23.75	2.98608	12.573	0.115371										20	Galb1-4GlcNAcb1-6(Galb1-4GlcNAcb1-3)GalNAc-Sp14	33.75	3.59398	10.6488	0.163948
114	Gala1-3Galb1-3GlcNAcb-Sp0	19	1.82574	9.60917	0.0922969										51	Mana1-6(Mana1-3)Manb1-4GlcNAcb1-4GlcNAcb-Sp13	33.75	8.13941	24.1168	0.163948
115	Gala1-3Galb1-4GlcNAcb-Sp8	28.25	11.8708	42.0206	0.137231										227	GalNAcb1-4(Neu5Aca2-3)Galb1-4GlcNAcb-Sp8	33.75	4.64579	13.7653	0.163948
116	Gala1-3Galb1-4Glcb-Sp0	30.25	7.36546	24.3486	0.146946										5	GalNAca-Sp15	33.5	13.3292	39.7886	0.162734
117	Gala1-3Galb1-4Glc-Sp10	40.5	7	17.284	0.196738										452	Gala1-3(Fuca1-2)Galb1-3GalNAcb-Sp8	33.25	4.99166	15.0125	0.161519
118	Gala1-3Galb-Sp8	31.75	4.272	13.4551	0.154233										58	Fuca1-2Galb1-3GalNAcb1-3Gala-Sp9	33	8.64099	26.1848	0.160305
119	Gala1-4(Fuca1-2)Galb1-4GlcNAcb-Sp8	21.5	1.73205	8.05605	0.104441										346	KDNa2-6Galb1-4GlcNAc-Sp0	33	2.70801	8.2061	0.160305
120	Gala1-4Galb1-4GlcNAcb-Sp0	30.25	6.94622	22.9627	0.146946										379	Fuca1-2Galb1-3GalNAca1-3(Fuca1-2)Galb1-4GlcNAcb-Sp0	33	7.78888	23.6027	0.160305
121	Gala1-4Galb1-4GlcNAcb-Sp8	24.5	1.73205	7.0696	0.119014										502	GalNAca1-3(Fuca1-2)Galb1-4GlcNAcb1-6GalNAc-Sp14	33	4.69042	14.2134	0.160305
122	Gala1-4Galb1-4Glcb-Sp0	26.75	1.25831	4.70395	0.129944										86	GalNAca1-3(Fuca1-2)Galb1-4GlcNAcb-Sp8	32.75	1.89297	5.78006	0.159091
123	Gala1-4GlcNAcb-Sp8	45.5	24.96	54.8571	0.221027										73	Fuca1-2Galb1-4GlcNAcb1-3Galb1-4GlcNAcb-Sp0	32.5	6.40312	19.7019	0.157876
124	Gala1-6Glcb-Sp8	29.25	4.92443	16.8357	0.142089										276	Neu5Gca2-3Galb1-4GlcNAcb-Sp0	32.25	9.06918	28.1215	0.156662
125	Galb1-2Galb-Sp8	28.25	3.59398	12.722	0.137231										317	Galb1-4(Fuca1-3)GlcNAcb1-2Mana1-6(Galb1-4(Fuca1-3)GlcNAcb1-2Mana1-3)Manb1-4GlcNAcb1-4GlcNAcb-Sp20	32	5.59762	17.4926	0.155447
126	Galb1-3(Fuca1-4)GlcNAcb1-3Galb1-4(Fuca1-3)GlcNAcb-Sp0	27.75	8.53913	30.7716	0.134802										468	Galb1-4GlcNAcb1-6(Galb1-4GlcNAcb1-2)Mana1-6(Galb1-4GlcNAcb1-2Mana1-3)Manb1-4GlcNAcb1-4(Fuca1-6)GlcNAcb-Sp24	32	3.55903	11.122	0.155447
127	Galb1-3GlcNAcb1-3Galb1-4(Fuca1-3)GlcNAcb-Sp0	39	6.32456	16.2168	0.189451										118	Gala1-3Galb-Sp8	31.75	4.272	13.4551	0.154233
128	Galb1-3(Fuca1-4)GlcNAc-Sp0	22.75	2.5	10.989	0.110513										151	Galb1-4(Fuca1-3)GlcNAcb-Sp8	31.75	9.53502	30.0316	0.154233
129	Galb1-3(Fuca1-4)GlcNAc-Sp8	26	4.69042	18.0401	0.126301										296	Galb1-4GlcNAca1-6Galb1-4GlcNAcb-Sp0	31.75	4.71699	14.8567	0.154233
130	Fuca1-4(Galb1-3)GlcNAcb-Sp8	28	5.09902	18.2108	0.136016										359	GalNAca1-3(Fuca1-2)Galb1-4GlcNAcb1-2Mana1-6(GalNAca1-3(Fuca1-2)Galb1-4GlcNAcb1-2Mana1-3)Manb1-4GlcNAcb1-4GlcNAcb-Sp20	31.75	1.70783	5.37898	0.154233
131	Galb1-4GlcNAcb1-6GalNAca-Sp8	22.25	5.058	22.7326	0.108084										445	Galb1-4GlcNAcb1-6(Galb1-4GlcNAcb1-2)Mana1-6(Galb1-4GlcNAcb1-2Mana1-3)Manb1-4GlcNAcb1-4GlcNAcb-Sp19	31.75	5.5	17.3228	0.154233
132	Galb1-4GlcNAcb1-6GalNAc-Sp14	49.5	3.69685	7.46837	0.240458										210	Mana1-2Mana1-2Mana1-6(Mana1-3)Mana-Sp9	31.5	6.85565	21.764	0.153018
133	GlcNAcb1-6(Galb1-3)GalNAca-Sp8	3416.75	2537.87	74.2772	16.5976										239	Neu5Aca2-6(Neu5Aca2-3Galb1-3)GalNAca-Sp14	31.5	5.44671	17.2911	0.153018
134	Neu5Aca2-6(Galb1-3)GalNAca-Sp8	2782	1203.04	43.2438	13.5142										412	Gala1-3Galb1-3GlcNAcb1-3GalNAc-Sp14	31.5	4.65475	14.777	0.153018
135	Neu5Aca2-6(Galb1-3)GalNAca-Sp14	2341.5	1160.9	49.5795	11.3744										325	GalNAca1-3(Fuca1-2)Galb1-4GlcNAcb1-3Galb1-4GlcNAcb1-3Galb1-4GlcNAcb-Sp0	31.25	3.77492	12.0797	0.151804
136	Neu5Acb2-6(Galb1-3)GalNAca-Sp8	25.5	3.69685	14.4974	0.123872										367	Neu5Aca2-3Galb1-4(Fuca1-3)GlcNAcb1-3GalNAca-Sp14	31.25	2.5	8	0.151804
137	Neu5Aca2-6(Galb1-3)GlcNAcb1-4Galb1-4Glcb-Sp10	44.25	15.6924	35.4629	0.214955										189	GlcNAcb1-4GlcNAcb1-4GlcNAcb1-4GlcNAcb1-4GlcNAcb1-Sp8	31	6.87992	22.1933	0.15059
138	Galb1-3GalNAca-Sp8	6343.25	3715.29	58.5708	30.8138										192	GlcNAcb1-6GalNAca-Sp14	31	5.35413	17.2714	0.15059
139	Galb1-3GalNAca-Sp14	7330.25	2346.76	32.0147	35.6084										284	Galb1-4(Fuca1-3)(6S)Glcb-Sp0	31	5.09902	16.4485	0.15059
140	Galb1-3GalNAca-Sp16	6714.75	3081.26	45.8879	32.6184										301	GlcNAcb1-3Man-Sp10	31	11.9164	38.4399	0.15059
141	Galb1-3GalNAcb-Sp8	20585.8	2254.16	10.9501	100										384	GlcNAcb1-2Mana1-6(Galb1-4GlcNAcb1-2Mana1-3)Manb1-4GlcNAcb1-4GlcNAc-Sp12	31	7.78888	25.1254	0.15059
142	Galb1-3GalNAcb1-3Gala1-4Galb1-4Glcb-Sp0	5248	2048.67	39.0371	25.4934										491	Galb1-4GlcNAcb1-6(Galb1-4GlcNAcb1-2)Mana1-6(GlcNAcb1-4)Galb1-4GlcNAcb1-4(Gal b1-4GlcNAcb1-2)Mana1-3)Manb1-4GlcNAcb1-4(Fuca1-6)GlcNAc-Sp21	31	10.3602	33.4199	0.15059
143	Galb1-3GalNAcb1-4(Neu5Aca2-3)Galb1-4Glcb-Sp0	24.75	2.21736	8.95901	0.120229										49	Neu5,9Ac2a2-6Galb1-4GlcNAcb-Sp8	30.75	4.78714	15.5679	0.149375
144	Galb1-3GalNAcb1-4Galb1-4Glcb-Sp8	9907.25	3798.85	38.3442	48.1267										479	Galb1-4(Fuca1-3)GlcNAcb1-2Mana-Sp0	30.75	5.85235	19.032	0.149375
145	Galb1-3Galb-Sp8	751	371.398	49.4538	3.64815										148	Galb1-3GlcNAcb-Sp0	30.5	10.6301	34.8529	0.148161
146	Galb1-3GlcNAcb1-3Galb1-4GlcNAcb-Sp0	208.75	76.9562	36.8652	1.01405										217	Fuca1-2Galb1-4(6S)GlcNAcb-Sp8	30.5	3.87298	12.6983	0.148161
147	Galb1-3GlcNAcb1-3Galb1-4Glcb-Sp10	53.5	22.4277	41.9209	0.259889										241	Neu5Aca2-3Galb1-3GalNAcb1-3Gala1-4Galb1-4Glcb-Sp0	30.5	2.64575	8.67459	0.148161
148	Galb1-3GlcNAcb-Sp0	30.5	10.6301	34.8529	0.148161										401	GalNAca1-3(Fuca1-2)Galb1-4GlcNAcb1-3GalNAca-Sp14	30.5	7.32575	24.0189	0.148161
149	Galb1-3GlcNAcb-Sp8	27.25	3.30404	12.1249	0.132373										447	Neu5Aca2-3Galb1-4GlcNAcb1-6(Neu5Aca2-3Galb1-4GlcNAcb1-2)Mana1-6(GlcNAcb1-4)(Neu5Aca2-3Galb1-4GlcNAcb1-2Mana1-3)Manb1-4GlcNAcb1-4GlcNAcb-Sp21	30.5	13.3292	43.7022	0.148161
150	Galb1-4(Fuca1-3)GlcNAcb-Sp0	28.75	8.65544	30.1059	0.13966										521	GlcNAcb1-3Galb1-4GlcNAcb1-2Mana1-6(GlcNAcb1-3Galb1-4GlcNAcb1-2Mana1-3)Manb1-4GlcNAcb1-4GlcNAcb-Sp25	30.5	4.50925	14.7844	0.148161
151	Galb1-4(Fuca1-3)GlcNAcb-Sp8	31.75	9.53502	30.0316	0.154233										116	Gala1-3Galb1-4Glcb-Sp0	30.25	7.36546	24.3486	0.146946
152	Galb1-4(Fuca1-3)GlcNAcb1-3Galb1-4(Fuca1-3)GlcNAcb-Sp0	24.75	5.43906	21.976	0.120229										120	Gala1-4Galb1-4GlcNAcb-Sp0	30.25	6.94622	22.9627	0.146946
153	Galb1-4(Fuca1-3)GlcNAcb1-3Galb1-4(Fuca1-3)GlcNAcb1-3Galb1-4(Fuca1-3)GlcNAcb-Sp0	26.5	3.69685	13.9504	0.12873										214	Neu5Aca2-3Galb1-4GlcNAcb1-3Galb1-4(Fuca1-3)GlcNAcb-Sp0	30.25	8.05709	26.635	0.146946
154	Galb1-4(6S)Glcb-Sp0	19.25	0.957427	4.97365	0.0935113										264	Neu5Aca2-6Galb1-4GlcNAcb1-3Galb1-4GlcNAcb-Sp0	30.25	8.95824	29.614	0.146946
155	Galb1-4(6S)Glcb-Sp8	22.5	2.64575	11.7589	0.109299										329	GlcNAca1-4Galb1-3GlcNAcb-Sp0	30.25	5.12348	16.9371	0.146946
156	Galb1-4GalNAca1-3(Fuca1-2)Galb1-4GlcNAcb-Sp8	1844.75	1083.44	58.7308	8.9613										354	Fuca1-4(Galb1-3)GlcNAcb1-2Mana1-6(Fuca1-4(Galb1-3)GlcNAcb1-2Mana1-3)Manb1-4GlcNAcb1-4(Fuca1-6)GlcNAcb-Sp22	30.25	2.98608	9.87133	0.146946
157	Galb1-4GalNAcb1-3(Fuca1-2)Galb1-4GlcNAcb-Sp8	236.25	209.635	88.7345	1.14764										477	Fuca1-2Galb1-4GlcNAcb1-6GalNAca-Sp14	30.25	2.98608	9.87133	0.146946
158	Galb1-4GlcNAcb1-3GalNAca-Sp8	27.75	12.3929	44.659	0.134802										200	GlcAa-Sp8	30	1.63299	5.44331	0.145732
159	Galb1-4GlcNAcb1-3GalNAc-Sp14	21.75	4.92443	22.6411	0.105656										308	Mana1-2Mana1-6(Mana1-2Mana1-3)Mana1-6(Mana1-2Mana1-2Mana1-3)Mana-Sp9	30	7.52773	25.0924	0.145732
160	Galb1-4GlcNAcb1-3Galb1-4(Fuca1-3)GlcNAcb1-3Galb1-4(Fuca1-3)GlcNAcb-Sp0	24.75	4.03113	16.2874	0.120229										418	GlcNAcb1-2Mana1-6(GlcNAcb1-4)(GlcNAcb1-2Mana1-3)Manb1-4GlcNAcb1-4GlcNAc-Sp21	30	3.65148	12.1716	0.145732
161	Galb1-4GlcNAcb1-3Galb1-4GlcNAcb1-3Galb1-4GlcNAcb-Sp0	22.75	2.21736	9.74662	0.110513										472	Gala1-3Galb1-3GlcNAcb1-6GalNAca-Sp14	30	4.08248	13.6083	0.145732
162	Galb1-4GlcNAcb1-3Galb1-4GlcNAcb-Sp0	29	12.0277	41.475	0.140874										277	Neu5Gca2-3Galb1-4Glcb-Sp0	29.75	2.87228	9.65473	0.144517
163	Galb1-4GlcNAcb1-3Galb1-4Glcb-Sp0	18.75	4.11299	21.9359	0.0910824										279	Neu5Gca2-6Galb1-4GlcNAcb-Sp0	29.75	7.80491	26.235	0.144517
164	Galb1-4GlcNAcb1-3Galb1-4Glcb-Sp8	27.75	3.30404	11.9064	0.134802										3	Mana-Sp8	29.5	3.69685	12.5317	0.143303
165	Galb1-4GlcNAcb1-6(Galb1-3)GalNAca-Sp8	8431.5	828.333	9.82426	40.9579										8	Rhaa-Sp8	29.5	5.74456	19.4731	0.143303
166	Galb1-4GlcNAcb1-6(Galb1-3)GalNAc-Sp14	4607.75	968.64	21.022	22.3832										52	GlcNAcb1-2Mana1-6(GlcNAcb1-2Mana1-3)Manb1-4GlcNAcb1-4GlcNAcb-Sp12	29.5	6.13732	20.8045	0.143303
167	Galb1-4GlcNAcb-Sp0	28.5	4.12311	14.467	0.138445										243	Fuca1-2(6S)Galb1-4Glcb-Sp0	29.5	9.60902	32.573	0.143303
168	Galb1-4GlcNAcb-Sp8	24.75	2.21736	8.95901	0.120229										274	Neu5Gca2-3Galb1-3GlcNAcb-Sp0	29.5	3.87298	13.1288	0.143303
169	Galb1-4GlcNAcb-Sp23	51.75	6.18466	11.951	0.251387										294	Galb1-4GlcNAcb1-6(Galb1-4GlcNAcb1-3)Galb1-4GlcNAc-Sp0	29.5	3.69685	12.5317	0.143303
170	Galb1-4Glcb-Sp0	25.25	3.30404	13.0853	0.122658										338	Galb1-4GlcNAcb1-2Mana1-3Manb1-4GlcNAcb1-4GlcNAc-Sp12	29.5	6.02771	20.4329	0.143303
171	Galb1-4Glcb-Sp8	23.25	1.70783	7.34548	0.112942										362	GalNAca1-3(Fuca1-2)Galb1-3GlcNAcb1-2Mana1-6(GalNAca1-3(Fuca1-2)Galb1-3GlcNAcb1-2Mana1-3)Manb1-4GlcNAcb1-4GlcNAcb-Sp20	29.5	5.91608	20.0545	0.143303
172	GlcNAca1-3Galb1-4GlcNAcb-Sp8	25.25	3.77492	14.9502	0.122658										373	Galb1-4GlcNAcb1-6(Fuca1-4(Fuca1-2Galb1-3)GlcNAcb1-3)Galb1-4Glc-Sp21	29.5	1.73205	5.87136	0.143303
173	GlcNAca1-6Galb1-4GlcNAcb-Sp8	28.75	6.39661	22.2491	0.13966										407	Fuca1-2Galb1-4GlcNAcb1-2Mana1-6(Fuca1-2Galb1-4GlcNAcb1-2Mana1-3)Manb1-4GlcNAcb1-4(Fuca1-6)GlcNAcb-Sp22	29.5	9.03696	30.6338	0.143303
174	GlcNAcb1-2Galb1-3GalNAca-Sp8	23.75	3.40343	14.3302	0.115371										430	(6S)Galb1-3GlcNAcb-Sp0	29.5	3.31662	11.2428	0.143303
175	GlcNAcb1-6(GlcNAcb1-3)GalNAca-Sp8	23.5	4.04145	17.1977	0.114157										433	Fuca1-2Galb1-4(Fuca1-3)GlcNAcb1-2Mana1-6(Fuca1-2Galb1-4(Fuca1-3)GlcNAcb1-4(Fuca1-2Galb1-4(Fuca1-3)GlcNAcb1-2)Mana1-3)Manb1-4GlcNAcb1-4GlcNAcb-Sp12	29.5	1.29099	4.37625	0.143303
176	GlcNAcb1-6(GlcNAcb1-3)GalNAca-Sp14	22	4.24264	19.2847	0.10687										14	Manb-Sp8	29.25	6.13052	20.9591	0.142089
177	GlcNAcb1-6(GlcNAcb1-3)Galb1-4GlcNAcb-Sp8	19.5	1.29099	6.62048	0.0947257										124	Gala1-6Glcb-Sp8	29.25	4.92443	16.8357	0.142089
178	GlcNAcb1-3GalNAca-Sp8	24	5.83095	24.2956	0.116586										252	Neu5Aca2-3Galb1-4GlcNAcb1-3Galb1-4GlcNAcb1-3Galb1-4GlcNAcb-Sp0	29.25	1.25831	4.3019	0.142089
179	GlcNAcb1-3GalNAca-Sp14	24.75	1.5	6.06061	0.120229										299	GlcAb1-3GlcNAcb-Sp8	29.25	4.85627	16.6026	0.142089
180	GlcNAcb1-3Galb-Sp8	19.5	2.51661	12.9057	0.0947257										382	Gala1-3Galb1-3GlcNAcb1-2Mana1-6(Gala1-3Galb1-3GlcNAcb1-2Mana1-3)Manb1-4GlcNAcb1-4GlcNAc-Sp19	29.25	1.89297	6.47169	0.142089
181	GlcNAcb1-3Galb1-4GlcNAcb-Sp0	25.5	2.08167	8.1634	0.123872										74	Fuca1-2Galb1-4GlcNAcb1-3Galb1-4GlcNAcb1-3Galb1-4GlcNAcb-Sp0	29	10.7393	37.0322	0.140874
182	GlcNAcb1-3Galb1-4GlcNAcb-Sp8	20.5	3.41565	16.6617	0.0995834										162	Galb1-4GlcNAcb1-3Galb1-4GlcNAcb-Sp0	29	12.0277	41.475	0.140874
183	GlcNAcb1-3Galb1-4GlcNAcb1-3Galb1-4GlcNAcb-Sp0	37.5	11.4746	30.599	0.182165										313	Neu5Gcb2-6Galb1-4GlcNAc-Sp8	29	3.4641	11.9452	0.140874
184	GlcNAcb1-3Galb1-4Glcb-Sp0	22.25	4.5	20.2247	0.108084										366	Neu5Aca2-6Galb1-4GlcNAcb1-3GalNAc-Sp14	29	4.69042	16.1738	0.140874
185	GlcNAcb1-4-MDPLys	34.5	8.58293	24.8781	0.167592										442	Gala1-3(Fuca1-2)Galb1-3GlcNAcb1-2Mana1-6(Gala1-3(Fuca1-2)Galb1-3GlcNAcb1-2Mana1-3)Manb1-4GlcNAcb1-4(Fuca1-6)GlcNAcb-Sp22	29	4.24264	14.6298	0.140874
186	GlcNAcb1-6(GlcNAcb1-4)GalNAca-Sp8	17.75	1.5	8.4507	0.0862247										507	Gala1-3(Fuca1-2)Galb1-3GlcNAcb1-6GalNAc-Sp14	29	5.59762	19.3021	0.140874
187	GlcNAcb1-4Galb1-4GlcNAcb-Sp8	25.75	3.86221	14.9989	0.125087										103	Gala1-3(Fuca1-2)Galb1-4(Fuca1-3)GlcNAcb-Sp0	28.75	1.70783	5.94026	0.13966
188	GlcNAcb1-4GlcNAcb1-4GlcNAcb1-4GlcNAcb1-4GlcNAcb1-4GlcNAcb1-Sp8	21.5	1.73205	8.05605	0.104441										150	Galb1-4(Fuca1-3)GlcNAcb-Sp0	28.75	8.65544	30.1059	0.13966
189	GlcNAcb1-4GlcNAcb1-4GlcNAcb1-4GlcNAcb1-4GlcNAcb1-Sp8	31	6.87992	22.1933	0.15059										173	GlcNAca1-6Galb1-4GlcNAcb-Sp8	28.75	6.39661	22.2491	0.13966
190	GlcNAcb1-4GlcNAcb1-4GlcNAcb-Sp8	28.75	3.40343	11.838	0.13966										190	GlcNAcb1-4GlcNAcb1-4GlcNAcb-Sp8	28.75	3.40343	11.838	0.13966
191	GlcNAcb1-6GalNAca-Sp8	22.75	3.20156	14.0728	0.110513										305	Mana1-6Manb-Sp10	28.75	4.272	14.8591	0.13966
192	GlcNAcb1-6GalNAca-Sp14	31	5.35413	17.2714	0.15059										438	GalNAca1-3(Fuca1-2)Galb1-4GlcNAcb1-6(GalNAca1-3(Fuca1-2)Galb1-4GlcNAcb1-3)GalNAc-Sp14	28.75	5.90903	20.5532	0.13966
193	GlcNAcb1-6Galb1-4GlcNAcb-Sp8	21.5	1.73205	8.05605	0.104441										446	Neu5Aca2-3Galb1-4GlcNAcb1-4Mana1-6(GlcNAcb1-4)(Neu5Aca2-3Galb1-4GlcNAcb1-4(Neu5Aca2-3Galb1-4GlcNAcb1-2)Mana1-3)Manb1-4GlcNAcb1-4GlcNAcb-Sp21	28.75	4.85627	16.8914	0.13966
194	Glca1-4Glcb-Sp8	28.5	2.08167	7.30409	0.138445										53	GlcNAcb1-2Mana1-6(GlcNAcb1-2Mana1-3)Manb1-4GlcNAcb1-4GlcNAcb-Sp13	28.5	3.41565	11.9847	0.138445
195	Glca1-4Glca-Sp8	24.75	6.70199	27.0787	0.120229										75	Fuca1-2Galb1-4GlcNAcb-Sp0	28.5	5.44671	19.1113	0.138445
196	Glca1-6Glca1-6Glcb-Sp8	24.5	4.50925	18.4051	0.119014										167	Galb1-4GlcNAcb-Sp0	28.5	4.12311	14.467	0.138445
197	Glcb1-4Glcb-Sp8	27	2.44949	9.07218	0.131159										194	Glca1-4Glcb-Sp8	28.5	2.08167	7.30409	0.138445
198	Glcb1-6Glcb-Sp8	24.75	2.62996	10.6261	0.120229										215	(3S)Galb1-4(Fuca1-3)(6S)GlcNAcb-Sp8	28.5	8.1035	28.4333	0.138445
199	G-ol-Sp8	20	3.3665	16.8325	0.0971546										306	Mana1-6(Mana1-3)Mana1-6(Mana1-3)Manb-Sp10	28.5	7.14143	25.0576	0.138445
200	GlcAa-Sp8	30	1.63299	5.44331	0.145732										333	GlcNAca1-4Galb1-3GalNAc-Sp14	28.5	3.87298	13.5894	0.138445
201	GlcAb-Sp8	27	1.1547	4.27667	0.131159										516	Neu5Aca2-3Galb1-4(Fuca1-3)GlcNAcb1-2Mana-Sp0	28.5	5.19615	18.2321	0.138445
202	GlcAb1-3Galb-Sp8	21.5	2.38048	11.072	0.104441										41	(6P)Mana-Sp8	28.25	2.87228	10.1674	0.137231
203	GlcAb1-6Galb-Sp8	34.25	3.86221	11.2765	0.166377										43	(6S)Galb1-4Glcb-Sp8	28.25	3.0957	10.9582	0.137231
204	KDNa2-3Galb1-3GlcNAcb-Sp0	24.75	2.06155	8.32951	0.120229										57	Neu5Aca2-6Galb1-4GlcNAcb1-2Mana1-6(Neu5Aca2-6Galb1-4GlcNAcb1-2Mana1-3)Manb1-4GlcNAcb1-4GlcNAcb-Sp24	28.25	6.13052	21.701	0.137231
205	KDNa2-3Galb1-4GlcNAcb-Sp0	24	2.82843	11.7851	0.116586										115	Gala1-3Galb1-4GlcNAcb-Sp8	28.25	11.8708	42.0206	0.137231
206	Mana1-2Mana1-2Mana1-3Mana-Sp9	25	2.58199	10.328	0.121443										125	Galb1-2Galb-Sp8	28.25	3.59398	12.722	0.137231
207	Mana1-2Mana1-6(Mana1-2Mana1-3)Mana-Sp9	23.75	2.06155	8.68022	0.115371										256	Fuca1-2Galb1-4(6S)Glcb-Sp0	28.25	3.40343	12.0475	0.137231
208	Mana1-2Mana1-3Mana-Sp9	20	1.41421	7.07107	0.0971546										302	GlcNAcb1-4GlcNAcb-Sp10	28.25	2.98608	10.5702	0.137231
209	Mana1-6(Mana1-3)Mana-Sp9	27.75	5.25198	18.9261	0.134802										335	Mana1-6(Neu5Aca2-6Galb1-4GlcNAcb1-2Mana1-3)Manb1-4GlcNAcb1-4GlcNAc-Sp12	28.25	8.26136	29.2437	0.137231
210	Mana1-2Mana1-2Mana1-6(Mana1-3)Mana-Sp9	31.5	6.85565	21.764	0.153018										351	Fuca1-2Galb1-4(Fuca1-3)GlcNAcb1-2Mana1-6(Fuca1-2Galb1-4(Fuca1-3)GlcNAcb1-2Mana1-3)Manb1-4GlcNAcb1-4GlcNAb-Sp20	28.25	2.98608	10.5702	0.137231
211	Mana1-6(Mana1-3)Mana1-6(Mana1-2Mana1-3)Manb1-4GlcNAcb1-4GlcNAcb-Sp12	23.25	5.85235	25.1714	0.112942										363	Galα1-3(Fucα1-2)Galβ1-3GlcNAcβ1-2Manα1-6(Galcα1-3(Fucα1-2)Galβ1-3GlcNAcβ1-2Manα1-3)Manβ1-4GlcNAcβ1-4GlcNAcβ-Sp20	28.25	4.57347	16.1893	0.137231
212	Mana1-6(Mana1-3)Mana1-6(Mana1-3)Manb1-4GlcNAcb1-4GlcNAcb-Sp12	27.25	1.70783	6.26725	0.132373										365	Neu5Aca2-3Galb1-4GlcNAcb1-3GalNAc-Sp14	28.25	3.5	12.3894	0.137231
213	Manb1-4GlcNAcb-Sp0	27.25	7.76209	28.4847	0.132373										410	Gala1-3(Fuca1-2)Galb1-3GlcNAcb1-3GalNAc-Sp14	28.25	2.75379	9.74791	0.137231
214	Neu5Aca2-3Galb1-4GlcNAcb1-3Galb1-4(Fuca1-3)GlcNAcb-Sp0	30.25	8.05709	26.635	0.146946										487	(3S)GalNAcb1-4(Fuca1-3)GlcNAcb-Sp8	28.25	0.957427	3.38912	0.137231
215	(3S)Galb1-4(Fuca1-3)(6S)GlcNAcb-Sp8	28.5	8.1035	28.4333	0.138445										548	GlcNAcb1-3Galb1-4GlcNAcb1-6(Galb1-3)GalNAca-Sp14	28.25	9.91211	35.0871	0.137231
216	Fuca1-2(6S)Galb1-4GlcNAcb-Sp0	23.75	4.11299	17.3178	0.115371										18	GlcN(Gc)b-Sp8	28	0.816497	2.91606	0.136016
217	Fuca1-2Galb1-4(6S)GlcNAcb-Sp8	30.5	3.87298	12.6983	0.148161										130	Fuca1-4(Galb1-3)GlcNAcb-Sp8	28	5.09902	18.2108	0.136016
218	Fuca1-2(6S)Galb1-4(6S)Glcb-Sp0	24.25	3.30404	13.6249	0.1178										228	GalNAcb1-4(Neu5Aca2-3)Galb1-4Glcb-Sp0	28	3.4641	12.3718	0.136016
219	Neu5Aca2-3Galb1-3GalNAca-Sp8	23	2.70801	11.774	0.111728										266	Neu5Aca2-6Galb1-4Glcb-Sp8	28	8.83176	31.542	0.136016
220	Neu5Aca2-3Galb1-3GalNAca-Sp14	25.75	2.75379	10.6943	0.125087										466	Neu5Aca2-3Galb1-4GlcNAcb1-2Mana1-6(Neu5Aca2-3Galb1-4GlcNAcb1-2Mana1-3)Manb1-4GlcNAcb1-4(Fuca1-6)GlcNAcb-Sp24	28	4.24264	15.1523	0.136016
221	GalNAcb1-4(Neu5Aca2-8Neu5Aca2-8Neu5Aca2-8Neu5Aca2-3)Galb1-4Glcb-Sp0	27.75	5.25198	18.9261	0.134802										76	Fuca1-2Galb1-4GlcNAcb-Sp8	27.75	4.19325	15.1108	0.134802
222	GalNAcb1-4(Neu5Aca2-8Neu5Aca2-8Neu5Aca2-3)Galb1-4Glcb-Sp0	23.5	7.04746	29.9892	0.114157										126	Galb1-3(Fuca1-4)GlcNAcb1-3Galb1-4(Fuca1-3)GlcNAcb-Sp0	27.75	8.53913	30.7716	0.134802
223	Neu5Aca2-8Neu5Aca2-8Neu5Aca2-3Galb1-4Glcb-Sp0	24.75	1.5	6.06061	0.120229										158	Galb1-4GlcNAcb1-3GalNAca-Sp8	27.75	12.3929	44.659	0.134802
224	GalNAcb1-4(Neu5Aca2-8Neu5Aca2-3)Galb1-4Glcb-Sp0	24.75	4.57347	18.4787	0.120229										164	Galb1-4GlcNAcb1-3Galb1-4Glcb-Sp8	27.75	3.30404	11.9064	0.134802
225	Neu5Aca2-8Neu5Aca2-8Neu5Aca-Sp8	23	3.55903	15.474	0.111728										209	Mana1-6(Mana1-3)Mana-Sp9	27.75	5.25198	18.9261	0.134802
226	GalNAcb1-4(Neu5Aca2-3)Galb1-4GlcNAcb-Sp0	25.75	4.272	16.5903	0.125087										221	GalNAcb1-4(Neu5Aca2-8Neu5Aca2-8Neu5Aca2-8Neu5Aca2-3)Galb1-4Glcb-Sp0	27.75	5.25198	18.9261	0.134802
227	GalNAcb1-4(Neu5Aca2-3)Galb1-4GlcNAcb-Sp8	33.75	4.64579	13.7653	0.163948										251	Neu5Aca2-3Galb1-4(Fuca1-3)GlcNAcb1-3Galb1-4GlcNAcb-Sp8	27.75	8.18026	29.4784	0.134802
228	GalNAcb1-4(Neu5Aca2-3)Galb1-4Glcb-Sp0	28	3.4641	12.3718	0.136016										267	Neu5Aca2-6Galb-Sp8	27.75	3.77492	13.6033	0.134802
229	Neu5Aca2-3Galb1-3GalNAcb1-4(Neu5Aca2-3)Galb1-4Glcb-Sp0	26.5	2.38048	8.98293	0.12873										287	Neu5Aca2-3Galb1-3GlcNAcb1-3Galb1-3GlcNAcb-Sp0	27.75	7.41058	26.7048	0.134802
230	Neu5Aca2-6(Neu5Aca2-3)GalNAca-Sp8	22.25	2.62996	11.82	0.108084										315	Neu5Aca2-3Galb1-4GlcNAcb1-2Mana1-6(Neu5Aca2-3Galb1-4GlcNAcb1-2Mana1-3)Manb1-4GlcNAcb1-4GlcNAcb-Sp12	27.75	1.89297	6.82151	0.134802
231	Neu5Aca2-3GalNAca-Sp8	27.5	4.79583	17.4394	0.133588										387	Fuca1-2Galb1-4GlcNAcb1-3GalNAca-Sp14	27.75	4.57347	16.481	0.134802
232	Neu5Aca2-3GalNAcb1-4GlcNAcb-Sp0	25.25	2.21736	8.78161	0.122658										417	Fuca1-3GlcNAcb1-6(Galb1-4GlcNAcb1-3)Galb1-4Glc-Sp21	27.75	3.94757	14.2255	0.134802
233	Neu5Aca2-3Galb1-3(6S)GlcNAc-Sp8	24.5	3.69685	15.0892	0.119014										456	Fuca1-2Galb1-4(Fuca1-3)GlcNAcb1-2Mana1-6(Fuca1-2Galb1-4(Fuca1-3)GlcNAcb1-2Mana1-3)Manb1-4GlcNAcb1-4(Fuca1-6)GlcNAcb-Sp24	27.75	2.98608	10.7606	0.134802
234	Neu5Aca2-3Galb1-3(Fuca1-4)GlcNAcb-Sp8	26	6.53197	25.123	0.126301										485	Neu5Aca2-6GalNAcb1-4(6S)GlcNAcb-Sp8	27.75	3.5	12.6126	0.134802
235	Neu5Aca2-3Galb1-3(Fuca1-4)GlcNAcb1-3Galb1-4(Fuca1-3)GlcNAcb-Sp0	26.5	1.91485	7.22586	0.12873										1	Gala-Sp8	27.5	3.87298	14.0836	0.133588
236	Neu5Aca2-3Galb1-4(Neu5Aca2-3Galb1-3)GlcNAcb-Sp8	21.25	2.06155	9.70143	0.103227										17	GlcNAcb-Sp8	27.5	7.85281	28.5557	0.133588
237	Neu5Aca2-3Galb1-3(6S)GalNAca-Sp8	24.25	1.25831	5.18889	0.1178										28	(3S)Galb1-3(Fuca1-4)GlcNAcb-Sp8	27.5	3.69685	13.4431	0.133588
238	Neu5Aca2-6(Neu5Aca2-3Galb1-3)GalNAca-Sp8	26.25	4.78714	18.2367	0.127515										82	GalNAca1-3(Fuca1-2)Galb1-3GlcNAcb-Sp0	27.5	2.64575	9.62091	0.133588
239	Neu5Aca2-6(Neu5Aca2-3Galb1-3)GalNAca-Sp14	31.5	5.44671	17.2911	0.153018										231	Neu5Aca2-3GalNAca-Sp8	27.5	4.79583	17.4394	0.133588
240	Neu5Aca2-3Galb-Sp8	21.75	5.85235	26.9074	0.105656										318	Neu5,9Ac2a2-3Galb1-3GlcNAcb-Sp0	27.5	3.87298	14.0836	0.133588
241	Neu5Aca2-3Galb1-3GalNAcb1-3Gala1-4Galb1-4Glcb-Sp0	30.5	2.64575	8.67459	0.148161										331	GlcNAca1-4Galb1-4GlcNAcb1-3Galb1-4(Fuca1-3)GlcNAcb1-3Galb1-4(Fuca1-3)GlcNAcb-Sp0	27.5	6.245	22.7091	0.133588
242	Neu5Aca2-3Galb1-3GlcNAcb1-3Galb1-4GlcNAcb-Sp0	17.25	2.06155	11.951	0.0837958										347	KDNa2-3Galb1-4Glc-Sp0	27.5	3.78594	13.7671	0.133588
243	Fuca1-2(6S)Galb1-4Glcb-Sp0	29.5	9.60902	32.573	0.143303										405	GalNAca1-3(Fuca1-2)Galb1-4(Fuca1-3)GlcNAcb1-3GalNAc-Sp14	27.5	6.02771	21.919	0.133588
244	Neu5Aca2-3Galb1-3GlcNAcb-Sp0	20.75	4.34933	20.9606	0.100798										21	GlcNAcb1-6(GlcNAcb1-4)(GlcNAcb1-3)GlcNAc-Sp8	27.25	1.5	5.50459	0.132373
245	Neu5Aca2-3Galb1-4(6S)GlcNAcb-Sp8	21.75	4.64579	21.3599	0.105656										149	Galb1-3GlcNAcb-Sp8	27.25	3.30404	12.1249	0.132373
246	Neu5Aca2-3Galb1-4(Fuca1-3)(6S)GlcNAcb-Sp8	23.25	3.86221	16.6117	0.112942										212	Mana1-6(Mana1-3)Mana1-6(Mana1-3)Manb1-4GlcNAcb1-4GlcNAcb-Sp12	27.25	1.70783	6.26725	0.132373
247	Neu5Aca2-3Galb1-4(Fuca1-3)GlcNAcb1-3Galb1-4(Fuca1-3)GlcNAcb1-3Galb1-4(Fuca1-3)GlcNAcb-Sp0	24.5	6.95222	28.3764	0.119014										213	Manb1-4GlcNAcb-Sp0	27.25	7.76209	28.4847	0.132373
248	Neu5Aca2-3Galb1-4(Fuca1-3)GlcNAcb-Sp0	22.75	4.92443	21.6458	0.110513										508	Neu5Aca2-3Galb1-3GlcNAcb1-2Mana-Sp0	27.25	4.85627	17.8212	0.132373
249	Neu5Aca2-3Galb1-4(Fuca1-3)GlcNAcb-Sp8	19.75	1.70783	8.64722	0.0959402										42	(6S)Galb1-4Glcb-Sp0	27	3.55903	13.1816	0.131159
250	Neu5Aca2-3Galb1-4(Fuca1-3)GlcNAcb1-3Galb-Sp8	18.75	2.21736	11.8259	0.0910824										197	Glcb1-4Glcb-Sp8	27	2.44949	9.07218	0.131159
251	Neu5Aca2-3Galb1-4(Fuca1-3)GlcNAcb1-3Galb1-4GlcNAcb-Sp8	27.75	8.18026	29.4784	0.134802										201	GlcAb-Sp8	27	1.1547	4.27667	0.131159
252	Neu5Aca2-3Galb1-4GlcNAcb1-3Galb1-4GlcNAcb1-3Galb1-4GlcNAcb-Sp0	29.25	1.25831	4.3019	0.142089										286	Galb1-4GlcNAcb1-3Galb1-3GlcNAcb-Sp0	27	2.16025	8.00091	0.131159
253	Neu5Aca2-3Galb1-4GlcNAcb-Sp0	22.5	4.12311	18.3249	0.109299										293	Neu5Aca2-6Galb1-4GlcNAcb1-2Mana1-6(Galb1-4GlcNAcb1-2Mana1-3)Manb1-4GlcNAcb1-4GlcNAcb-Sp12	27	16.7133	61.901	0.131159
254	Neu5Aca2-3Galb1-4GlcNAcb-Sp8	23.5	10.3763	44.1543	0.114157										420	GlcNAcb1-6(GlcNAcb1-2)Mana1-6(GlcNAcb1-4)(GlcNAcb1-2Mana1-3)Manb1-4GlcNAcb1-4GlcNAc-Sp21	27	2.94392	10.9034	0.131159
255	Neu5Aca2-3Galb1-4GlcNAcb1-3Galb1-4GlcNAcb-Sp0	22	4.08248	18.5567	0.10687										484	Fuca1-2(6S)Galb1-3(6S)GlcNAcb-Sp0	27	7.74597	28.6888	0.131159
256	Fuca1-2Galb1-4(6S)Glcb-Sp0	28.25	3.40343	12.0475	0.137231										544	Galb1-4GlcNAcb1-3Galb1-4GlcNAcb1-3GalNAca-Sp14	27	0.816497	3.02406	0.131159
257	Neu5Aca2-3Galb1-4Glcb-Sp0	21	6.733	32.0619	0.102012										26	(3S)Galb1-4(6S)Glcb-Sp0	26.75	7.41058	27.7031	0.129944
258	Neu5Aca2-3Galb1-4Glcb-Sp8	22.75	4.57347	20.1032	0.110513										122	Gala1-4Galb1-4Glcb-Sp0	26.75	1.25831	4.70395	0.129944
259	Neu5Aca2-6GalNAca-Sp8	18.75	1.70783	9.1084	0.0910824										390	Gala1-4Galb1-3GlcNAcb1-2Mana1-6(Gala1-4Galb1-3GlcNAcb1-2Mana1-3)Manb1-4GlcNAcb1-4GlcNAcb-Sp19	26.75	1.70783	6.38439	0.129944
260	Neu5Aca2-6GalNAcb1-4GlcNAcb-Sp0	21.5	2.38048	11.072	0.104441										421	GlcNAcb1-6(GlcNAcb1-2)Mana1-6(GlcNAcb1-4)(GlcNAcb1-4(GlcNAcb1-2)Mana1-3)Manb1-4GlcNAcb1-4GlcNAc-Sp21	26.75	4.03113	15.0696	0.129944
261	Neu5Aca2-6Galb1-4(6S)GlcNAcb-Sp8	38.25	5.67891	14.8468	0.185808										30	(3S)Galb1-3GlcNAcb-Sp0	26.5	3.41565	12.8892	0.12873
262	Neu5Aca2-6Galb1-4GlcNAcb-Sp8	20.75	3.86221	18.6131	0.100798										68	Fuca1-2Galb1-3GlcNAcb-Sp8	26.5	1.29099	4.87168	0.12873
263	Neu5Aca2-6Galb1-4GlcNAcb1-3Galb1-4(Fuca1-3)GlcNAcb1-3Galb1-4(Fuca1-3)GlcNAcb-Sp0	22	3.26599	14.8454	0.10687										85	GalNAca1-3(Fuca1-2)Galb1-4GlcNAcb-Sp0	26.5	3	11.3208	0.12873
264	Neu5Aca2-6Galb1-4GlcNAcb1-3Galb1-4GlcNAcb-Sp0	30.25	8.95824	29.614	0.146946										153	Galb1-4(Fuca1-3)GlcNAcb1-3Galb1-4(Fuca1-3)GlcNAcb1-3Galb1-4(Fuca1-3)GlcNAcb-Sp0	26.5	3.69685	13.9504	0.12873
265	Neu5Aca2-6Galb1-4Glcb-Sp0	20	6.0553	30.2765	0.0971546										229	Neu5Aca2-3Galb1-3GalNAcb1-4(Neu5Aca2-3)Galb1-4Glcb-Sp0	26.5	2.38048	8.98293	0.12873
266	Neu5Aca2-6Galb1-4Glcb-Sp8	28	8.83176	31.542	0.136016										235	Neu5Aca2-3Galb1-3(Fuca1-4)GlcNAcb1-3Galb1-4(Fuca1-3)GlcNAcb-Sp0	26.5	1.91485	7.22586	0.12873
267	Neu5Aca2-6Galb-Sp8	27.75	3.77492	13.6033	0.134802										350	Fuca1-2Galb1-4GlcNAcb1-2Mana1-6(Fuca1-2Galb1-4GlcNAcb1-2Mana1-3)Manb1-4GlcNAcb1-4GlcNAcb-Sp20	26.5	2.08167	7.85534	0.12873
268	Neu5Aca2-8Neu5Aca-Sp8	22.5	6.02771	26.7898	0.109299										396	Gala1-3(Fuca1-2)Galb1-4(Fuca1-3)Glcb-Sp21	26.5	1	3.77358	0.12873
269	Neu5Aca2-8Neu5Aca2-3Galb1-4Glcb-Sp0	25	2.44949	9.79796	0.121443										423	Galb1-4GlcNAcb1-2Mana1-6(GlcNAcb1-4)(Galb1-4GlcNAcb1-4(Galb1-4GlcNAcb1-2)Mana1-3)Manb1-4GlcNAcb1-4GlcNAc-Sp21	26.5	1.91485	7.22586	0.12873
270	Galb1-3(Fuca1-4)GlcNAcb1-3Galb1-3(Fuca1-4)GlcNAcb-Sp0	26.25	3.0957	11.7931	0.127515										478	Gala1-3Galb1-4GlcNAcb1-6GalNAca-Sp14	26.5	5.68624	21.4575	0.12873
271	Neu5Acb2-6GalNAca-Sp8	23	4.24264	18.4463	0.111728										493	Galb1-3(6S)GlcNAcb-Sp8	26.5	4.3589	16.4487	0.12873
272	Neu5Acb2-6Galb1-4GlcNAcb-Sp8	21.75	4.19325	19.2793	0.105656										511	Neu5Aca2-3Galb1-3GalNAcb1-4Galb1-4Glcb-Sp0	26.5	6.13732	23.1597	0.12873
273	Neu5Gca2-3Galb1-3(Fuca1-4)GlcNAcb-Sp0	22.5	2.38048	10.5799	0.109299										540	(3S)GlcAb1-3Galb1-4GlcNAcb1-3Galb1-4Glc-Sp0	26.5	2.08167	7.85534	0.12873
274	Neu5Gca2-3Galb1-3GlcNAcb-Sp0	29.5	3.87298	13.1288	0.143303										50	Mana1-6(Mana1-3)Manb1-4GlcNAcb1-4GlcNAcb-Sp12	26.25	9.74252	37.1144	0.127515
275	Neu5Gca2-3Galb1-4(Fuca1-3)GlcNAcb-Sp0	38.25	6.65207	17.391	0.185808										238	Neu5Aca2-6(Neu5Aca2-3Galb1-3)GalNAca-Sp8	26.25	4.78714	18.2367	0.127515
276	Neu5Gca2-3Galb1-4GlcNAcb-Sp0	32.25	9.06918	28.1215	0.156662										270	Galb1-3(Fuca1-4)GlcNAcb1-3Galb1-3(Fuca1-4)GlcNAcb-Sp0	26.25	3.0957	11.7931	0.127515
277	Neu5Gca2-3Galb1-4Glcb-Sp0	29.75	2.87228	9.65473	0.144517										341	GlcNAcb1-2Mana1-6(GlcNAcb1-2Mana1-3)Manb1-4GlcNAcb1-4(Fuca1-6)GlcNAcb-Sp22	26.25	8.09835	30.8509	0.127515
278	Neu5Gca2-6GalNAca-Sp0	24	0.816497	3.40207	0.116586										403	Fuca1-2Galb1-4(Fuca1-3)GlcNAcb1-3GalNAca-Sp14	26.25	3.86221	14.7132	0.127515
279	Neu5Gca2-6Galb1-4GlcNAcb-Sp0	29.75	7.80491	26.235	0.144517										431	(6S)Galb1-3(6S)GlcNAc-Sp0	26.25	2.5	9.52381	0.127515
280	Neu5Gca-Sp8	39	6.37704	16.3514	0.189451										6	Fuca-Sp8	26	3.55903	13.6886	0.126301
281	Neu5Aca2-3Galb1-4GlcNAcb1-6(Galb1-3)GalNAca-Sp14	1314.5	416.961	31.7201	6.38549										37	(3S)Galb1-4GlcNAcb-Sp8	26	4.08248	15.7019	0.126301
282	Galb1-3GlcNAcb1-3Galb1-3GlcNAcb-Sp0	22.75	3.0957	13.6075	0.110513										70	Fuca1-2Galb1-4(Fuca1-3)GlcNAcb1-3Galb1-4(Fuca1-3)GlcNAcb1-3Galb1-4(Fuca1-3)GlcNAcb-Sp0	26	6.21825	23.9164	0.126301
283	Galb1-4(Fuca1-3)(6S)GlcNAcb-Sp0	22	2.16025	9.8193	0.10687										77	Fuca1-2Galb1-4Glcb-Sp0	26	6.48074	24.9259	0.126301
284	Galb1-4(Fuca1-3)(6S)Glcb-Sp0	31	5.09902	16.4485	0.15059										84	(3S)Galb1-4(Fuca1-3)Glcb-Sp0	26	5.59762	21.5293	0.126301
285	Galb1-4(Fuca1-3)GlcNAcb1-3Galb1-3(Fuca1-4)GlcNAcb-Sp0	22.75	2.62996	11.5602	0.110513										129	Galb1-3(Fuca1-4)GlcNAc-Sp8	26	4.69042	18.0401	0.126301
286	Galb1-4GlcNAcb1-3Galb1-3GlcNAcb-Sp0	27	2.16025	8.00091	0.131159										234	Neu5Aca2-3Galb1-3(Fuca1-4)GlcNAcb-Sp8	26	6.53197	25.123	0.126301
287	Neu5Aca2-3Galb1-3GlcNAcb1-3Galb1-3GlcNAcb-Sp0	27.75	7.41058	26.7048	0.134802										364	Fuca1-4(Fuca1-2Galb1-3)GlcNAcb1-2Mana1-3(Fuca1-4(Fuca1-2Galb1-3)GlcNAcb1-2Mana1-3)Manb1-4GlcNAcb1-4GlcNAcb-Sp19	26	4.08248	15.7019	0.126301
288	Neu5Aca2-3Galb1-4GlcNAcb1-3Galb1-3GlcNAcb-Sp0	23.75	3.5	14.7368	0.115371										406	Galb1-4(Fuca1-3)GlcNAcb1-2Mana1-6(Galb1-4(Fuca1-3)GlcNAcb1-2Mana1-3)Manb1-4GlcNAcb1-4(Fuca1-6)GlcNAcb-Sp22	26	0	0	0.126301
289	4S(3S)Galb1-4GlcNAcb-Sp0	25.75	0.957427	3.71816	0.125087										408	GlcNAcb1-2(GlcNAcb1-6)Mana1-6(GlcNAcb1-2Mana1-3)Manb1-4GlcNAcb1-4GlcNAcb-Sp19	26	2.44949	9.42111	0.126301
290	(6S)Galb1-4(6S)GlcNAcb-Sp0	24	5.83095	24.2956	0.116586										422	Galb1-4GlcNAcb1-2Mana1-6(GlcNAcb1-4)(Galb1-4GlcNAcb1-2Mana1-3)Manb1-4GlcNAcb1-4GlcNAc-Sp21	26	6.48074	24.9259	0.126301
291	(6P)Glcb-Sp10	22.5	7.59386	33.7505	0.109299										455	Neu5Aca2-3Galb1-4GlcNAcb1-6(Neu5Aca2-3Galb1-4GlcNAcb1-3)GalNAca-Sp14	26	3.16228	12.1626	0.126301
292	Galb1-3Galb1-4GlcNAcb-Sp8	699.5	339.809	48.5789	3.39798										504	Gala1-3Galb1-4GlcNAcb1-2Mana-Sp0	26	2.58199	9.93073	0.126301
293	Neu5Aca2-6Galb1-4GlcNAcb1-2Mana1-6(Galb1-4GlcNAcb1-2Mana1-3)Manb1-4GlcNAcb1-4GlcNAcb-Sp12	27	16.7133	61.901	0.131159										505	GalNAca1-3(Fuca1-2)Galb1-4 GlcNAcb1-2Mana-Sp0	26	6.78233	26.0859	0.126301
294	Galb1-4GlcNAcb1-6(Galb1-4GlcNAcb1-3)Galb1-4GlcNAc-Sp0	29.5	3.69685	12.5317	0.143303										547	GlcNAcb1-3Galb1-4GlcNAcb1-3GalNAca-Sp14	26	8	30.7692	0.126301
295	GlcNAcb1-6(Galb1-4GlcNAcb1-3)Galb1-4GlcNAc-Sp0	22.25	1.70783	7.67562	0.108084										550	GlcNAcb1-3Galb1-4GlcNAcb1-3Galb1-4GlcNAcb1-3GalNAca-Sp14	26	1.41421	5.43928	0.126301
296	Galb1-4GlcNAca1-6Galb1-4GlcNAcb-Sp0	31.75	4.71699	14.8567	0.154233										25	(3S)Galb1-4Glcb-Sp8	25.75	2.21736	8.61109	0.125087
297	Galb1-4GlcNAcb1-6Galb1-4GlcNAcb-Sp0	741.5	127.15	17.1476	3.60201										32	(3S)Galb1-4(Fuca1-3)GlcNAc-Sp0	25.75	4.99166	19.3851	0.125087
298	GalNAcb1-3Galb-Sp8	16594.5	4974.74	29.9782	80.6116										45	(6S)Galb1-4(6S)Glcb-Sp8	25.75	5.85235	22.7276	0.125087
299	GlcAb1-3GlcNAcb-Sp8	29.25	4.85627	16.6026	0.142089										100	Gala1-2Galb-Sp8	25.75	2.06155	8.00603	0.125087
300	Neu5Aca2-6Galb1-4GlcNAcb1-2Mana1-6(GlcNAcb1-2Mana1-3)Manb1-4GlcNAcb1-4GlcNAcb-Sp12	22.75	4.57347	20.1032	0.110513										187	GlcNAcb1-4Galb1-4GlcNAcb-Sp8	25.75	3.86221	14.9989	0.125087
301	GlcNAcb1-3Man-Sp10	31	11.9164	38.4399	0.15059										220	Neu5Aca2-3Galb1-3GalNAca-Sp14	25.75	2.75379	10.6943	0.125087
302	GlcNAcb1-4GlcNAcb-Sp10	28.25	2.98608	10.5702	0.137231										226	GalNAcb1-4(Neu5Aca2-3)Galb1-4GlcNAcb-Sp0	25.75	4.272	16.5903	0.125087
303	GlcNAcb1-4GlcNAcb-Sp12	23.5	2.64575	11.2585	0.114157										289	4S(3S)Galb1-4GlcNAcb-Sp0	25.75	0.957427	3.71816	0.125087
304	MurNAcb1-4GlcNAcb-Sp10	24	1.1547	4.81125	0.116586										311	Galb1-4GlcNAcb1-2Mana1-6(Neu5Aca2-6Galb1-4GlcNAcb1-2Mana1-3)Manb1-4GlcNAcb1-4GlcNAcb-Sp12	25.75	14.66	56.9322	0.125087
305	Mana1-6Manb-Sp10	28.75	4.272	14.8591	0.13966										361	Gala1-3Galb1-4(Fuca1-3)GlcNAcb1-2Mana1-6(Gala1-3Galb1-4(Fuca1-3)GlcNAcb1-2Mana1-3)Manb1-4GlcNAcb1-4GlcNAcb-Sp20	25.75	4.57347	17.7611	0.125087
306	Mana1-6(Mana1-3)Mana1-6(Mana1-3)Manb-Sp10	28.5	7.14143	25.0576	0.138445										376	Galb1-4GlcNAcb1-6(Galb1-4GlcNAcb1-2)Mana1-6(Galb1-4GlcNAcb1-4(Galb1-4GlcNAcb1-2)Mana1-3)Manb1-4GlcNAcb1-4GlcNAcb-Sp21	25.75	2.06155	8.00603	0.125087
307	Mana1-2Mana1-6(Mana1-3)Mana1-6(Mana1-2Mana1-2Mana1-3)Mana-Sp9	22.5	1.91485	8.51046	0.109299										411	GalNAca1-3(Fuca1-2)Galb1-3GlcNAcb1-3GalNAc-Sp14	25.75	2.5	9.70874	0.125087
308	Mana1-2Mana1-6(Mana1-2Mana1-3)Mana1-6(Mana1-2Mana1-2Mana1-3)Mana-Sp9	30	7.52773	25.0924	0.145732										476	Galb1-4(Fuca1-3)GlcNAcb1-6(Neu5Aca2-6(Neu5Aca2-3Galb1-3)GlcNAcb1-3)Galb1-4Glc-Sp21	25.75	1.5	5.82524	0.125087
309	Neu5Aca2-3Galb1-4GlcNAcb1-6(Neu5Aca2-3Galb1-3)GalNAca-Sp14	21.75	1.70783	7.85207	0.105656										497	GalNAcb1-4(6S)GlcNAc-Sp8	25.75	3.77492	14.6599	0.125087
310	Neu5Aca2-6Galb1-4GlcNAcb1-2Mana1-6(Neu5Aca2-3Galb1-4GlcNAcb1-2Mana1-3)Manb1-4GlcNAcb1-4GlcNAcb-Sp12	19	2.16025	11.3697	0.0922969										519	Gala1-3(Fuca1-2)Galb1-3GalNAcb1-3Gala1-4Galb1-4Glc-Sp21	25.75	4.99166	19.3851	0.125087
311	Galb1-4GlcNAcb1-2Mana1-6(Neu5Aca2-6Galb1-4GlcNAcb1-2Mana1-3)Manb1-4GlcNAcb1-4GlcNAcb-Sp12	25.75	14.66	56.9322	0.125087										33	(3S)Galb1-4(Fuca1-3)GlcNAc-Sp8	25.5	1.29099	5.06272	0.123872
312	Neu5Aca2-8Neu5Aca2-8Neu5Acb-Sp8	22.5	4.79583	21.3148	0.109299										136	Neu5Acb2-6(Galb1-3)GalNAca-Sp8	25.5	3.69685	14.4974	0.123872
313	Neu5Gcb2-6Galb1-4GlcNAc-Sp8	29	3.4641	11.9452	0.140874										181	GlcNAcb1-3Galb1-4GlcNAcb-Sp0	25.5	2.08167	8.1634	0.123872
314	Galb1-3GlcNAcb1-2Mana1-6(Galb1-3GlcNAcb1-2Mana1-3)Manb1-4GlcNAcb1-4GlcNAcb-Sp19	7982	2262.96	28.3508	38.7744										416	Galb1-4GlcNAcb1-6(Fuca1-2Galb1-3GlcNAcb1-3)Galb1-4Glc-Sp21	25.5	5.44671	21.3597	0.123872
315	Neu5Aca2-3Galb1-4GlcNAcb1-2Mana1-6(Neu5Aca2-3Galb1-4GlcNAcb1-2Mana1-3)Manb1-4GlcNAcb1-4GlcNAcb-Sp12	27.75	1.89297	6.82151	0.134802										425	Galb1-4GlcNAcb1-6(Galb1-4GlcNAcb1-2)Mana1-6(GlcNAcb1-4)(Galb1-4GlcNAcb1-4(Galb1-4GlcNAcb1-2)Mana1-3)Manb1-4GlcNAcb1-4GlcNAc-Sp21	25.5	3.31662	13.0064	0.123872
316	Neu5Aca2-3Galb1-4GlcNAcb1-2Mana1-6(Neu5Aca2-6Galb1-4GlcNAcb1-2Mana1-3)Manb1-4GlcNAcb1-4GlcNAcb-Sp12	22.5	4.50925	20.0411	0.109299										512	GlcNAcb1-2 Mana1-6(GlcNAcb1-4)(GlcNAcb1-2Mana1-3)Manb1-4GlcNAcb1-4(Fuca1-6)GlcNAc-Sp21	25.5	2.88675	11.3206	0.123872
317	Galb1-4(Fuca1-3)GlcNAcb1-2Mana1-6(Galb1-4(Fuca1-3)GlcNAcb1-2Mana1-3)Manb1-4GlcNAcb1-4GlcNAcb-Sp20	32	5.59762	17.4926	0.155447										524	Galb1-4GlcNAcb1-3Galb1-4GlcNAcb1-3Galb1-4GlcNAcb1-2Mana1-6(Galb1-4GlcNAcb1-3Galb1-4GlcNAcb1-3Galb1-4GlcNAcb1-2Mana1-3)Manb1-4GlcNAcb1-4GlcNAcb-Sp12	25.5	3.10913	12.1927	0.123872
318	Neu5,9Ac2a2-3Galb1-3GlcNAcb-Sp0	27.5	3.87298	14.0836	0.133588										64	Fuca1-2Galb1-3GalNAcb1-4(Neu5Aca2-3)Galb1-4Glcb-Sp9	25.25	3.86221	15.2959	0.122658
319	Neu5Aca2-6Galb1-4GlcNAcb1-3Galb1-3GlcNAcb-Sp0	23	6.32456	27.4981	0.111728										170	Galb1-4Glcb-Sp0	25.25	3.30404	13.0853	0.122658
320	Neu5Aca2-3Galb1-3(Fuca1-4)GlcNAcb1-3Galb1-3(Fuca1-4)GlcNAcb-Sp0	22	2.82843	12.8565	0.10687										172	GlcNAca1-3Galb1-4GlcNAcb-Sp8	25.25	3.77492	14.9502	0.122658
321	Neu5Aca2-6Galb1-4GlcNAcb1-3Galb1-4GlcNAcb1-3Galb1-4GlcNAcb-Sp0	24.75	1.70783	6.9003	0.120229										232	Neu5Aca2-3GalNAcb1-4GlcNAcb-Sp0	25.25	2.21736	8.78161	0.122658
322	Gala1-4Galb1-4GlcNAcb1-3Galb1-4Glcb-Sp0	1011.25	329.304	32.564	4.91238										381	GalNAca1-3(Fuca1-2)Galb1-3GalNAca1-3(Fuca1-2)Galb1-4GlcNAcb-Sp0	25.25	4.64579	18.3992	0.122658
323	GalNAcb1-3Gala1-4Galb1-4GlcNAcb1-3Galb1-4Glcb-Sp0	14464.2	4036.11	27.904	70.2634										400	Gala1-3(Fuca1-2)Galb1-4GlcNAcb1-3GalNAca-Sp14	25.25	2.36291	9.35805	0.122658
324	GalNAca1-3(Fuca1-2)Galb1-4GlcNAcb1-3Galb1-4GlcNAcb-Sp0	36.75	13.351	36.3293	0.178522										432	Fuca1-2Galb1-4 GlcNAcb1-2Mana1-6(Fuca1-2Galb1-4GlcNAcb1-2(Fuca1-2Galb1-4GlcNAcb1-4)Mana1-3)Manb1-4GlcNAcb1-4GlcNAcb-Sp12	25.25	3.5	13.8614	0.122658
325	GalNAca1-3(Fuca1-2)Galb1-4GlcNAcb1-3Galb1-4GlcNAcb1-3Galb1-4GlcNAcb-Sp0	31.25	3.77492	12.0797	0.151804										460	Neu5Aca2-6Galb1-4GlcNAcb1-6(Galb1-3GlcNAcb1-3)Galb1-4Glcb-Sp21	25.25	4.272	16.9188	0.122658
326	Neu5Aca2-3Galb1-4(Fuca1-3)GlcNAcb1-6(Neu5Aca2-3Galb1-3)GalNAc-Sp14	41	2	4.87805	0.199167										495	(6S)GalNAcb1-4GlcNAc-Sp8	25.25	3.86221	15.2959	0.122658
327	GlcNAca1-4Galb1-4GlcNAcb1-3Galb1-4GlcNAcb1-3Galb1-4GlcNAcb-Sp0	24	4.96655	20.694	0.116586										498	(3S)GalNAcb1-4GlcNAc-Sp8	25.25	3.94757	15.634	0.122658
328	GlcNAca1-4Galb1-4GlcNAcb-Sp0	23	6.8313	29.7013	0.111728										523	GlcNAcb1-3Galb1-4GlcNAcb1-3Galb1-4GlcNAcb1-2Mana1-6(GlcNAcb1-3Galb1-4GlcNAcb1-3Galb1-4GlcNAcb1-2Mana1-3)Manb1-4GlcNAcb1-4GlcNAcb-Sp12	25.25	4.272	16.9188	0.122658
329	GlcNAca1-4Galb1-3GlcNAcb-Sp0	30.25	5.12348	16.9371	0.146946										525	Galb1-3GlcNAcb1-3Galb1-4GlcNAcb1-2Mana1-6(Galb1-3GlcNAcb1-3Galb1-4GlcNAcb1-2Mana1-3)Manb1-4GlcNAcb1-4GlcNAc-Sp25	25.25	2.62996	10.4157	0.122658
330	GlcNAca1-4Galb1-4GlcNAcb1-3Galb1-4Glcb-Sp0	19	0.816497	4.29735	0.0922969										530	Neu5Gca2-8Neu5Gca2-6Galb1-4GlcNAc-Sp0	25.25	10.1448	40.1774	0.122658
331	GlcNAca1-4Galb1-4GlcNAcb1-3Galb1-4(Fuca1-3)GlcNAcb1-3Galb1-4(Fuca1-3)GlcNAcb-Sp0	27.5	6.245	22.7091	0.133588										56	Neu5Aca2-6Galb1-4GlcNAcb1-2Mana1-6(Neu5Aca2-6Galb1-4GlcNAcb1-2Man-a1-3)Manb1-4GlcNAcb1-4GlcNAcb-Sp21	25	6.63325	26.533	0.121443
332	GlcNAca1-4Galb1-4GlcNAcb1-3Galb1-4GlcNAcb-Sp0	19.75	2.98608	15.1194	0.0959402										206	Mana1-2Mana1-2Mana1-3Mana-Sp9	25	2.58199	10.328	0.121443
333	GlcNAca1-4Galb1-3GalNAc-Sp14	28.5	3.87298	13.5894	0.138445										269	Neu5Aca2-8Neu5Aca2-3Galb1-4Glcb-Sp0	25	2.44949	9.79796	0.121443
334	Neu5Aca2-6Galb1-4GlcNAcb1-2Mana1-6(Mana1-3)Manb1-4GlcNAcb1-4GlcNAc-Sp12	21.75	2.75379	12.6611	0.105656										356	Neu5Aca2-6GlcNAcb1-4GlcNAcb1-4GlcNAc-Sp21	25	2.94392	11.7757	0.121443
335	Mana1-6(Neu5Aca2-6Galb1-4GlcNAcb1-2Mana1-3)Manb1-4GlcNAcb1-4GlcNAc-Sp12	28.25	8.26136	29.2437	0.137231										450	Neu5Aca2-6Galb1-4GlcNAcb1-6(Neu5Aca2-6Galb1-4GlcNAcb1-2)Mana1-6(GlcNAcb1-4)(Neu5Aca2-6Galb1-4GlcNAcb1-2Mana1-3)Manb1-4GlcNAcb1-4GlcNAcb-Sp21	25	3.55903	14.2361	0.121443
336	Neu5Aca2-6Galb1-4GlcNAcb1-2Mana1-6Manb1-4GlcNAcb1-4GlcNAc-Sp12	21.5	1.91485	8.9063	0.104441										60	Fuca1-2Galb1-3(Fuca1-4)GlcNAcb-Sp8	24.75	2.98608	12.065	0.120229
337	Neu5Aca2-6Galb1-4GlcNAcb1-2Mana1-3Manb1-4GlcNAcb1-4GlcNAc-Sp12	24.75	2.62996	10.6261	0.120229										108	Gala1-3(Fuca1-2)Galb-Sp18	24.75	2.21736	8.95901	0.120229
338	Galb1-4GlcNAcb1-2Mana1-3Manb1-4GlcNAcb1-4GlcNAc-Sp12	29.5	6.02771	20.4329	0.143303										143	Galb1-3GalNAcb1-4(Neu5Aca2-3)Galb1-4Glcb-Sp0	24.75	2.21736	8.95901	0.120229
339	Galb1-4GlcNAcb1-2Mana1-6Manb1-4GlcNAcb1-4GlcNAc-Sp12	51.75	7.54431	14.5784	0.251387										152	Galb1-4(Fuca1-3)GlcNAcb1-3Galb1-4(Fuca1-3)GlcNAcb-Sp0	24.75	5.43906	21.976	0.120229
340	Mana1-6(Galb1-4GlcNAcb1-2Mana1-3)Manb1-4GlcNAcb1-4GlcNAcb-Sp12	45.5	3.69685	8.12494	0.221027										160	Galb1-4GlcNAcb1-3Galb1-4(Fuca1-3)GlcNAcb1-3Galb1-4(Fuca1-3)GlcNAcb-Sp0	24.75	4.03113	16.2874	0.120229
341	GlcNAcb1-2Mana1-6(GlcNAcb1-2Mana1-3)Manb1-4GlcNAcb1-4(Fuca1-6)GlcNAcb-Sp22	26.25	8.09835	30.8509	0.127515										168	Galb1-4GlcNAcb-Sp8	24.75	2.21736	8.95901	0.120229
342	Galb1-4GlcNAcb1-2Mana1-6(Galb1-4GlcNAcb1-2Mana1-3)Manb1-4GlcNAcb1-4(Fuca1-6)GlcNAcb-Sp22	21.25	5.96518	28.0714	0.103227										179	GlcNAcb1-3GalNAca-Sp14	24.75	1.5	6.06061	0.120229
343	Galb1-3GlcNAcb1-2Mana1-6(Galb1-3GlcNAcb1-2Mana1-3)Manb1-4GlcNAcb1-4(Fuca1-6)GlcNAcb-Sp22	405	144.301	35.6298	1.96738										195	Glca1-4Glca-Sp8	24.75	6.70199	27.0787	0.120229
344	(6S)GlcNAcb1-3Galb1-4GlcNAcb-Sp0	81	28.4371	35.1075	0.393476										198	Glcb1-6Glcb-Sp8	24.75	2.62996	10.6261	0.120229
345	KDNa2-3Galb1-4(Fuca1-3)GlcNAc-Sp0	98.75	21.2662	21.5354	0.479701										204	KDNa2-3Galb1-3GlcNAcb-Sp0	24.75	2.06155	8.32951	0.120229
346	KDNa2-6Galb1-4GlcNAc-Sp0	33	2.70801	8.2061	0.160305										223	Neu5Aca2-8Neu5Aca2-8Neu5Aca2-3Galb1-4Glcb-Sp0	24.75	1.5	6.06061	0.120229
347	KDNa2-3Galb1-4Glc-Sp0	27.5	3.78594	13.7671	0.133588										224	GalNAcb1-4(Neu5Aca2-8Neu5Aca2-3)Galb1-4Glcb-Sp0	24.75	4.57347	18.4787	0.120229
348	KDNa2-3Galb1-3GalNAca-Sp14	20	2.44949	12.2474	0.0971546										321	Neu5Aca2-6Galb1-4GlcNAcb1-3Galb1-4GlcNAcb1-3Galb1-4GlcNAcb-Sp0	24.75	1.70783	6.9003	0.120229
349	Fuca1-2Galb1-3GlcNAcb1-2Mana1-6(Fuca1-2Galb1-3GlcNAcb1-2Mana1-3)Manb1-4GlcNAcb1-4GlcNAcb-Sp20	35	2.16025	6.17213	0.170021										337	Neu5Aca2-6Galb1-4GlcNAcb1-2Mana1-3Manb1-4GlcNAcb1-4GlcNAc-Sp12	24.75	2.62996	10.6261	0.120229
350	Fuca1-2Galb1-4GlcNAcb1-2Mana1-6(Fuca1-2Galb1-4GlcNAcb1-2Mana1-3)Manb1-4GlcNAcb1-4GlcNAcb-Sp20	26.5	2.08167	7.85534	0.12873										392	Gala1-3Galb1-4GlcNAcb1-3GalNAca-Sp14	24.75	2.06155	8.32951	0.120229
351	Fuca1-2Galb1-4(Fuca1-3)GlcNAcb1-2Mana1-6(Fuca1-2Galb1-4(Fuca1-3)GlcNAcb1-2Mana1-3)Manb1-4GlcNAcb1-4GlcNAb-Sp20	28.25	2.98608	10.5702	0.137231										424	Galb1-4GlcNAcb1-6(Galb1-4GlcNAcb1-2)Mana1-6(GlcNAcb1-4)(Galb1-4GlcNAcb1-2Mana1-3)Manb1-4GlcNAcb1-4GlcNAc-Sp21	24.75	3.0957	12.5079	0.120229
352	Gala1-3Galb1-4GlcNAcb1-2Mana1-6(Gala1-3Galb1-4GlcNAcb1-2Mana1-3)Manb1-4GlcNAcb1-4GlcNAcb-Sp20	23	4.08248	17.7499	0.111728										471	Galb1-3GlcNAcb1-6GalNAca-Sp14	24.75	2.21736	8.95901	0.120229
353	Galb1-4GlcNAcb1-2Mana1-6(Mana1-3)Manb1-4GlcNAcb1-4GlcNAcb-Sp12	21.25	0.5	2.35294	0.103227										480	Fuca1-2(6S)Galb1-3GlcNAcb-Sp0	24.75	1.70783	6.9003	0.120229
354	Fuca1-4(Galb1-3)GlcNAcb1-2Mana1-6(Fuca1-4(Galb1-3)GlcNAcb1-2Mana1-3)Manb1-4GlcNAcb1-4(Fuca1-6)GlcNAcb-Sp22	30.25	2.98608	9.87133	0.146946										12	Galb-Sp8	24.5	2.51661	10.2719	0.119014
355	Neu5Aca2-6GlcNAcb1-4GlcNAc-Sp21	19.25	2.62996	13.6621	0.0935113										121	Gala1-4Galb1-4GlcNAcb-Sp8	24.5	1.73205	7.0696	0.119014
356	Neu5Aca2-6GlcNAcb1-4GlcNAcb1-4GlcNAc-Sp21	25	2.94392	11.7757	0.121443										196	Glca1-6Glca1-6Glcb-Sp8	24.5	4.50925	18.4051	0.119014
357	Galb1-4(Fuca1-3)GlcNAcb1-6(Fuca1-2Galb1-4GlcNAcb1-3)Galb1-4Glc-Sp21	22.75	2.21736	9.74662	0.110513										233	Neu5Aca2-3Galb1-3(6S)GlcNAc-Sp8	24.5	3.69685	15.0892	0.119014
358	Galb1-4GlcNAcb1-2Mana1-6(Galb1-4GlcNAcb1-4(Galb1-4GlcNAcb1-2)Mana1-3)Manb1-4GlcNAcb1-4GlcNAc-Sp21	34.5	8.544	24.7652	0.167592										247	Neu5Aca2-3Galb1-4(Fuca1-3)GlcNAcb1-3Galb1-4(Fuca1-3)GlcNAcb1-3Galb1-4(Fuca1-3)GlcNAcb-Sp0	24.5	6.95222	28.3764	0.119014
359	GalNAca1-3(Fuca1-2)Galb1-4GlcNAcb1-2Mana1-6(GalNAca1-3(Fuca1-2)Galb1-4GlcNAcb1-2Mana1-3)Manb1-4GlcNAcb1-4GlcNAcb-Sp20	31.75	1.70783	5.37898	0.154233										389	GalNAca1-3GalNAcb1-3Gala1-4Galb1-4GlcNAcb-Sp0	24.5	2.51661	10.2719	0.119014
360	Gala1-3(Fuca1-2)Galb1-4GlcNAcb1-2Mana1-6(Gala1-3(Fuca1-2)Galb1-4GlcNAcb1-2Mana1-3)Manb1-4GlcNAcb1-4GlcNAcb-Sp20	36	22.9056	63.6267	0.174878										394	Galb1-3GlcNAca1-6Galb1-4GlcNAcb-Sp0	24.5	1.91485	7.81573	0.119014
361	Gala1-3Galb1-4(Fuca1-3)GlcNAcb1-2Mana1-6(Gala1-3Galb1-4(Fuca1-3)GlcNAcb1-2Mana1-3)Manb1-4GlcNAcb1-4GlcNAcb-Sp20	25.75	4.57347	17.7611	0.125087										402	GalNAca1-3GalNAcb1-3Gala1-4Galb1-4Glcb-Sp0	24.5	4.20317	17.1558	0.119014
362	GalNAca1-3(Fuca1-2)Galb1-3GlcNAcb1-2Mana1-6(GalNAca1-3(Fuca1-2)Galb1-3GlcNAcb1-2Mana1-3)Manb1-4GlcNAcb1-4GlcNAcb-Sp20	29.5	5.91608	20.0545	0.143303										437	Gala1-3(Fuca1-2)Galb1-4GlcNAcb1-6(Gala1-3(Fuca1-2)Galb1-4GlcNAcb1-3)GalNAc-Sp14	24.5	7.85281	32.0523	0.119014
363	Galα1-3(Fucα1-2)Galβ1-3GlcNAcβ1-2Manα1-6(Galcα1-3(Fucα1-2)Galβ1-3GlcNAcβ1-2Manα1-3)Manβ1-4GlcNAcβ1-4GlcNAcβ-Sp20	28.25	4.57347	16.1893	0.137231										218	Fuca1-2(6S)Galb1-4(6S)Glcb-Sp0	24.25	3.30404	13.6249	0.1178
364	Fuca1-4(Fuca1-2Galb1-3)GlcNAcb1-2Mana1-3(Fuca1-4(Fuca1-2Galb1-3)GlcNAcb1-2Mana1-3)Manb1-4GlcNAcb1-4GlcNAcb-Sp19	26	4.08248	15.7019	0.126301										237	Neu5Aca2-3Galb1-3(6S)GalNAca-Sp8	24.25	1.25831	5.18889	0.1178
365	Neu5Aca2-3Galb1-4GlcNAcb1-3GalNAc-Sp14	28.25	3.5	12.3894	0.137231										383	Gala1-3Galb1-3(Fuca1-4)GlcNAcb1-2Mana1-6(Gala1-3Galb1-3(Fuca1-4)GlcNAcb1-2Mana1-3)Manb1-4GlcNAcb1-4GlcNAc-Sp19	24.25	3.94757	16.2787	0.1178
366	Neu5Aca2-6Galb1-4GlcNAcb1-3GalNAc-Sp14	29	4.69042	16.1738	0.140874										426	Galb1-4Galb-Sp10	24.25	3.40343	14.0348	0.1178
367	Neu5Aca2-3Galb1-4(Fuca1-3)GlcNAcb1-3GalNAca-Sp14	31.25	2.5	8	0.151804										428	Neu5Aca2-3Galb1-4GlcNAcb1-3Galb-Sp8	24.25	2.87228	11.8445	0.1178
368	GalNAcb1-4GlcNAcb1-2Mana1-6(GalNAcb1-4GlcNAcb1-2Mana1-3)Manb1-4GlcNAcb1-4GlcNAc-Sp12	38.75	11.1766	28.8429	0.188237										448	Neu5Aca2-3Galb1-4GlcNAcb1-6(Neu5Aca2-3Galb1-4GlcNAcb1-2)Mana1-6(GlcNAcb1-4)(Neu5Aca2-3Galb1-4GlcNAcb1-4(Neu5Aca2-3Galb1-4GlcNAcb1-2)Mana1-3)Manb1-4GlcNAcb1-4GlcNAcb-Sp21	24.25	4.34933	17.9354	0.1178
369	Galb1-3GalNAca1-3(Fuca1-2)Galb1-4Glc-Sp0	11354.8	996.934	8.77989	55.1583										457	Fuca1-2Galb1-3(Fuca1-4)GlcNAcb1-2Mana1-6(Fuca1-2Galb1-3(Fuca1-4)GlcNAcb1-2Mana1-3)Manb1-4GlcNAcb1-4(Fuca1-6)GlcNAcb1-4(Fuca1-6)GlcNAcb-Sp19	24.25	2.98608	12.3137	0.1178
370	Galb1-3GalNAca1-3(Fuca1-2)Galb1-4GlcNAc-Sp0	13502.8	1190.54	8.81698	65.5927										499	(4S)GalNAcb-Sp10	24.25	2.5	10.3093	0.1178
371	Galb1-3GlcNAcb1-3Galb1-4GlcNAcb1-6(Galb1-3GlcNAcb1-3)Galb1-4Glcb-Sp0	2139.25	277.34	12.9644	10.3919										551	Galb1-4GlcNAcb1-3Galb1-3GalNAca-Sp14	24.25	4.42531	18.2487	0.1178
372	Galb1-4(Fuca1-3)GlcNAcb1-6(Galb1-3GlcNAcb1-3)Galb1-4Glc-Sp21	23.75	2.87228	12.0938	0.115371										9	Neu5Aca-Sp8	24	5.09902	21.2459	0.116586
373	Galb1-4GlcNAcb1-6(Fuca1-4(Fuca1-2Galb1-3)GlcNAcb1-3)Galb1-4Glc-Sp21	29.5	1.73205	5.87136	0.143303										87	GalNAca1-3(Fuca1-2)Galb1-4Glcb-Sp0	24	3.4641	14.4338	0.116586
374	Galb1-4(Fuca1-3)GlcNAcb1-6(Fuca1-4(Fuca1-2Galb1-3)GlcNAcb1-3)Galb1-4Glc-Sp21	21.5	2.08167	9.68217	0.104441										178	GlcNAcb1-3GalNAca-Sp8	24	5.83095	24.2956	0.116586
375	Galb1-3GlcNAcb1-3Galb1-4(Fuca1-3)GlcNAcb1-6(Galb1-3GlcNAcb1-3)Galb1-4Glc-Sp21	153	32.1144	20.9898	0.743233										205	KDNa2-3Galb1-4GlcNAcb-Sp0	24	2.82843	11.7851	0.116586
376	Galb1-4GlcNAcb1-6(Galb1-4GlcNAcb1-2)Mana1-6(Galb1-4GlcNAcb1-4(Galb1-4GlcNAcb1-2)Mana1-3)Manb1-4GlcNAcb1-4GlcNAcb-Sp21	25.75	2.06155	8.00603	0.125087										278	Neu5Gca2-6GalNAca-Sp0	24	0.816497	3.40207	0.116586
377	GlcNAcb1-2Mana1-6(GlcNAcb1-4(GlcNAcb1-2)Mana1-3)Manb1-4GlcNAcb1-4GlcNAc-Sp21	23.75	2.21736	9.33623	0.115371										290	(6S)Galb1-4(6S)GlcNAcb-Sp0	24	5.83095	24.2956	0.116586
378	Fuca1-2Galb1-3GalNAca1-3(Fuca1-2)Galb1-4Glcb-Sp0	19.75	2.06155	10.4382	0.0959402										304	MurNAcb1-4GlcNAcb-Sp10	24	1.1547	4.81125	0.116586
379	Fuca1-2Galb1-3GalNAca1-3(Fuca1-2)Galb1-4GlcNAcb-Sp0	33	7.78888	23.6027	0.160305										327	GlcNAca1-4Galb1-4GlcNAcb1-3Galb1-4GlcNAcb1-3Galb1-4GlcNAcb-Sp0	24	4.96655	20.694	0.116586
380	Galb1-3GlcNAcb1-3GalNAca-Sp14	24	4.24264	17.6777	0.116586										380	Galb1-3GlcNAcb1-3GalNAca-Sp14	24	4.24264	17.6777	0.116586
381	GalNAca1-3(Fuca1-2)Galb1-3GalNAca1-3(Fuca1-2)Galb1-4GlcNAcb-Sp0	25.25	4.64579	18.3992	0.122658										482	Fuca1-2Galb1-4GlcNAcb1-2Mana-Sp0	24	3.3665	14.0271	0.116586
382	Gala1-3Galb1-3GlcNAcb1-2Mana1-6(Gala1-3Galb1-3GlcNAcb1-2Mana1-3)Manb1-4GlcNAcb1-4GlcNAc-Sp19	29.25	1.89297	6.47169	0.142089										488	Fuca1-2Galb1-3GlcNAcb1-6(Fuca1-2Galb1-3GlcNAcb1-3)GalNAca-Sp14	24	0.816497	3.40207	0.116586
383	Gala1-3Galb1-3(Fuca1-4)GlcNAcb1-2Mana1-6(Gala1-3Galb1-3(Fuca1-4)GlcNAcb1-2Mana1-3)Manb1-4GlcNAcb1-4GlcNAc-Sp19	24.25	3.94757	16.2787	0.1178										489	GalNAca1-3(Fuca1-2)Galb1-3GlcNAcb1-6GalNAca-Sp14	24	3.16228	13.1762	0.116586
384	GlcNAcb1-2Mana1-6(Galb1-4GlcNAcb1-2Mana1-3)Manb1-4GlcNAcb1-4GlcNAc-Sp12	31	7.78888	25.1254	0.15059										509	Gala1-3Galb1-3GlcNAcb1-2Mana-Sp0	24	3.16228	13.1762	0.116586
385	Galb1-4GlcNAcb1-2Mana1-6(GlcNAcb1-2Mana1-3)Manb1-4GlcNAcb1-4GlcNAc-Sp12	23.75	2.87228	12.0938	0.115371										526	Neu5Gca2-8Neu5Gca2-3Galb1-4GlcNAc-Sp0	24	6.68331	27.8471	0.116586
386	Neu5Aca2-3Galb1-3GlcNAcb1-3GalNAca-Sp14	23.75	2.21736	9.33623	0.115371										531	Neu5Aca2-8Neu5Aca2-3Galb1-4GlcNAc-Sp0	24	7.11805	29.6586	0.116586
387	Fuca1-2Galb1-4GlcNAcb1-3GalNAca-Sp14	27.75	4.57347	16.481	0.134802										534	Gala1-3Galb1-4GlcNAcb1-2Mana1-6(Gala1-3Galb1-4GlcNAcb1-2Mana1-3)Manb1-4GlcNAcb1-4GlcNAc-Sp24	24	2.16025	9.00103	0.116586
388	Galb1-4(Fuca1-3)GlcNAcb1-3GalNAca-Sp14	44.5	9.03696	20.3078	0.216169										55	Neu5Aca2-6Galb1-4GlcNAcb1-2Mana1-6(Neu5Aca2-6Galb1-4GlcNAcb1-2Mana1-3)Manb1-4GlcNAcb1-4GlcNAcb-Sp12	23.75	4.11299	17.3178	0.115371
389	GalNAca1-3GalNAcb1-3Gala1-4Galb1-4GlcNAcb-Sp0	24.5	2.51661	10.2719	0.119014										59	Fuca1-2Galb1-3GalNAcb1-3Gala1-4Galb1-4Glcb-Sp9	23.75	4.57347	19.2567	0.115371
390	Gala1-4Galb1-3GlcNAcb1-2Mana1-6(Gala1-4Galb1-3GlcNAcb1-2Mana1-3)Manb1-4GlcNAcb1-4GlcNAcb-Sp19	26.75	1.70783	6.38439	0.129944										83	GalNAca1-3(Fuca1-2)Galb1-4(Fuca1-3)GlcNAcb-Sp0	23.75	6.39661	26.9331	0.115371
391	Gala1-4Galb1-4GlcNAcb1-2Mana1-6(Gala1-4Galb1-4GlcNAcb1-2Mana1-3)Manb1-4GlcNAcb1-4GlcNAcb-Sp24	67.5	30.0056	44.4527	0.327897										113	Gala1-3Galb1-4(Fuca1-3)GlcNAcb-Sp8	23.75	2.98608	12.573	0.115371
392	Gala1-3Galb1-4GlcNAcb1-3GalNAca-Sp14	24.75	2.06155	8.32951	0.120229										174	GlcNAcb1-2Galb1-3GalNAca-Sp8	23.75	3.40343	14.3302	0.115371
393	Galb1-3GlcNAcb1-6Galb1-4GlcNAcb-Sp0	2285.75	729.555	31.9175	11.1036										207	Mana1-2Mana1-6(Mana1-2Mana1-3)Mana-Sp9	23.75	2.06155	8.68022	0.115371
394	Galb1-3GlcNAca1-6Galb1-4GlcNAcb-Sp0	24.5	1.91485	7.81573	0.119014										216	Fuca1-2(6S)Galb1-4GlcNAcb-Sp0	23.75	4.11299	17.3178	0.115371
395	GalNAcb1-3Gala1-6Galb1-4Glcb-Sp8	1862.5	120.539	6.4719	9.04752										288	Neu5Aca2-3Galb1-4GlcNAcb1-3Galb1-3GlcNAcb-Sp0	23.75	3.5	14.7368	0.115371
396	Gala1-3(Fuca1-2)Galb1-4(Fuca1-3)Glcb-Sp21	26.5	1	3.77358	0.12873										372	Galb1-4(Fuca1-3)GlcNAcb1-6(Galb1-3GlcNAcb1-3)Galb1-4Glc-Sp21	23.75	2.87228	12.0938	0.115371
397	Galb1-4GlcNAcb1-6(Neu5Aca2-6Galb1-3GlcNAcb1-3)Galb1-4Glc-Sp21	21.25	1.89297	8.90809	0.103227										377	GlcNAcb1-2Mana1-6(GlcNAcb1-4(GlcNAcb1-2)Mana1-3)Manb1-4GlcNAcb1-4GlcNAc-Sp21	23.75	2.21736	9.33623	0.115371
398	Galb1-3GalNAcb1-4(Neu5Aca2-8Neu5Aca2-3)Galb1-4Glcb-Sp0	41.5	2.08167	5.01606	0.201596										385	Galb1-4GlcNAcb1-2Mana1-6(GlcNAcb1-2Mana1-3)Manb1-4GlcNAcb1-4GlcNAc-Sp12	23.75	2.87228	12.0938	0.115371
399	Neu5Aca2-3Galb1-3GalNAcb1-4(Neu5Aca2-8Neu5Aca2-3)Galb1-4Glcb-Sp0	40.75	5.058	12.4123	0.197952										386	Neu5Aca2-3Galb1-3GlcNAcb1-3GalNAca-Sp14	23.75	2.21736	9.33623	0.115371
400	Gala1-3(Fuca1-2)Galb1-4GlcNAcb1-3GalNAca-Sp14	25.25	2.36291	9.35805	0.122658										496	(3S)GalNAcb1-4(3S)GlcNAc-Sp8	23.75	2.62996	11.0735	0.115371
401	GalNAca1-3(Fuca1-2)Galb1-4GlcNAcb1-3GalNAca-Sp14	30.5	7.32575	24.0189	0.148161										39	(6S)(4S)Galb1-4GlcNAcb-Sp0	23.5	3.69685	15.7313	0.114157
402	GalNAca1-3GalNAcb1-3Gala1-4Galb1-4Glcb-Sp0	24.5	4.20317	17.1558	0.119014										111	Gala1-3GalNAca-Sp16	23.5	6.40312	27.2473	0.114157
403	Fuca1-2Galb1-4(Fuca1-3)GlcNAcb1-3GalNAca-Sp14	26.25	3.86221	14.7132	0.127515										175	GlcNAcb1-6(GlcNAcb1-3)GalNAca-Sp8	23.5	4.04145	17.1977	0.114157
404	Gala1-3(Fuca1-2)Galb1-4(Fuca1-3)GlcNAcb1-3GalNAc-Sp14	23.25	0.957427	4.11797	0.112942										222	GalNAcb1-4(Neu5Aca2-8Neu5Aca2-8Neu5Aca2-3)Galb1-4Glcb-Sp0	23.5	7.04746	29.9892	0.114157
405	GalNAca1-3(Fuca1-2)Galb1-4(Fuca1-3)GlcNAcb1-3GalNAc-Sp14	27.5	6.02771	21.919	0.133588										254	Neu5Aca2-3Galb1-4GlcNAcb-Sp8	23.5	10.3763	44.1543	0.114157
406	Galb1-4(Fuca1-3)GlcNAcb1-2Mana1-6(Galb1-4(Fuca1-3)GlcNAcb1-2Mana1-3)Manb1-4GlcNAcb1-4(Fuca1-6)GlcNAcb-Sp22	26	0	0	0.126301										303	GlcNAcb1-4GlcNAcb-Sp12	23.5	2.64575	11.2585	0.114157
407	Fuca1-2Galb1-4GlcNAcb1-2Mana1-6(Fuca1-2Galb1-4GlcNAcb1-2Mana1-3)Manb1-4GlcNAcb1-4(Fuca1-6)GlcNAcb-Sp22	29.5	9.03696	30.6338	0.143303										461	Neu5Aca2-3Galb1-4GlcNAcb1-2Mana-Sp0	23.5	3.87298	16.4808	0.114157
408	GlcNAcb1-2(GlcNAcb1-6)Mana1-6(GlcNAcb1-2Mana1-3)Manb1-4GlcNAcb1-4GlcNAcb-Sp19	26	2.44949	9.42111	0.126301										503	Neu5Aca2-6Galb1-4GlcNAcb1-2Man-Sp0	23.5	5.06623	21.5584	0.114157
409	Fuca1-2Galb1-3GlcNAcb1-3GalNAc-Sp14	21.25	3.86221	18.1751	0.103227										554	Galb1-3GalNAcb1-4(Neu5Aca2-8Neu5Aca2-8Neu5Aca2-3)Galb1-4Glcb-Sp21	23.5	1.73205	7.37043	0.114157
410	Gala1-3(Fuca1-2)Galb1-3GlcNAcb1-3GalNAc-Sp14	28.25	2.75379	9.74791	0.137231										78	Fuca1-2Galb-Sp8	23.25	1.5	6.45161	0.112942
411	GalNAca1-3(Fuca1-2)Galb1-3GlcNAcb1-3GalNAc-Sp14	25.75	2.5	9.70874	0.125087										171	Galb1-4Glcb-Sp8	23.25	1.70783	7.34548	0.112942
412	Gala1-3Galb1-3GlcNAcb1-3GalNAc-Sp14	31.5	4.65475	14.777	0.153018										211	Mana1-6(Mana1-3)Mana1-6(Mana1-2Mana1-3)Manb1-4GlcNAcb1-4GlcNAcb-Sp12	23.25	5.85235	25.1714	0.112942
413	Fuca1-2Galb1-3GlcNAcb1-2Mana1-6(Fuca1-2Galb1-3GlcNAcb1-2Mana1-3)Manb1-4GlcNAcb1-4(Fuca1-6)GlcNAcb-Sp22	20.5	2.88675	14.0817	0.0995834										246	Neu5Aca2-3Galb1-4(Fuca1-3)(6S)GlcNAcb-Sp8	23.25	3.86221	16.6117	0.112942
414	Gala1-3(Fuca1-2)Galb1-4GlcNAcb1-2Mana1-6(Gala1-3(Fuca1-2)Galb1-4GlcNAcb1-2Mana1-3)Manb1-4GlcNAcb1-4(Fuca1-6)GlcNAcb-Sp22	22.25	2.06155	9.26541	0.108084										404	Gala1-3(Fuca1-2)Galb1-4(Fuca1-3)GlcNAcb1-3GalNAc-Sp14	23.25	0.957427	4.11797	0.112942
415	Galb1-3GlcNAcb1-6(Galb1-3GlcNAcb1-2)Mana1-6(Galb1-3GlcNAcb1-2Mana1-3)Manb1-4GlcNAcb1-4GlcNAcb-Sp19	2175.5	1212.46	55.7325	10.568										469	Neu5Aca2-3Galb1-3GlcNAcb1-2Mana1-6(GlcNAcb1-4)(Neu5Aca2-3Galb1-3GlcNAcb1-2Mana1-3)Manb1-4GlcNAcb1-4GlcNAc-Sp21	23.25	4.03113	17.3382	0.112942
416	Galb1-4GlcNAcb1-6(Fuca1-2Galb1-3GlcNAcb1-3)Galb1-4Glc-Sp21	25.5	5.44671	21.3597	0.123872										13	Glcb-Sp8	23	5.2915	23.0065	0.111728
417	Fuca1-3GlcNAcb1-6(Galb1-4GlcNAcb1-3)Galb1-4Glc-Sp21	27.75	3.94757	14.2255	0.134802										81	Fucb1-3GlcNAcb-Sp8	23	6.0553	26.3274	0.111728
418	GlcNAcb1-2Mana1-6(GlcNAcb1-4)(GlcNAcb1-2Mana1-3)Manb1-4GlcNAcb1-4GlcNAc-Sp21	30	3.65148	12.1716	0.145732										105	Gala1-3(Fuca1-2)Galb1-4GlcNAc-Sp0	23	3.16228	13.749	0.111728
419	GlcNAcb1-2Mana1-6(GlcNAcb1-4)(GlcNAcb1-4(GlcNAcb1-2)Mana1-3)Manb1-4GlcNAcb1-4GlcNAc-Sp21	18.5	2.38048	12.8674	0.089868										219	Neu5Aca2-3Galb1-3GalNAca-Sp8	23	2.70801	11.774	0.111728
420	GlcNAcb1-6(GlcNAcb1-2)Mana1-6(GlcNAcb1-4)(GlcNAcb1-2Mana1-3)Manb1-4GlcNAcb1-4GlcNAc-Sp21	27	2.94392	10.9034	0.131159										225	Neu5Aca2-8Neu5Aca2-8Neu5Aca-Sp8	23	3.55903	15.474	0.111728
421	GlcNAcb1-6(GlcNAcb1-2)Mana1-6(GlcNAcb1-4)(GlcNAcb1-4(GlcNAcb1-2)Mana1-3)Manb1-4GlcNAcb1-4GlcNAc-Sp21	26.75	4.03113	15.0696	0.129944										271	Neu5Acb2-6GalNAca-Sp8	23	4.24264	18.4463	0.111728
422	Galb1-4GlcNAcb1-2Mana1-6(GlcNAcb1-4)(Galb1-4GlcNAcb1-2Mana1-3)Manb1-4GlcNAcb1-4GlcNAc-Sp21	26	6.48074	24.9259	0.126301										319	Neu5Aca2-6Galb1-4GlcNAcb1-3Galb1-3GlcNAcb-Sp0	23	6.32456	27.4981	0.111728
423	Galb1-4GlcNAcb1-2Mana1-6(GlcNAcb1-4)(Galb1-4GlcNAcb1-4(Galb1-4GlcNAcb1-2)Mana1-3)Manb1-4GlcNAcb1-4GlcNAc-Sp21	26.5	1.91485	7.22586	0.12873										328	GlcNAca1-4Galb1-4GlcNAcb-Sp0	23	6.8313	29.7013	0.111728
424	Galb1-4GlcNAcb1-6(Galb1-4GlcNAcb1-2)Mana1-6(GlcNAcb1-4)(Galb1-4GlcNAcb1-2Mana1-3)Manb1-4GlcNAcb1-4GlcNAc-Sp21	24.75	3.0957	12.5079	0.120229										352	Gala1-3Galb1-4GlcNAcb1-2Mana1-6(Gala1-3Galb1-4GlcNAcb1-2Mana1-3)Manb1-4GlcNAcb1-4GlcNAcb-Sp20	23	4.08248	17.7499	0.111728
425	Galb1-4GlcNAcb1-6(Galb1-4GlcNAcb1-2)Mana1-6(GlcNAcb1-4)(Galb1-4GlcNAcb1-4(Galb1-4GlcNAcb1-2)Mana1-3)Manb1-4GlcNAcb1-4GlcNAc-Sp21	25.5	3.31662	13.0064	0.123872										463	Neu5Aca2-6Galb1-4GlcNAcb1-6GalNAca-Sp14	23	1.41421	6.14875	0.111728
426	Galb1-4Galb-Sp10	24.25	3.40343	14.0348	0.1178										470	Neu5Aca2-6Galb1-4GlcNAcb1-6(Fuca1-2Galb1-4(Fuca1-3)GlcNAcb1-3)Galb1-4Glc-Sp21	23	2.16025	9.39238	0.111728
427	Galb1-6Galb-Sp10	22	6.68331	30.3787	0.10687										529	Neu5Gca2-8Neu5Gca2-3Galb1-4GlcNAcb1-3Galb1-4GlcNAc-Sp0	23	7.87401	34.2348	0.111728
428	Neu5Aca2-3Galb1-4GlcNAcb1-3Galb-Sp8	24.25	2.87228	11.8445	0.1178										94	GalNAcb1-3GalNAca-Sp8	22.75	5.56028	24.4408	0.110513
429	GalNAcb1-6GalNAcb-Sp8	22	3.65148	16.5977	0.10687										128	Galb1-3(Fuca1-4)GlcNAc-Sp0	22.75	2.5	10.989	0.110513
430	(6S)Galb1-3GlcNAcb-Sp0	29.5	3.31662	11.2428	0.143303										161	Galb1-4GlcNAcb1-3Galb1-4GlcNAcb1-3Galb1-4GlcNAcb-Sp0	22.75	2.21736	9.74662	0.110513
431	(6S)Galb1-3(6S)GlcNAc-Sp0	26.25	2.5	9.52381	0.127515										191	GlcNAcb1-6GalNAca-Sp8	22.75	3.20156	14.0728	0.110513
432	Fuca1-2Galb1-4 GlcNAcb1-2Mana1-6(Fuca1-2Galb1-4GlcNAcb1-2(Fuca1-2Galb1-4GlcNAcb1-4)Mana1-3)Manb1-4GlcNAcb1-4GlcNAcb-Sp12	25.25	3.5	13.8614	0.122658										248	Neu5Aca2-3Galb1-4(Fuca1-3)GlcNAcb-Sp0	22.75	4.92443	21.6458	0.110513
433	Fuca1-2Galb1-4(Fuca1-3)GlcNAcb1-2Mana1-6(Fuca1-2Galb1-4(Fuca1-3)GlcNAcb1-4(Fuca1-2Galb1-4(Fuca1-3)GlcNAcb1-2)Mana1-3)Manb1-4GlcNAcb1-4GlcNAcb-Sp12	29.5	1.29099	4.37625	0.143303										258	Neu5Aca2-3Galb1-4Glcb-Sp8	22.75	4.57347	20.1032	0.110513
434	Galb1-4(Fuca1-3)GlcNAcb1-6GalNAc-Sp14	55.25	13.2256	23.9377	0.26839										282	Galb1-3GlcNAcb1-3Galb1-3GlcNAcb-Sp0	22.75	3.0957	13.6075	0.110513
435	Galb1-4GlcNAcb1-2Mana-Sp0	44	2.70801	6.15457	0.21374										285	Galb1-4(Fuca1-3)GlcNAcb1-3Galb1-3(Fuca1-4)GlcNAcb-Sp0	22.75	2.62996	11.5602	0.110513
436	Fuca1-2Galb1-4GlcNAcb1-6(Fuca1-2Galb1-4GlcNAcb1-3)GalNAc-Sp14	56.25	12.0104	21.3518	0.273247										300	Neu5Aca2-6Galb1-4GlcNAcb1-2Mana1-6(GlcNAcb1-2Mana1-3)Manb1-4GlcNAcb1-4GlcNAcb-Sp12	22.75	4.57347	20.1032	0.110513
437	Gala1-3(Fuca1-2)Galb1-4GlcNAcb1-6(Gala1-3(Fuca1-2)Galb1-4GlcNAcb1-3)GalNAc-Sp14	24.5	7.85281	32.0523	0.119014										357	Galb1-4(Fuca1-3)GlcNAcb1-6(Fuca1-2Galb1-4GlcNAcb1-3)Galb1-4Glc-Sp21	22.75	2.21736	9.74662	0.110513
438	GalNAca1-3(Fuca1-2)Galb1-4GlcNAcb1-6(GalNAca1-3(Fuca1-2)Galb1-4GlcNAcb1-3)GalNAc-Sp14	28.75	5.90903	20.5532	0.13966										494	(6S)(4S)GalNAcb1-4GlcNAc-Sp8	22.75	6.89807	30.3212	0.110513
439	Neu5Aca2-8Neu5Aca2-3Galb1-3GalNAcb1-4(Neu5Aca2-8Neu5Aca2-3)Galb1-4Glcb-Sp0	41.25	8.99537	21.807	0.200381										7	Fuca-Sp9	22.5	3.31662	14.7406	0.109299
440	GalNAcb1-4Galb1-4Glcb-Sp0	37	7.30297	19.7377	0.179736										19	Galb1-4GlcNAcb1-6(Galb1-4GlcNAcb1-3)GalNAca-Sp8	22.5	7.23418	32.1519	0.109299
441	GalNAca1-3(Fuca1-2)Galb1-4GlcNAcb1-2Mana1-6(GalNAca1-3(Fuca1-2)Galb1-4GlcNAcb1-2Mana1-3)Manb1-4GlcNAcb1-4(Fuca1-6)GlcNAcb-Sp22	34.75	11.9548	34.4022	0.168806										61	Fuca1-2Galb1-3GalNAca-Sp8	22.5	6.45497	28.6888	0.109299
442	Gala1-3(Fuca1-2)Galb1-3GlcNAcb1-2Mana1-6(Gala1-3(Fuca1-2)Galb1-3GlcNAcb1-2Mana1-3)Manb1-4GlcNAcb1-4(Fuca1-6)GlcNAcb-Sp22	29	4.24264	14.6298	0.140874										155	Galb1-4(6S)Glcb-Sp8	22.5	2.64575	11.7589	0.109299
443	Neu5Aca2-6Galb1-4GlcNAcb1-6(Fuca1-2Galb1-3GlcNAcb1-3)Galb1-4Glc-Sp21	43.25	20.662	47.7733	0.210097										253	Neu5Aca2-3Galb1-4GlcNAcb-Sp0	22.5	4.12311	18.3249	0.109299
444	GalNAca1-3(Fuca1-2)Galb1-3GlcNAcb1-2Mana1-6(GalNAca1-3(Fuca1-2)Galb1-3GlcNAcb1-2Mana1-3)Manb1-4GlcNAcb1-4(Fuca1-6)GlcNAcb-Sp22	34.75	2.75379	7.92456	0.168806										268	Neu5Aca2-8Neu5Aca-Sp8	22.5	6.02771	26.7898	0.109299
445	Galb1-4GlcNAcb1-6(Galb1-4GlcNAcb1-2)Mana1-6(Galb1-4GlcNAcb1-2Mana1-3)Manb1-4GlcNAcb1-4GlcNAcb-Sp19	31.75	5.5	17.3228	0.154233										273	Neu5Gca2-3Galb1-3(Fuca1-4)GlcNAcb-Sp0	22.5	2.38048	10.5799	0.109299
446	Neu5Aca2-3Galb1-4GlcNAcb1-4Mana1-6(GlcNAcb1-4)(Neu5Aca2-3Galb1-4GlcNAcb1-4(Neu5Aca2-3Galb1-4GlcNAcb1-2)Mana1-3)Manb1-4GlcNAcb1-4GlcNAcb-Sp21	28.75	4.85627	16.8914	0.13966										291	(6P)Glcb-Sp10	22.5	7.59386	33.7505	0.109299
447	Neu5Aca2-3Galb1-4GlcNAcb1-6(Neu5Aca2-3Galb1-4GlcNAcb1-2)Mana1-6(GlcNAcb1-4)(Neu5Aca2-3Galb1-4GlcNAcb1-2Mana1-3)Manb1-4GlcNAcb1-4GlcNAcb-Sp21	30.5	13.3292	43.7022	0.148161										307	Mana1-2Mana1-6(Mana1-3)Mana1-6(Mana1-2Mana1-2Mana1-3)Mana-Sp9	22.5	1.91485	8.51046	0.109299
448	Neu5Aca2-3Galb1-4GlcNAcb1-6(Neu5Aca2-3Galb1-4GlcNAcb1-2)Mana1-6(GlcNAcb1-4)(Neu5Aca2-3Galb1-4GlcNAcb1-4(Neu5Aca2-3Galb1-4GlcNAcb1-2)Mana1-3)Manb1-4GlcNAcb1-4GlcNAcb-Sp21	24.25	4.34933	17.9354	0.1178										312	Neu5Aca2-8Neu5Aca2-8Neu5Acb-Sp8	22.5	4.79583	21.3148	0.109299
449	Neu5Aca2-6Galb1-4GlcNAcb1-4Mana1-6(GlcNAcb1-4)(Neu5Aca2-6Galb1-4GlcNAcb1-4(Neu5Aca2-6Galb1-4GlcNAcb1-2)Mana1-3)Manb1-4GlcNAcb1-4GlcNAcb-Sp21	18.75	2.21736	11.8259	0.0910824										316	Neu5Aca2-3Galb1-4GlcNAcb1-2Mana1-6(Neu5Aca2-6Galb1-4GlcNAcb1-2Mana1-3)Manb1-4GlcNAcb1-4GlcNAcb-Sp12	22.5	4.50925	20.0411	0.109299
450	Neu5Aca2-6Galb1-4GlcNAcb1-6(Neu5Aca2-6Galb1-4GlcNAcb1-2)Mana1-6(GlcNAcb1-4)(Neu5Aca2-6Galb1-4GlcNAcb1-2Mana1-3)Manb1-4GlcNAcb1-4GlcNAcb-Sp21	25	3.55903	14.2361	0.121443										486	GalNAcb1-4(Fuca1-3)(6S)GlcNAcb-Sp8	22.5	4.65475	20.6878	0.109299
451	Gala1-3(Fuca1-2)Galb1-3GalNAca-Sp8	38.25	10.6262	27.781	0.185808										517	GlcNAcb1-3Galb1-4GlcNAcb1-6(GlcNAcb1-3)Galb1-4GlcNAc-Sp0	22.5	6.245	27.7555	0.109299
452	Gala1-3(Fuca1-2)Galb1-3GalNAcb-Sp8	33.25	4.99166	15.0125	0.161519										553	GlcNAcb1-6(Neu5Aca2-3Galb1-3)GalNAca-Sp14	22.5	3.41565	15.1807	0.109299
453	Glca1-6Glca1-6Glca1-6Glcb-Sp10	64.5	35.6791	55.3165	0.313324										11	Neu5Acb-Sp8	22.25	2.5	11.236	0.108084
454	Glca1-4Glca1-4Glca1-4Glcb-Sp10	62.25	17.2119	27.6497	0.302394										27	(3S)Galb1-4(6S)Glcb-Sp8	22.25	4.34933	19.5475	0.108084
455	Neu5Aca2-3Galb1-4GlcNAcb1-6(Neu5Aca2-3Galb1-4GlcNAcb1-3)GalNAca-Sp14	26	3.16228	12.1626	0.126301										47	(6S)GlcNAcb-Sp8	22.25	3.40343	15.2963	0.108084
456	Fuca1-2Galb1-4(Fuca1-3)GlcNAcb1-2Mana1-6(Fuca1-2Galb1-4(Fuca1-3)GlcNAcb1-2Mana1-3)Manb1-4GlcNAcb1-4(Fuca1-6)GlcNAcb-Sp24	27.75	2.98608	10.7606	0.134802										67	Fuca1-2Galb1-3GlcNAcb-Sp0	22.25	4.92443	22.1323	0.108084
457	Fuca1-2Galb1-3(Fuca1-4)GlcNAcb1-2Mana1-6(Fuca1-2Galb1-3(Fuca1-4)GlcNAcb1-2Mana1-3)Manb1-4GlcNAcb1-4(Fuca1-6)GlcNAcb1-4(Fuca1-6)GlcNAcb-Sp19	24.25	2.98608	12.3137	0.1178										131	Galb1-4GlcNAcb1-6GalNAca-Sp8	22.25	5.058	22.7326	0.108084
458	GlcNAcb1-6(GlcNAcb1-2)Mana1-6(GlcNAcb1-2Mana1-3)Manb1-4GlcNAcb1-4(Fuca1-6)GlcNAcb-Sp24	36	4.83046	13.4179	0.174878										184	GlcNAcb1-3Galb1-4Glcb-Sp0	22.25	4.5	20.2247	0.108084
459	Galb1-3GlcNAcb1-2Mana1-6(GlcNAcb1-4)(Galb1-3GlcNAcb1-2Mana1-3)Manb1-4GlcNAcb1-4GlcNAcb-Sp21	185.5	98.2531	52.9666	0.901109										230	Neu5Aca2-6(Neu5Aca2-3)GalNAca-Sp8	22.25	2.62996	11.82	0.108084
460	Neu5Aca2-6Galb1-4GlcNAcb1-6(Galb1-3GlcNAcb1-3)Galb1-4Glcb-Sp21	25.25	4.272	16.9188	0.122658										295	GlcNAcb1-6(Galb1-4GlcNAcb1-3)Galb1-4GlcNAc-Sp0	22.25	1.70783	7.67562	0.108084
461	Neu5Aca2-3Galb1-4GlcNAcb1-2Mana-Sp0	23.5	3.87298	16.4808	0.114157										414	Gala1-3(Fuca1-2)Galb1-4GlcNAcb1-2Mana1-6(Gala1-3(Fuca1-2)Galb1-4GlcNAcb1-2Mana1-3)Manb1-4GlcNAcb1-4(Fuca1-6)GlcNAcb-Sp22	22.25	2.06155	9.26541	0.108084
462	Neu5Aca2-3Galb1-4GlcNAcb1-6GalNAca-Sp14	35.75	12.5266	35.0395	0.173664										473	Galb1-3(Fuca1-4)GlcNAcb1-6GalNAca-Sp14	22.25	3.94757	17.7419	0.108084
463	Neu5Aca2-6Galb1-4GlcNAcb1-6GalNAca-Sp14	23	1.41421	6.14875	0.111728										513	Galb1-4GlcNAcb1-2 Mana1-6(GlcNAcb1-4)(Galb1-4GlcNAcb1-2Mana1-3)Manb1-4GlcNAcb1-4(Fuca1-6)GlcNAc-Sp21	22.25	3.77492	16.9659	0.108084
464	Neu5Aca2-6Galb1-4 GlcNAcb1-6(Neu5Aca2-6Galb1-4GlcNAcb1-3)GalNAca-Sp14	20.5	1.73205	8.44903	0.0995834										16	GlcNAcb-Sp0	22	0.816497	3.71135	0.10687
465	Neu5Aca2-6Galb1-4GlcNAcb1-2Mana1-6(Neu5Aca2-6Galb1-4GlcNAcb1-2Mana1-3)Manb1-4GlcNAcb1-4(Fuca1-6)GlcNAcb-Sp24	21.5	1.73205	8.05605	0.104441										44	(6S)Galb1-4GlcNAcb-Sp8	22	9.5219	43.2814	0.10687
466	Neu5Aca2-3Galb1-4GlcNAcb1-2Mana1-6(Neu5Aca2-3Galb1-4GlcNAcb1-2Mana1-3)Manb1-4GlcNAcb1-4(Fuca1-6)GlcNAcb-Sp24	28	4.24264	15.1523	0.136016										48	Neu5,9Ac2a-Sp8	22	2.70801	12.3091	0.10687
467	Mana1-6(Mana1-3)Manb1-4GlcNAcb1-4(Fuca1-6)GlcNAcb-Sp19	18.25	7.22842	39.6078	0.0886536										63	Fuca1-2Galb1-3GalNAcb1-4(Neu5Aca2-3)Galb1-4Glcb-Sp0	22	2.44949	11.134	0.10687
468	Galb1-4GlcNAcb1-6(Galb1-4GlcNAcb1-2)Mana1-6(Galb1-4GlcNAcb1-2Mana1-3)Manb1-4GlcNAcb1-4(Fuca1-6)GlcNAcb-Sp24	32	3.55903	11.122	0.155447										101	Gala1-3(Fuca1-2)Galb1-3GlcNAcb-Sp0	22	3.3665	15.3023	0.10687
469	Neu5Aca2-3Galb1-3GlcNAcb1-2Mana1-6(GlcNAcb1-4)(Neu5Aca2-3Galb1-3GlcNAcb1-2Mana1-3)Manb1-4GlcNAcb1-4GlcNAc-Sp21	23.25	4.03113	17.3382	0.112942										176	GlcNAcb1-6(GlcNAcb1-3)GalNAca-Sp14	22	4.24264	19.2847	0.10687
470	Neu5Aca2-6Galb1-4GlcNAcb1-6(Fuca1-2Galb1-4(Fuca1-3)GlcNAcb1-3)Galb1-4Glc-Sp21	23	2.16025	9.39238	0.111728										255	Neu5Aca2-3Galb1-4GlcNAcb1-3Galb1-4GlcNAcb-Sp0	22	4.08248	18.5567	0.10687
471	Galb1-3GlcNAcb1-6GalNAca-Sp14	24.75	2.21736	8.95901	0.120229										263	Neu5Aca2-6Galb1-4GlcNAcb1-3Galb1-4(Fuca1-3)GlcNAcb1-3Galb1-4(Fuca1-3)GlcNAcb-Sp0	22	3.26599	14.8454	0.10687
472	Gala1-3Galb1-3GlcNAcb1-6GalNAca-Sp14	30	4.08248	13.6083	0.145732										283	Galb1-4(Fuca1-3)(6S)GlcNAcb-Sp0	22	2.16025	9.8193	0.10687
473	Galb1-3(Fuca1-4)GlcNAcb1-6GalNAca-Sp14	22.25	3.94757	17.7419	0.108084										320	Neu5Aca2-3Galb1-3(Fuca1-4)GlcNAcb1-3Galb1-3(Fuca1-4)GlcNAcb-Sp0	22	2.82843	12.8565	0.10687
474	Neu5Aca2-3Galb1-3GlcNAcb1-6GalNAca-Sp14	22	2.82843	12.8565	0.10687										427	Galb1-6Galb-Sp10	22	6.68331	30.3787	0.10687
475	(3S)Galb1-3(Fuca1-4)GlcNAcb-Sp0	22	2.16025	9.8193	0.10687										429	GalNAcb1-6GalNAcb-Sp8	22	3.65148	16.5977	0.10687
476	Galb1-4(Fuca1-3)GlcNAcb1-6(Neu5Aca2-6(Neu5Aca2-3Galb1-3)GlcNAcb1-3)Galb1-4Glc-Sp21	25.75	1.5	5.82524	0.125087										474	Neu5Aca2-3Galb1-3GlcNAcb1-6GalNAca-Sp14	22	2.82843	12.8565	0.10687
477	Fuca1-2Galb1-4GlcNAcb1-6GalNAca-Sp14	30.25	2.98608	9.87133	0.146946										475	(3S)Galb1-3(Fuca1-4)GlcNAcb-Sp0	22	2.16025	9.8193	0.10687
478	Gala1-3Galb1-4GlcNAcb1-6GalNAca-Sp14	26.5	5.68624	21.4575	0.12873										36	(3S)Galb1-4GlcNAcb-Sp0	21.75	1.5	6.89655	0.105656
479	Galb1-4(Fuca1-3)GlcNAcb1-2Mana-Sp0	30.75	5.85235	19.032	0.149375										66	Fuca1-2Galb1-3GlcNAcb1-3Galb1-4Glcb-Sp10	21.75	3.20156	14.7198	0.105656
480	Fuca1-2(6S)Galb1-3GlcNAcb-Sp0	24.75	1.70783	6.9003	0.120229										89	GalNAca1-3(Fuca1-2)Galb-Sp8	21.75	2.5	11.4943	0.105656
481	Gala1-3(Fuca1-2)Galb1-4GlcNAcb1-6GalNAca-Sp14	35.75	7.8475	21.9511	0.173664										159	Galb1-4GlcNAcb1-3GalNAc-Sp14	21.75	4.92443	22.6411	0.105656
482	Fuca1-2Galb1-4GlcNAcb1-2Mana-Sp0	24	3.3665	14.0271	0.116586										240	Neu5Aca2-3Galb-Sp8	21.75	5.85235	26.9074	0.105656
483	Fuca1-2Galb1-3(6S)GlcNAcb-Sp0	38.75	5.90903	15.2491	0.188237										245	Neu5Aca2-3Galb1-4(6S)GlcNAcb-Sp8	21.75	4.64579	21.3599	0.105656
484	Fuca1-2(6S)Galb1-3(6S)GlcNAcb-Sp0	27	7.74597	28.6888	0.131159										272	Neu5Acb2-6Galb1-4GlcNAcb-Sp8	21.75	4.19325	19.2793	0.105656
485	Neu5Aca2-6GalNAcb1-4(6S)GlcNAcb-Sp8	27.75	3.5	12.6126	0.134802										309	Neu5Aca2-3Galb1-4GlcNAcb1-6(Neu5Aca2-3Galb1-3)GalNAca-Sp14	21.75	1.70783	7.85207	0.105656
486	GalNAcb1-4(Fuca1-3)(6S)GlcNAcb-Sp8	22.5	4.65475	20.6878	0.109299										334	Neu5Aca2-6Galb1-4GlcNAcb1-2Mana1-6(Mana1-3)Manb1-4GlcNAcb1-4GlcNAc-Sp12	21.75	2.75379	12.6611	0.105656
487	(3S)GalNAcb1-4(Fuca1-3)GlcNAcb-Sp8	28.25	0.957427	3.38912	0.137231										500	Galb1-4(6P)GlcNAcb-Sp0	21.75	4.85627	22.3277	0.105656
488	Fuca1-2Galb1-3GlcNAcb1-6(Fuca1-2Galb1-3GlcNAcb1-3)GalNAca-Sp14	24	0.816497	3.40207	0.116586										46	Neu5Aca2-3(6S)Galb1-4GlcNAcb-Sp8	21.5	3.87298	18.0139	0.104441
489	GalNAca1-3(Fuca1-2)Galb1-3GlcNAcb1-6GalNAca-Sp14	24	3.16228	13.1762	0.116586										90	GalNAca1-3(Fuca1-2)Galb-Sp18	21.5	2.51661	11.7052	0.104441
490	GlcNAcb1-6(GlcNAcb1-2)Mana1-6(GlcNAcb1-4)(GlcNAcb1-4(GlcNAcb1-2)Mana1-3)Manb1-4GlcNAcb1-4(Fuca1-6)GlcNAc-Sp21	19	1.41421	7.44323	0.0922969										119	Gala1-4(Fuca1-2)Galb1-4GlcNAcb-Sp8	21.5	1.73205	8.05605	0.104441
491	Galb1-4GlcNAcb1-6(Galb1-4GlcNAcb1-2)Mana1-6(GlcNAcb1-4)Galb1-4GlcNAcb1-4(Gal b1-4GlcNAcb1-2)Mana1-3)Manb1-4GlcNAcb1-4(Fuca1-6)GlcNAc-Sp21	31	10.3602	33.4199	0.15059										188	GlcNAcb1-4GlcNAcb1-4GlcNAcb1-4GlcNAcb1-4GlcNAcb1-4GlcNAcb1-Sp8	21.5	1.73205	8.05605	0.104441
492	Galb1-3GlcNAca1-3Galb1-4GlcNAcb-Sp8	4199.5	2084.08	49.6269	20.4										193	GlcNAcb1-6Galb1-4GlcNAcb-Sp8	21.5	1.73205	8.05605	0.104441
493	Galb1-3(6S)GlcNAcb-Sp8	26.5	4.3589	16.4487	0.12873										202	GlcAb1-3Galb-Sp8	21.5	2.38048	11.072	0.104441
494	(6S)(4S)GalNAcb1-4GlcNAc-Sp8	22.75	6.89807	30.3212	0.110513										260	Neu5Aca2-6GalNAcb1-4GlcNAcb-Sp0	21.5	2.38048	11.072	0.104441
495	(6S)GalNAcb1-4GlcNAc-Sp8	25.25	3.86221	15.2959	0.122658										336	Neu5Aca2-6Galb1-4GlcNAcb1-2Mana1-6Manb1-4GlcNAcb1-4GlcNAc-Sp12	21.5	1.91485	8.9063	0.104441
496	(3S)GalNAcb1-4(3S)GlcNAc-Sp8	23.75	2.62996	11.0735	0.115371										374	Galb1-4(Fuca1-3)GlcNAcb1-6(Fuca1-4(Fuca1-2Galb1-3)GlcNAcb1-3)Galb1-4Glc-Sp21	21.5	2.08167	9.68217	0.104441
497	GalNAcb1-4(6S)GlcNAc-Sp8	25.75	3.77492	14.6599	0.125087										465	Neu5Aca2-6Galb1-4GlcNAcb1-2Mana1-6(Neu5Aca2-6Galb1-4GlcNAcb1-2Mana1-3)Manb1-4GlcNAcb1-4(Fuca1-6)GlcNAcb-Sp24	21.5	1.73205	8.05605	0.104441
498	(3S)GalNAcb1-4GlcNAc-Sp8	25.25	3.94757	15.634	0.122658										506	Galb1-3GlcNAcb1-2Mana-Sp0	21.5	1.91485	8.9063	0.104441
499	(4S)GalNAcb-Sp10	24.25	2.5	10.3093	0.1178										236	Neu5Aca2-3Galb1-4(Neu5Aca2-3Galb1-3)GlcNAcb-Sp8	21.25	2.06155	9.70143	0.103227
500	Galb1-4(6P)GlcNAcb-Sp0	21.75	4.85627	22.3277	0.105656										342	Galb1-4GlcNAcb1-2Mana1-6(Galb1-4GlcNAcb1-2Mana1-3)Manb1-4GlcNAcb1-4(Fuca1-6)GlcNAcb-Sp22	21.25	5.96518	28.0714	0.103227
501	(6P)Galb1-4GlcNAcb-SP0	20	6.0553	30.2765	0.0971546										353	Galb1-4GlcNAcb1-2Mana1-6(Mana1-3)Manb1-4GlcNAcb1-4GlcNAcb-Sp12	21.25	0.5	2.35294	0.103227
502	GalNAca1-3(Fuca1-2)Galb1-4GlcNAcb1-6GalNAc-Sp14	33	4.69042	14.2134	0.160305										397	Galb1-4GlcNAcb1-6(Neu5Aca2-6Galb1-3GlcNAcb1-3)Galb1-4Glc-Sp21	21.25	1.89297	8.90809	0.103227
503	Neu5Aca2-6Galb1-4GlcNAcb1-2Man-Sp0	23.5	5.06623	21.5584	0.114157										409	Fuca1-2Galb1-3GlcNAcb1-3GalNAc-Sp14	21.25	3.86221	18.1751	0.103227
504	Gala1-3Galb1-4GlcNAcb1-2Mana-Sp0	26	2.58199	9.93073	0.126301										29	(3S)Galb1-3GalNAca-Sp8	21	3.65148	17.388	0.102012
505	GalNAca1-3(Fuca1-2)Galb1-4 GlcNAcb1-2Mana-Sp0	26	6.78233	26.0859	0.126301										40	(4S)Galb1-4GlcNAcb-Sp8	21	1.82574	8.69401	0.102012
506	Galb1-3GlcNAcb1-2Mana-Sp0	21.5	1.91485	8.9063	0.104441										257	Neu5Aca2-3Galb1-4Glcb-Sp0	21	6.733	32.0619	0.102012
507	Gala1-3(Fuca1-2)Galb1-3GlcNAcb1-6GalNAc-Sp14	29	5.59762	19.3021	0.140874										10	Neu5Aca-Sp11	20.75	4.57347	22.0408	0.100798
508	Neu5Aca2-3Galb1-3GlcNAcb1-2Mana-Sp0	27.25	4.85627	17.8212	0.132373										34	(3S)Galb1-4(6S)GlcNAcb-Sp0	20.75	3.86221	18.6131	0.100798
509	Gala1-3Galb1-3GlcNAcb1-2Mana-Sp0	24	3.16228	13.1762	0.116586										38	(3S)Galb-Sp8	20.75	4.85627	23.4037	0.100798
510	GalNAcb1-4GlcNAcb1-2Mana-Sp0	256.25	99.3827	38.7835	1.24479										65	Fuca1-2Galb1-3GlcNAcb1-3Galb1-4Glcb-Sp8	20.75	4.57347	22.0408	0.100798
511	Neu5Aca2-3Galb1-3GalNAcb1-4Galb1-4Glcb-Sp0	26.5	6.13732	23.1597	0.12873										244	Neu5Aca2-3Galb1-3GlcNAcb-Sp0	20.75	4.34933	20.9606	0.100798
512	GlcNAcb1-2 Mana1-6(GlcNAcb1-4)(GlcNAcb1-2Mana1-3)Manb1-4GlcNAcb1-4(Fuca1-6)GlcNAc-Sp21	25.5	2.88675	11.3206	0.123872										262	Neu5Aca2-6Galb1-4GlcNAcb-Sp8	20.75	3.86221	18.6131	0.100798
513	Galb1-4GlcNAcb1-2 Mana1-6(GlcNAcb1-4)(Galb1-4GlcNAcb1-2Mana1-3)Manb1-4GlcNAcb1-4(Fuca1-6)GlcNAc-Sp21	22.25	3.77492	16.9659	0.108084										182	GlcNAcb1-3Galb1-4GlcNAcb-Sp8	20.5	3.41565	16.6617	0.0995834
514	Galb1-4GlcNAcb1-2 Mana1-6(Galb1-4GlcNAcb1-4)(Galb1-4GlcNAcb1-2Mana1-3)Manb1-4GlcNAcb1-4(Fuca1-6)GlcNAc-Sp21	40.5	0.57735	1.42556	0.196738										413	Fuca1-2Galb1-3GlcNAcb1-2Mana1-6(Fuca1-2Galb1-3GlcNAcb1-2Mana1-3)Manb1-4GlcNAcb1-4(Fuca1-6)GlcNAcb-Sp22	20.5	2.88675	14.0817	0.0995834
515	Fuca1-4(Galb1-3)GlcNAcb1-2 Mana-Sp0	68.75	7.27438	10.5809	0.333969										464	Neu5Aca2-6Galb1-4 GlcNAcb1-6(Neu5Aca2-6Galb1-4GlcNAcb1-3)GalNAca-Sp14	20.5	1.73205	8.44903	0.0995834
516	Neu5Aca2-3Galb1-4(Fuca1-3)GlcNAcb1-2Mana-Sp0	28.5	5.19615	18.2321	0.138445										2	Glca-Sp8	20.25	1.25831	6.21386	0.098369
517	GlcNAcb1-3Galb1-4GlcNAcb1-6(GlcNAcb1-3)Galb1-4GlcNAc-Sp0	22.5	6.245	27.7555	0.109299										528	Neu5Gca2-8Neu5Aca2-3Galb1-4GlcNAc-Sp0	20.25	3.20156	15.8102	0.098369
518	GalNAca1-3(Fuca1-2)Galb1-3GalNAcb1-3Gala1-4Galb1-4Glc-Sp21	19	2.58199	13.5894	0.0922969										199	G-ol-Sp8	20	3.3665	16.8325	0.0971546
519	Gala1-3(Fuca1-2)Galb1-3GalNAcb1-3Gala1-4Galb1-4Glc-Sp21	25.75	4.99166	19.3851	0.125087										208	Mana1-2Mana1-3Mana-Sp9	20	1.41421	7.07107	0.0971546
520	Galb1-3GalNAcb1-3Gal-Sp21	221.25	34.3645	15.532	1.07477										265	Neu5Aca2-6Galb1-4Glcb-Sp0	20	6.0553	30.2765	0.0971546
521	GlcNAcb1-3Galb1-4GlcNAcb1-2Mana1-6(GlcNAcb1-3Galb1-4GlcNAcb1-2Mana1-3)Manb1-4GlcNAcb1-4GlcNAcb-Sp25	30.5	4.50925	14.7844	0.148161										348	KDNa2-3Galb1-3GalNAca-Sp14	20	2.44949	12.2474	0.0971546
522	Galβ1-4GlcNAcβ1-3Galβ1-4GlcNAcβ1-2Manα1-6(Galβ1-4GlcNAcβ1-3Galβ1-4GlcNAcβ1-2Manα1-3)Manβ1-4GlcNAcβ1-4GlcNAcβ-Sp12	179.5	45.6983	25.4587	0.871962										501	(6P)Galb1-4GlcNAcb-SP0	20	6.0553	30.2765	0.0971546
523	GlcNAcb1-3Galb1-4GlcNAcb1-3Galb1-4GlcNAcb1-2Mana1-6(GlcNAcb1-3Galb1-4GlcNAcb1-3Galb1-4GlcNAcb1-2Mana1-3)Manb1-4GlcNAcb1-4GlcNAcb-Sp12	25.25	4.272	16.9188	0.122658										31	(3S)Galb1-3GlcNAcb-Sp8	19.75	1.25831	6.37117	0.0959402
524	Galb1-4GlcNAcb1-3Galb1-4GlcNAcb1-3Galb1-4GlcNAcb1-2Mana1-6(Galb1-4GlcNAcb1-3Galb1-4GlcNAcb1-3Galb1-4GlcNAcb1-2Mana1-3)Manb1-4GlcNAcb1-4GlcNAcb-Sp12	25.5	3.10913	12.1927	0.123872										249	Neu5Aca2-3Galb1-4(Fuca1-3)GlcNAcb-Sp8	19.75	1.70783	8.64722	0.0959402
525	Galb1-3GlcNAcb1-3Galb1-4GlcNAcb1-2Mana1-6(Galb1-3GlcNAcb1-3Galb1-4GlcNAcb1-2Mana1-3)Manb1-4GlcNAcb1-4GlcNAc-Sp25	25.25	2.62996	10.4157	0.122658										332	GlcNAca1-4Galb1-4GlcNAcb1-3Galb1-4GlcNAcb-Sp0	19.75	2.98608	15.1194	0.0959402
526	Neu5Gca2-8Neu5Gca2-3Galb1-4GlcNAc-Sp0	24	6.68331	27.8471	0.116586										378	Fuca1-2Galb1-3GalNAca1-3(Fuca1-2)Galb1-4Glcb-Sp0	19.75	2.06155	10.4382	0.0959402
527	Neu5Aca2-8Neu5Gca2-3Galb1-4GlcNAc-Sp0	34.25	11.8145	34.495	0.166377										177	GlcNAcb1-6(GlcNAcb1-3)Galb1-4GlcNAcb-Sp8	19.5	1.29099	6.62048	0.0947257
528	Neu5Gca2-8Neu5Aca2-3Galb1-4GlcNAc-Sp0	20.25	3.20156	15.8102	0.098369										180	GlcNAcb1-3Galb-Sp8	19.5	2.51661	12.9057	0.0947257
529	Neu5Gca2-8Neu5Gca2-3Galb1-4GlcNAcb1-3Galb1-4GlcNAc-Sp0	23	7.87401	34.2348	0.111728										541	(3S)GlcAb1-3Galb1-4GlcNAcb1-2Mana-Sp0	19.5	1	5.12821	0.0947257
530	Neu5Gca2-8Neu5Gca2-6Galb1-4GlcNAc-Sp0	25.25	10.1448	40.1774	0.122658										35	(3S)Galb1-4(6S)GlcNAcb-Sp8	19.25	2.75379	14.3054	0.0935113
531	Neu5Aca2-8Neu5Aca2-3Galb1-4GlcNAc-Sp0	24	7.11805	29.6586	0.116586										71	Fuca1-2Galb1-4(Fuca1-3)GlcNAcb-Sp0	19.25	2.06155	10.7094	0.0935113
532	GlcNAcb1-3Galb1-4GlcNAcb1-6(GlcNAcb1-3Galb1-4GlcNAcb1-2)Mana1-6(GlcNAcb1-3Galb1-4GlcNAcb1-2Man a1-3)Manb1-4GlcNAcb1-4GlcNAc-Sp24	37.5	1.73205	4.6188	0.182165										112	Gala1-3GalNAcb-Sp8	19.25	2.21736	11.5187	0.0935113
533	Galb1-4GlcNAcb1-3Galb1-4GlcNAcb1-6(Galb1-4GlcNAcb1-3Galb1-4GlcNAcb1-2)Mana1-6(Galb1-4GlcNAcb1-3Galb1-4GlcNAcb1-2Mana1-3)Mana1-4GlcNAcb1-4GlcNAc-Sp24	39.5	3	7.59494	0.19188										154	Galb1-4(6S)Glcb-Sp0	19.25	0.957427	4.97365	0.0935113
534	Gala1-3Galb1-4GlcNAcb1-2Mana1-6(Gala1-3Galb1-4GlcNAcb1-2Mana1-3)Manb1-4GlcNAcb1-4GlcNAc-Sp24	24	2.16025	9.00103	0.116586										355	Neu5Aca2-6GlcNAcb1-4GlcNAc-Sp21	19.25	2.62996	13.6621	0.0935113
535	GlcNAcb1-3Galb1-4GlcNAcb1-6(GlcNAcb1-3Galb1-3)GalNAca-Sp14	40.25	4.11299	10.2186	0.195524										114	Gala1-3Galb1-3GlcNAcb-Sp0	19	1.82574	9.60917	0.0922969
536	GalNAcb1-3GlcNAcb-Sp0	46	8.52447	18.5315	0.223456										310	Neu5Aca2-6Galb1-4GlcNAcb1-2Mana1-6(Neu5Aca2-3Galb1-4GlcNAcb1-2Mana1-3)Manb1-4GlcNAcb1-4GlcNAcb-Sp12	19	2.16025	11.3697	0.0922969
537	GalNAcb1-4GlcNAcb1-3GalNAcb1-4GlcNAcb-Sp0	37	10.3602	28.0005	0.179736										330	GlcNAca1-4Galb1-4GlcNAcb1-3Galb1-4Glcb-Sp0	19	0.816497	4.29735	0.0922969
538	GlcNAb1-3Galb1-3GalNAc-Sp14	17	3.55903	20.9354	0.0825814										490	GlcNAcb1-6(GlcNAcb1-2)Mana1-6(GlcNAcb1-4)(GlcNAcb1-4(GlcNAcb1-2)Mana1-3)Manb1-4GlcNAcb1-4(Fuca1-6)GlcNAc-Sp21	19	1.41421	7.44323	0.0922969
539	Galb1-3GlcNAcb1-6(Galb1-3)GalNAc-Sp14	794.25	145.788	18.3555	3.85825										518	GalNAca1-3(Fuca1-2)Galb1-3GalNAcb1-3Gala1-4Galb1-4Glc-Sp21	19	2.58199	13.5894	0.0922969
540	(3S)GlcAb1-3Galb1-4GlcNAcb1-3Galb1-4Glc-Sp0	26.5	2.08167	7.85534	0.12873										163	Galb1-4GlcNAcb1-3Galb1-4Glcb-Sp0	18.75	4.11299	21.9359	0.0910824
541	(3S)GlcAb1-3Galb1-4GlcNAcb1-2Mana-Sp0	19.5	1	5.12821	0.0947257										250	Neu5Aca2-3Galb1-4(Fuca1-3)GlcNAcb1-3Galb-Sp8	18.75	2.21736	11.8259	0.0910824
542	Galb1-3GlcNAcb1-3Galb1-4GlcNAcb1-3Galb1-4GlcNAcb1-6(Galb1-3GlcNAcb1-3Galb1-4GlcNAcb1-3Galb1-4GlcNAb1-2)Mana1-6(Galb1-3GlcNAcb1-3Galb1-4GlcNAcb1-3Galb1-4GlcNAcb1-2Mana1-3)Manb1-4GlcNAcb1-4(Fuca1-6)GlcNAcb-Sp24	974	785.761	80.6736	4.73143										259	Neu5Aca2-6GalNAca-Sp8	18.75	1.70783	9.1084	0.0910824
543	Galb1-3GlcNAcb1-3Galb1-4GlcNAcb1-6(Galb1-3GlcNAcb1-3Galb1-4GlcNAb1-2)Mana1-6(Galb1-3GlcNAcb1-3Galb1-4GlcNAcb1-2Mana1-3)Manb1-4GlcNAcb1-4(Fuca1-6)GlcNAcb-Sp24	68.5	7	10.219	0.332754										449	Neu5Aca2-6Galb1-4GlcNAcb1-4Mana1-6(GlcNAcb1-4)(Neu5Aca2-6Galb1-4GlcNAcb1-4(Neu5Aca2-6Galb1-4GlcNAcb1-2)Mana1-3)Manb1-4GlcNAcb1-4GlcNAcb-Sp21	18.75	2.21736	11.8259	0.0910824
544	Galb1-4GlcNAcb1-3Galb1-4GlcNAcb1-3GalNAca-Sp14	27	0.816497	3.02406	0.131159										549	GlcNAcb1-3Galb1-4GlcNAcb1-6(GlcNAcb1-3Galb1-4GlcNAcb1-3)GalNAca-Sp14	18.75	2.5	13.3333	0.0910824
545	Galb1-4GlcNAcb1-3Galb1-4GlcNAcb1-6(Galb1-3)GalNAca-Sp14	73.25	15.174	20.7153	0.355829										22	6S(3S)Galb1-4(6S)GlcNAcb-Sp0	18.5	1.73205	9.36244	0.089868
546	Galb1-4GlcNAcb1-3Galb1-4GlcNAcb1-6(Galb1-4GlcNAcb1-3Galb1-4GlcNAcb1-3)GalNAca-Sp14	37	3.16228	8.5467	0.179736										419	GlcNAcb1-2Mana1-6(GlcNAcb1-4)(GlcNAcb1-4(GlcNAcb1-2)Mana1-3)Manb1-4GlcNAcb1-4GlcNAc-Sp21	18.5	2.38048	12.8674	0.089868
547	GlcNAcb1-3Galb1-4GlcNAcb1-3GalNAca-Sp14	26	8	30.7692	0.126301										23	6S(3S)Galb1-4GlcNAcb-Sp0	18.25	2.06155	11.2962	0.0886536
548	GlcNAcb1-3Galb1-4GlcNAcb1-6(Galb1-3)GalNAca-Sp14	28.25	9.91211	35.0871	0.137231										467	Mana1-6(Mana1-3)Manb1-4GlcNAcb1-4(Fuca1-6)GlcNAcb-Sp19	18.25	7.22842	39.6078	0.0886536
549	GlcNAcb1-3Galb1-4GlcNAcb1-6(GlcNAcb1-3Galb1-4GlcNAcb1-3)GalNAca-Sp14	18.75	2.5	13.3333	0.0910824										91	GalNAca1-3GalNAcb-Sp8	18	1.41421	7.85674	0.0874391
550	GlcNAcb1-3Galb1-4GlcNAcb1-3Galb1-4GlcNAcb1-3GalNAca-Sp14	26	1.41421	5.43928	0.126301										186	GlcNAcb1-6(GlcNAcb1-4)GalNAca-Sp8	17.75	1.5	8.4507	0.0862247
551	Galb1-4GlcNAcb1-3Galb1-3GalNAca-Sp14	24.25	4.42531	18.2487	0.1178										106	Gala1-3(Fuca1-2)Galb1-4Glcb-Sp0	17.25	4.78714	27.7515	0.0837958
552	Neu5Aca2-6Galb1-4GlcNAcb1-6(Galb1-3)GalNAca-Sp14	134.5	36.8194	27.375	0.653365										242	Neu5Aca2-3Galb1-3GlcNAcb1-3Galb1-4GlcNAcb-Sp0	17.25	2.06155	11.951	0.0837958
553	GlcNAcb1-6(Neu5Aca2-3Galb1-3)GalNAca-Sp14	22.5	3.41565	15.1807	0.109299										538	GlcNAb1-3Galb1-3GalNAc-Sp14	17	3.55903	20.9354	0.0825814
554	Galb1-3GalNAcb1-4(Neu5Aca2-8Neu5Aca2-8Neu5Aca2-3)Galb1-4Glcb-Sp21	23.5	1.73205	7.37043	0.114157										69	Fuca1-2Galb1-4(Fuca1-3)GlcNAcb1-3Galb1-4(Fuca1-3)GlcNAcb-Sp0	16.75	3.77492	22.5368	0.081367
